# Supplementary material for: Dynamic Responses of Barley Root Succinyl-Proteome to Short-Term Phosphate Starvation and Recovery
Source: Front Plant Sci. 2021 Mar 31;12:649147. doi: 10.3389/fpls.2021.649147 (PMC8045032; doi:10.3389/fpls.2021.649147)
Supplement: Supplementary Table 1 — Statistics of the differentially succinylated sites and proteins under Pi starvation (6, 48 h) and Pi recovery (6, 48 h). [file Data_Sheet_1.ZIP]

Archive with 23 entries (20 files):
- Additional files/
- Additional files/Figures/
- Additional files/Figures/Figure S1.jpg
- Additional files/Figures/Figure S2.jpg
- Additional files/Figures/Figure S3.jpg
- Additional files/Figures/Figure S4.jpg
- Additional files/Figures/Figure S5.jpg
- Additional files/Tables/
- Additional files/Tables/Table S1.xlsx
- Additional files/Tables/Table S10.xlsx
- Additional files/Tables/Table S11.docx
- Additional files/Tables/Table S12.xlsx
- Additional files/Tables/Table S13.xlsx
- Additional files/Tables/Table S14.xlsx
- Additional files/Tables/Table S2.xlsx
- Additional files/Tables/Table S3.xlsx
- Additional files/Tables/Table S4.xlsx
- Additional files/Tables/Table S5.xlsx
- Additional files/Tables/Table S6.xlsx
- Additional files/Tables/Table S7.xlsx
- Additional files/Tables/Table S8.xlsx
- Additional files/Tables/Table S9.xlsx
- Additional files/Tables/~$Table S9.xlsx
