# Supplementary material for: Dynamic Responses of Barley Root Succinyl-Proteome to Short-Term Phosphate Starvation and Recovery
Source: Front Plant Sci. 2021 Mar 31;12:649147. doi: 10.3389/fpls.2021.649147 (PMC8045032; doi:10.3389/fpls.2021.649147)
Supplement: Supplementary Table 1 — Statistics of the differentially succinylated sites and proteins under Pi starvation (6, 48 h) and Pi recovery (6, 48 h). [file Data_Sheet_1.ZIP › Additional files/Tables/Table S1.xlsx]

## Sheet: Pi starvation 6 h
Protein accession	Position	6H/CK Ratio	Regulated Type	P value	Amino acid	Protein description	Gene name	Localization probability	PEP	Score	Modified sequence	Charge	Mass error [ppm]	MS/MS Count	Subcellular localization	Biological Process	Cellular Component	Molecular Function	KEGG KO No.	KEGG Gene	KEGG pathway	Pfam ID	Domain description
HORVU0Hr1G017020.1	84	1.606	Up	0.0006402	K	Elongation factor 1-alpha	---	1	1.56781e-16	153.25	FETTK(1)YSCTVIDAPGHR	3	2.9706	15	cytoplasm		GO:0005622 intracellular; GO:0005623 cell; GO:0005737 cytoplasm; GO:0044424 intracellular part; GO:0044464 cell part;					PF00009; PF03144; PF03143	Elongation factor Tu GTP binding domain; Elongation factor Tu domain 2; Elongation factor Tu C-terminal domain
HORVU0Hr1G017020.1	427	1.572	Up	0.022735	K	Elongation factor 1-alpha	---	1	7.24514e-09	117.21	QTVAVGVIK(1)SVEK	2	-0.45149	6	cytoplasm		GO:0005622 intracellular; GO:0005623 cell; GO:0005737 cytoplasm; GO:0044424 intracellular part; GO:0044464 cell part;					PF00009; PF03144; PF03143	Elongation factor Tu GTP binding domain; Elongation factor Tu domain 2; Elongation factor Tu C-terminal domain
HORVU0Hr1G018510.1	295	2.393	Up	0.0102626	K	Male gametophyte defective 1	---	1	6.03447e-12	140.05	EVVEAMEGQLK(1)R	2	1.714	17	nucleus	GO:0007275 multicellular organism development; GO:0009555 pollen development; GO:0032501 multicellular organismal process; GO:0032502 developmental process; GO:0048229 gametophyte development; GO:0048856 anatomical structure development;	GO:0005622 intracellular; GO:0005623 cell; GO:0005634 nucleus; GO:0005730 nucleolus; GO:0005737 cytoplasm; GO:0005739 mitochondrion; GO:0005740 mitochondrial envelope; GO:0005743 mitochondrial inner membrane; GO:0005753 mitochondrial proton-transporting ATP synthase complex; GO:0009507 chloroplast; GO:0009536 plastid; GO:0016020 membrane; GO:0016469 proton-transporting two-sector ATPase complex; …	GO:0005488 binding; GO:0005507 copper ion binding; GO:0008270 zinc ion binding; GO:0043167 ion binding; GO:0043169 cation binding; GO:0046872 metal ion binding; GO:0046914 transition metal ion binding; GO:0050897 cobalt ion binding;
HORVU0Hr1G018510.1	188	2.495	Up	0.00169892	K	Male gametophyte defective 1	---	1	1.68705e-46	186.27	YTIETFTK(1)GIPDAR	2	1.4734	16	nucleus	GO:0007275 multicellular organism development; GO:0009555 pollen development; GO:0032501 multicellular organismal process; GO:0032502 developmental process; GO:0048229 gametophyte development; GO:0048856 anatomical structure development;	GO:0005622 intracellular; GO:0005623 cell; GO:0005634 nucleus; GO:0005730 nucleolus; GO:0005737 cytoplasm; GO:0005739 mitochondrion; GO:0005740 mitochondrial envelope; GO:0005743 mitochondrial inner membrane; GO:0005753 mitochondrial proton-transporting ATP synthase complex; GO:0009507 chloroplast; GO:0009536 plastid; GO:0016020 membrane; GO:0016469 proton-transporting two-sector ATPase complex; …	GO:0005488 binding; GO:0005507 copper ion binding; GO:0008270 zinc ion binding; GO:0043167 ion binding; GO:0043169 cation binding; GO:0046872 metal ion binding; GO:0046914 transition metal ion binding; GO:0050897 cobalt ion binding;
HORVU0Hr1G018510.1	300	1.669	Up	0.0174365	K	Male gametophyte defective 1	---	1	3.60857e-06	144.27	REEFK(1)DEEMPDVR	3	3.113	17	nucleus	GO:0007275 multicellular organism development; GO:0009555 pollen development; GO:0032501 multicellular organismal process; GO:0032502 developmental process; GO:0048229 gametophyte development; GO:0048856 anatomical structure development;	GO:0005622 intracellular; GO:0005623 cell; GO:0005634 nucleus; GO:0005730 nucleolus; GO:0005737 cytoplasm; GO:0005739 mitochondrion; GO:0005740 mitochondrial envelope; GO:0005743 mitochondrial inner membrane; GO:0005753 mitochondrial proton-transporting ATP synthase complex; GO:0009507 chloroplast; GO:0009536 plastid; GO:0016020 membrane; GO:0016469 proton-transporting two-sector ATPase complex; …	GO:0005488 binding; GO:0005507 copper ion binding; GO:0008270 zinc ion binding; GO:0043167 ion binding; GO:0043169 cation binding; GO:0046872 metal ion binding; GO:0046914 transition metal ion binding; GO:0050897 cobalt ion binding;
HORVU0Hr1G019950.1	158	1.906	Up	0.025318	K	ATP synthase subunit alpha	---	1	4.36414e-24	139.78	K(1)SVHEPMQTGLK	3	1.767	46	chloroplast		GO:0005622 intracellular; GO:0005623 cell; GO:0005737 cytoplasm; GO:0005739 mitochondrion; GO:0005740 mitochondrial envelope; GO:0005743 mitochondrial inner membrane; GO:0016020 membrane; GO:0019866 organelle inner membrane; GO:0031090 organelle membrane; GO:0031966 mitochondrial membrane; GO:0031967 organelle envelope; GO:0031975 envelope; GO:0043226 organelle; GO:0043227 membrane-bounded organe…					PF02874; PF00006; PF00306	ATP synthase alpha/beta family, beta-barrel domain; ATP synthase alpha/beta family, nucleotide-binding domain; ATP synthase alpha/beta chain, C terminal domain
HORVU0Hr1G019950.1	119	2.987	Up	0.00033612	K	ATP synthase subunit alpha	---	1	2.42805e-15	112.93	TGSIVDVPAGK(1)AMLGR	2	1.2388	31	chloroplast		GO:0005622 intracellular; GO:0005623 cell; GO:0005737 cytoplasm; GO:0005739 mitochondrion; GO:0005740 mitochondrial envelope; GO:0005743 mitochondrial inner membrane; GO:0016020 membrane; GO:0019866 organelle inner membrane; GO:0031090 organelle membrane; GO:0031966 mitochondrial membrane; GO:0031967 organelle envelope; GO:0031975 envelope; GO:0043226 organelle; GO:0043227 membrane-bounded organe…					PF02874; PF00006; PF00306	ATP synthase alpha/beta family, beta-barrel domain; ATP synthase alpha/beta family, nucleotide-binding domain; ATP synthase alpha/beta chain, C terminal domain
HORVU0Hr1G019950.1	136	1.869	Up	0.0006783	K	ATP synthase subunit alpha	---	1	5.3722e-10	110.14	VVDALGVPIDGK(1)GALSDHER	3	2.3815	14	chloroplast		GO:0005622 intracellular; GO:0005623 cell; GO:0005737 cytoplasm; GO:0005739 mitochondrion; GO:0005740 mitochondrial envelope; GO:0005743 mitochondrial inner membrane; GO:0016020 membrane; GO:0019866 organelle inner membrane; GO:0031090 organelle membrane; GO:0031966 mitochondrial membrane; GO:0031967 organelle envelope; GO:0031975 envelope; GO:0043226 organelle; GO:0043227 membrane-bounded organe…					PF02874; PF00006; PF00306	ATP synthase alpha/beta family, beta-barrel domain; ATP synthase alpha/beta family, nucleotide-binding domain; ATP synthase alpha/beta chain, C terminal domain
HORVU1Hr1G021720.1	202	1.627	Up	0.0033611	K	40S ribosomal protein S4	---	1	7.44017e-28	173.26	HK(1)GTFETIHVEDAQGHQFATR	4	1.7909	27	mitochondria	GO:0006412 translation; GO:0006518 peptide metabolic process; GO:0006807 nitrogen compound metabolic process; GO:0008152 metabolic process; GO:0009058 biosynthetic process; GO:0009059 macromolecule biosynthetic process; GO:0009987 cellular process; GO:0010467 gene expression; GO:0019538 protein metabolic process; GO:0034641 cellular nitrogen compound metabolic process; GO:0034645 cellular macromo…	GO:0005622 intracellular; GO:0005623 cell; GO:0005737 cytoplasm; GO:0005829 cytosol; GO:0005840 ribosome; GO:0015935 small ribosomal subunit; GO:0022626 cytosolic ribosome; GO:0022627 cytosolic small ribosomal subunit; GO:0032991 macromolecular complex; GO:0043226 organelle; GO:0043228 non-membrane-bounded organelle; GO:0043229 intracellular organelle; GO:0043232 intracellular non-membrane-bounde…	GO:0003676 nucleic acid binding; GO:0003723 RNA binding; GO:0003735 structural constituent of ribosome; GO:0005198 structural molecule activity; GO:0005488 binding; GO:0097159 organic cyclic compound binding; GO:1901363 heterocyclic compound binding;	K02987	RP-S4e, RPS4; small subunit ribosomal protein S4e	osa03010 Ribosome - Oryza sativa japonica (Japanese rice) (RefSeq);	PF08071; PF01479	RS4NT (NUC023) domain; S4 domain
HORVU1Hr1G023660.1	30	2.8	Up	0.029258	K	ubiquitin 5	---	1	8.67337e-06	134.66	MQIFVK(1)TLTGK	2	0.99829	27	mitochondria	GO:0006508 proteolysis; GO:0006511 ubiquitin-dependent protein catabolic process; GO:0006807 nitrogen compound metabolic process; GO:0008152 metabolic process; GO:0009056 catabolic process; GO:0009057 macromolecule catabolic process; GO:0009987 cellular process; GO:0019538 protein metabolic process; GO:0019941 modification-dependent protein catabolic process; GO:0030163 protein catabolic process;…	GO:0005622 intracellular; GO:0005623 cell; GO:0005737 cytoplasm; GO:0005794 Golgi apparatus; GO:0005829 cytosol; GO:0005840 ribosome; GO:0005886 plasma membrane; GO:0005911 cell-cell junction; GO:0009506 plasmodesma; GO:0012505 endomembrane system; GO:0015935 small ribosomal subunit; GO:0016020 membrane; GO:0022626 cytosolic ribosome; GO:0022627 cytosolic small ribosomal subunit; GO:0030054 cell …	GO:0003676 nucleic acid binding; GO:0003723 RNA binding; GO:0003729 mRNA binding; GO:0003735 structural constituent of ribosome; GO:0005198 structural molecule activity; GO:0005488 binding; GO:0097159 organic cyclic compound binding; GO:1901363 heterocyclic compound binding;	K02977	RP-S27Ae, RPS27A; small subunit ribosomal protein S27Ae	osa03010 Ribosome - Oryza sativa japonica (Japanese rice) (RefSeq);	PF00240; PF01599	Ubiquitin family; Ribosomal protein S27a
HORVU1Hr1G024710.2	125	1.593	Up	0.0042581	K	60S ribosomal protein L10-2	---	1	4.37502e-07	126.29	INK(1)MLSCAGADR	2	0.29035	22	chloroplast	GO:0000027 ribosomal large subunit assembly; GO:0002252 immune effector process; GO:0002376 immune system process; GO:0006412 translation; GO:0006518 peptide metabolic process; GO:0006807 nitrogen compound metabolic process; GO:0006950 response to stress; GO:0006952 defense response; GO:0006996 organelle organization; GO:0008152 metabolic process; GO:0009058 biosynthetic process; GO:0009059 macro…	GO:0005622 intracellular; GO:0005623 cell; GO:0005634 nucleus; GO:0005730 nucleolus; GO:0005737 cytoplasm; GO:0005773 vacuole; GO:0005774 vacuolar membrane; GO:0005829 cytosol; GO:0005840 ribosome; GO:0005844 polysome; GO:0009507 chloroplast; GO:0009526 plastid envelope; GO:0009536 plastid; GO:0009941 chloroplast envelope; GO:0015934 large ribosomal subunit; GO:0016020 membrane; GO:0022625 cytoso…	GO:0003676 nucleic acid binding; GO:0003723 RNA binding; GO:0003729 mRNA binding; GO:0003735 structural constituent of ribosome; GO:0005198 structural molecule activity; GO:0005488 binding; GO:0097159 organic cyclic compound binding; GO:1901363 heterocyclic compound binding;	K02866	RP-L10e, RPL10; large subunit ribosomal protein L10e	osa03010 Ribosome - Oryza sativa japonica (Japanese rice) (RefSeq);
HORVU1Hr1G038680.8	150	2.712	Up	0.0123831	K	60 kDa chaperonin 1	---	1	3.65216e-14	149.58	TVIIEQSFGAPK(1)VTK	2	2.3365	22	chloroplast	GO:0006457 protein folding; GO:0006458 'de novo' protein folding; GO:0006605 protein targeting; GO:0006626 protein targeting to mitochondrion; GO:0006810 transport; GO:0006839 mitochondrial transport; GO:0006886 intracellular protein transport; GO:0006950 response to stress; GO:0006996 organelle organization; GO:0007005 mitochondrion organization; GO:0008104 protein localization; GO:0009266 respo…	GO:0005622 intracellular; GO:0005623 cell; GO:0005737 cytoplasm; GO:0005739 mitochondrion; GO:0005759 mitochondrial matrix; GO:0005773 vacuole; GO:0005774 vacuolar membrane; GO:0005829 cytosol; GO:0005840 ribosome; GO:0005844 polysome; GO:0005886 plasma membrane; GO:0009507 chloroplast; GO:0009526 plastid envelope; GO:0009532 plastid stroma; GO:0009536 plastid; GO:0009570 chloroplast stroma; GO:0…	GO:0000166 nucleotide binding; GO:0003735 structural constituent of ribosome; GO:0005198 structural molecule activity; GO:0005488 binding; GO:0005507 copper ion binding; GO:0005515 protein binding; GO:0005524 ATP binding; GO:0008144 drug binding; GO:0017076 purine nucleotide binding; GO:0030554 adenyl nucleotide binding; GO:0032553 ribonucleotide binding; GO:0032555 purine ribonucleotide binding;…	K04077	groEL, HSPD1; chaperonin GroEL	osa03018 RNA degradation - Oryza sativa japonica (Japanese rice) (RefSeq);
HORVU1Hr1G041250.5	241	1.601	Up	0.0119421	K	Malate dehydrogenase	---	1	2.60964e-08	121.69	K(1)LSSALSAASSACDHIR	3	3.2291	15	cytoplasm	GO:0006082 organic acid metabolic process; GO:0006091 generation of precursor metabolites and energy; GO:0006099 tricarboxylic acid cycle; GO:0006101 citrate metabolic process; GO:0006107 oxaloacetate metabolic process; GO:0006108 malate metabolic process; GO:0006139 nucleobase-containing compound metabolic process; GO:0006725 cellular aromatic compound metabolic process; GO:0006732 coenzyme meta…	GO:0005576 extracellular region; GO:0005622 intracellular; GO:0005623 cell; GO:0005634 nucleus; GO:0005737 cytoplasm; GO:0005773 vacuole; GO:0005774 vacuolar membrane; GO:0005829 cytosol; GO:0005886 plasma membrane; GO:0005911 cell-cell junction; GO:0009506 plasmodesma; GO:0009507 chloroplast; GO:0009532 plastid stroma; GO:0009536 plastid; GO:0009570 chloroplast stroma; GO:0016020 membrane; GO:00…	GO:0003824 catalytic activity; GO:0016491 oxidoreductase activity; GO:0016614 oxidoreductase activity, acting on CH-OH group of donors; GO:0016615 malate dehydrogenase activity; GO:0016616 oxidoreductase activity, acting on the CH-OH group of donors, NAD or NADP as acceptor; GO:0030060 L-malate dehydrogenase activity;	K00025	MDH1; malate dehydrogenase [EC:1.1.1.37]	osa00020 Citrate cycle (TCA cycle) - Oryza sativa japonica (Japanese rice) (RefSeq); osa00270 Cysteine and methionine metabolism - Oryza sativa japonica (Japanese rice) (RefSeq); osa00620 Pyruvate metabolism - Oryza sativa japonica (Japanese rice) (RefSeq); osa00630 Glyoxylate and dicarboxylate metabolism - Oryza sativa japonica (Japanese rice) (RefSeq); osa00710 Carbon fixation in photosynthetic…	PF02866	lactate/malate dehydrogenase, alpha/beta C-terminal domain
HORVU1Hr1G042220.1	77	2.503	Up	0.0037016	K	40S ribosomal protein S17-4	---	1	5.51285e-09	145.75	VLEEVSILQSK(1)R	2	1.3211	15	nucleus	GO:0000028 ribosomal small subunit assembly; GO:0006996 organelle organization; GO:0009987 cellular process; GO:0016043 cellular component organization; GO:0022607 cellular component assembly; GO:0022613 ribonucleoprotein complex biogenesis; GO:0022618 ribonucleoprotein complex assembly; GO:0034622 cellular macromolecular complex assembly; GO:0042254 ribosome biogenesis; GO:0042255 ribosome assem…	GO:0005622 intracellular; GO:0005623 cell; GO:0005737 cytoplasm; GO:0005829 cytosol; GO:0005840 ribosome; GO:0015935 small ribosomal subunit; GO:0022626 cytosolic ribosome; GO:0022627 cytosolic small ribosomal subunit; GO:0032991 macromolecular complex; GO:0043226 organelle; GO:0043228 non-membrane-bounded organelle; GO:0043229 intracellular organelle; GO:0043232 intracellular non-membrane-bounde…	GO:0003676 nucleic acid binding; GO:0003723 RNA binding; GO:0003729 mRNA binding; GO:0005488 binding; GO:0097159 organic cyclic compound binding; GO:1901363 heterocyclic compound binding;	K02962	RP-S17e, RPS17; small subunit ribosomal protein S17e	osa03010 Ribosome - Oryza sativa japonica (Japanese rice) (RefSeq);
HORVU1Hr1G042220.1	82	1.57	Up	0.036236	K	40S ribosomal protein S17-4	---	1	8.37943e-08	94.804	NK(1)VAGFTTHLMR	2	0.1117	16	nucleus	GO:0000028 ribosomal small subunit assembly; GO:0006996 organelle organization; GO:0009987 cellular process; GO:0016043 cellular component organization; GO:0022607 cellular component assembly; GO:0022613 ribonucleoprotein complex biogenesis; GO:0022618 ribonucleoprotein complex assembly; GO:0034622 cellular macromolecular complex assembly; GO:0042254 ribosome biogenesis; GO:0042255 ribosome assem…	GO:0005622 intracellular; GO:0005623 cell; GO:0005737 cytoplasm; GO:0005829 cytosol; GO:0005840 ribosome; GO:0015935 small ribosomal subunit; GO:0022626 cytosolic ribosome; GO:0022627 cytosolic small ribosomal subunit; GO:0032991 macromolecular complex; GO:0043226 organelle; GO:0043228 non-membrane-bounded organelle; GO:0043229 intracellular organelle; GO:0043232 intracellular non-membrane-bounde…	GO:0003676 nucleic acid binding; GO:0003723 RNA binding; GO:0003729 mRNA binding; GO:0005488 binding; GO:0097159 organic cyclic compound binding; GO:1901363 heterocyclic compound binding;	K02962	RP-S17e, RPS17; small subunit ribosomal protein S17e	osa03010 Ribosome - Oryza sativa japonica (Japanese rice) (RefSeq);
HORVU1Hr1G055440.1	87	3.934	Up	0.007701	K	Nucleoside diphosphate kinase family protein	---	1	2.27892e-51	177.41	K(1)IIGATNPLASEPGTIR	2	2.4615	15	cytoplasm	GO:0000302 response to reactive oxygen species; GO:0006139 nucleobase-containing compound metabolic process; GO:0006165 nucleoside diphosphate phosphorylation; GO:0006725 cellular aromatic compound metabolic process; GO:0006753 nucleoside phosphate metabolic process; GO:0006793 phosphorus metabolic process; GO:0006796 phosphate-containing compound metabolic process; GO:0006807 nitrogen compound m…	GO:0005622 intracellular; GO:0005623 cell; GO:0044464 cell part;	GO:0003824 catalytic activity; GO:0004550 nucleoside diphosphate kinase activity; GO:0016301 kinase activity; GO:0016740 transferase activity; GO:0016772 transferase activity, transferring phosphorus-containing groups; GO:0016776 phosphotransferase activity, phosphate group as acceptor; GO:0019205 nucleobase-containing compound kinase activity;	K00940	ndk, NME; nucleoside-diphosphate kinase [EC:2.7.4.6]	osa00230 Purine metabolism - Oryza sativa japonica (Japanese rice) (RefSeq); osa00240 Pyrimidine metabolism - Oryza sativa japonica (Japanese rice) (RefSeq); osa01100 Metabolic pathways - Oryza sativa japonica (Japanese rice) (RefSeq); osa01110 Biosynthesis of secondary metabolites - Oryza sativa japonica (Japanese rice) (RefSeq); osa04016 MAPK signaling pathway - plant - Oryza sativa japonica (J…	PF00334	Nucleoside diphosphate kinase
HORVU1Hr1G057970.2	83	2.09	Up	0.0020235	K	nascent polypeptide-associated complex subunit alpha-like protein 3	---	1	0.000712586	81.099	LGMK(1)TITGVSR	2	0.22663	20	nucleus				K03626	EGD2, NACA; nascent polypeptide-associated complex subunit alpha
HORVU1Hr1G079910.6	401	1.525	Up	0.0052751	K	60 kDa chaperonin	---	0.985592	7.52742e-25	141.87	ESLENNTAMFDK(0.014)EK(0.986)AQER	3	2.158	16	mitochondria	GO:0006457 protein folding; GO:0006458 'de novo' protein folding; GO:0006605 protein targeting; GO:0006626 protein targeting to mitochondrion; GO:0006810 transport; GO:0006839 mitochondrial transport; GO:0006886 intracellular protein transport; GO:0006996 organelle organization; GO:0007005 mitochondrion organization; GO:0008104 protein localization; GO:0009987 cellular process; GO:0010035 respons…	GO:0005622 intracellular; GO:0005623 cell; GO:0005737 cytoplasm; GO:0005739 mitochondrion; GO:0005773 vacuole; GO:0005774 vacuolar membrane; GO:0005829 cytosol; GO:0016020 membrane; GO:0031090 organelle membrane; GO:0043226 organelle; GO:0043227 membrane-bounded organelle; GO:0043229 intracellular organelle; GO:0043231 intracellular membrane-bounded organelle; GO:0044422 organelle part; GO:004442…	GO:0005488 binding; GO:0005515 protein binding; GO:0044183 protein binding involved in protein folding; GO:0051082 unfolded protein binding;	K04077	groEL, HSPD1; chaperonin GroEL	osa03018 RNA degradation - Oryza sativa japonica (Japanese rice) (RefSeq);
HORVU1Hr1G083840.2	281	8.483	Up	0.037159	K	ATP synthase subunit beta	---	1	7.16291e-11	127.03	EMIESGVIK(1)LDDK	2	0.68699	39	mitochondria	GO:0006139 nucleobase-containing compound metabolic process; GO:0006163 purine nucleotide metabolic process; GO:0006164 purine nucleotide biosynthetic process; GO:0006725 cellular aromatic compound metabolic process; GO:0006753 nucleoside phosphate metabolic process; GO:0006754 ATP biosynthetic process; GO:0006793 phosphorus metabolic process; GO:0006796 phosphate-containing compound metabolic pr…	GO:0005622 intracellular; GO:0005623 cell; GO:0005737 cytoplasm; GO:0005739 mitochondrion; GO:0005740 mitochondrial envelope; GO:0005743 mitochondrial inner membrane; GO:0016020 membrane; GO:0019866 organelle inner membrane; GO:0031090 organelle membrane; GO:0031966 mitochondrial membrane; GO:0031967 organelle envelope; GO:0031975 envelope; GO:0043226 organelle; GO:0043227 membrane-bounded organe…	GO:0000166 nucleotide binding; GO:0005488 binding; GO:0005524 ATP binding; GO:0008144 drug binding; GO:0017076 purine nucleotide binding; GO:0030554 adenyl nucleotide binding; GO:0032553 ribonucleotide binding; GO:0032555 purine ribonucleotide binding; GO:0032559 adenyl ribonucleotide binding; GO:0035639 purine ribonucleoside triphosphate binding; GO:0036094 small molecule binding; GO:0043167 ion…	K02133	ATPeF1B, ATP5B, ATP2; F-type H+-transporting ATPase subunit beta [EC:3.6.3.14]	osa00190 Oxidative phosphorylation - Oryza sativa japonica (Japanese rice) (RefSeq); osa01100 Metabolic pathways - Oryza sativa japonica (Japanese rice) (RefSeq);	PF02874; PF00006	ATP synthase alpha/beta family, beta-barrel domain; ATP synthase alpha/beta family, nucleotide-binding domain
HORVU1Hr1G083840.2	179	1.649	Up	0.0072004	K	ATP synthase subunit beta	---	1	4.43859e-09	106.11	IINVIGEPIDHK(1)GDIK	3	2.5857	17	mitochondria	GO:0006139 nucleobase-containing compound metabolic process; GO:0006163 purine nucleotide metabolic process; GO:0006164 purine nucleotide biosynthetic process; GO:0006725 cellular aromatic compound metabolic process; GO:0006753 nucleoside phosphate metabolic process; GO:0006754 ATP biosynthetic process; GO:0006793 phosphorus metabolic process; GO:0006796 phosphate-containing compound metabolic pr…	GO:0005622 intracellular; GO:0005623 cell; GO:0005737 cytoplasm; GO:0005739 mitochondrion; GO:0005740 mitochondrial envelope; GO:0005743 mitochondrial inner membrane; GO:0016020 membrane; GO:0019866 organelle inner membrane; GO:0031090 organelle membrane; GO:0031966 mitochondrial membrane; GO:0031967 organelle envelope; GO:0031975 envelope; GO:0043226 organelle; GO:0043227 membrane-bounded organe…	GO:0000166 nucleotide binding; GO:0005488 binding; GO:0005524 ATP binding; GO:0008144 drug binding; GO:0017076 purine nucleotide binding; GO:0030554 adenyl nucleotide binding; GO:0032553 ribonucleotide binding; GO:0032555 purine ribonucleotide binding; GO:0032559 adenyl ribonucleotide binding; GO:0035639 purine ribonucleoside triphosphate binding; GO:0036094 small molecule binding; GO:0043167 ion…	K02133	ATPeF1B, ATP5B, ATP2; F-type H+-transporting ATPase subunit beta [EC:3.6.3.14]	osa00190 Oxidative phosphorylation - Oryza sativa japonica (Japanese rice) (RefSeq); osa01100 Metabolic pathways - Oryza sativa japonica (Japanese rice) (RefSeq);	PF02874; PF00006	ATP synthase alpha/beta family, beta-barrel domain; ATP synthase alpha/beta family, nucleotide-binding domain
HORVU1Hr1G083840.2	148	2.084	Up	0.0175785	K	ATP synthase subunit beta	---	1	3.8446e-171	305.74	GQK(1)VLNTGSPITVPVGR	2	1.5387	24	mitochondria	GO:0006139 nucleobase-containing compound metabolic process; GO:0006163 purine nucleotide metabolic process; GO:0006164 purine nucleotide biosynthetic process; GO:0006725 cellular aromatic compound metabolic process; GO:0006753 nucleoside phosphate metabolic process; GO:0006754 ATP biosynthetic process; GO:0006793 phosphorus metabolic process; GO:0006796 phosphate-containing compound metabolic pr…	GO:0005622 intracellular; GO:0005623 cell; GO:0005737 cytoplasm; GO:0005739 mitochondrion; GO:0005740 mitochondrial envelope; GO:0005743 mitochondrial inner membrane; GO:0016020 membrane; GO:0019866 organelle inner membrane; GO:0031090 organelle membrane; GO:0031966 mitochondrial membrane; GO:0031967 organelle envelope; GO:0031975 envelope; GO:0043226 organelle; GO:0043227 membrane-bounded organe…	GO:0000166 nucleotide binding; GO:0005488 binding; GO:0005524 ATP binding; GO:0008144 drug binding; GO:0017076 purine nucleotide binding; GO:0030554 adenyl nucleotide binding; GO:0032553 ribonucleotide binding; GO:0032555 purine ribonucleotide binding; GO:0032559 adenyl ribonucleotide binding; GO:0035639 purine ribonucleoside triphosphate binding; GO:0036094 small molecule binding; GO:0043167 ion…	K02133	ATPeF1B, ATP5B, ATP2; F-type H+-transporting ATPase subunit beta [EC:3.6.3.14]	osa00190 Oxidative phosphorylation - Oryza sativa japonica (Japanese rice) (RefSeq); osa01100 Metabolic pathways - Oryza sativa japonica (Japanese rice) (RefSeq);	PF02874; PF00006	ATP synthase alpha/beta family, beta-barrel domain; ATP synthase alpha/beta family, nucleotide-binding domain
HORVU1Hr1G092860.1	118	3.132	Up	4.2172e-05	K	Mitochondrial substrate carrier family protein	---	1	1.5604e-18	144.09	IVPNSAVK(1)FFSYEQASR	3	2.1896	31	cytoplasm	GO:0006810 transport; GO:0006839 mitochondrial transport; GO:0051179 localization; GO:0051234 establishment of localization; GO:0055085 transmembrane transport;	GO:0005622 intracellular; GO:0005623 cell; GO:0005737 cytoplasm; GO:0005739 mitochondrion; GO:0005740 mitochondrial envelope; GO:0005743 mitochondrial inner membrane; GO:0016020 membrane; GO:0016021 integral component of membrane; GO:0019866 organelle inner membrane; GO:0031090 organelle membrane; GO:0031224 intrinsic component of membrane; GO:0031966 mitochondrial membrane; GO:0031967 organelle …	GO:0005215 transporter activity; GO:0022857 transmembrane transporter activity;	K14684	SLC25A23S; solute carrier family 25 (mitochondrial phosphate transporter), member 23/24/25/41
HORVU2Hr1G030820.1	91	2.383	Up	0.034839	K	alanine aminotransferase 2	---	1	7.73388e-06	96.313	GEIVTHAQK(1)LEQELHK	3	2.6526	13	mitochondria				K00814	GPT, ALT; alanine transaminase [EC:2.6.1.2]	osa00220 Arginine biosynthesis - Oryza sativa japonica (Japanese rice) (RefSeq); osa00250 Alanine, aspartate and glutamate metabolism - Oryza sativa japonica (Japanese rice) (RefSeq); osa00710 Carbon fixation in photosynthetic organisms - Oryza sativa japonica (Japanese rice) (RefSeq); osa01100 Metabolic pathways - Oryza sativa japonica (Japanese rice) (RefSeq); osa01200 Carbon metabolism - Oryza…	PF00155	Aminotransferase class I and II
HORVU2Hr1G051740.1	188	3.383	Up	9.5966e-05	K	NADH-quinone oxidoreductase subunit F 1	---	1	0.00012281	124.81	GADWIVNEMK(1)K	2	1.7538	26	cytoplasm				K03942	NDUFV1; NADH dehydrogenase (ubiquinone) flavoprotein 1 [EC:1.6.5.3 1.6.99.3]	osa00190 Oxidative phosphorylation - Oryza sativa japonica (Japanese rice) (RefSeq); osa01100 Metabolic pathways - Oryza sativa japonica (Japanese rice) (RefSeq);	PF10531; PF10589	SLBB domain; NADH-ubiquinone oxidoreductase-F iron-sulfur binding region
HORVU2Hr1G072660.2	125	0.449	Down	0.0143774	K	ATP synthase D chain, mitochondrial	---	1	0.00110115	100.84	IEK(1)EIAEMK	2	2.211	21	nucleus	GO:0006139 nucleobase-containing compound metabolic process; GO:0006163 purine nucleotide metabolic process; GO:0006164 purine nucleotide biosynthetic process; GO:0006725 cellular aromatic compound metabolic process; GO:0006753 nucleoside phosphate metabolic process; GO:0006754 ATP biosynthetic process; GO:0006793 phosphorus metabolic process; GO:0006796 phosphate-containing compound metabolic pr…	GO:0000274 mitochondrial proton-transporting ATP synthase, stator stalk; GO:0000276 mitochondrial proton-transporting ATP synthase complex, coupling factor F(o); GO:0005622 intracellular; GO:0005623 cell; GO:0005634 nucleus; GO:0005730 nucleolus; GO:0005737 cytoplasm; GO:0005739 mitochondrion; GO:0005740 mitochondrial envelope; GO:0005743 mitochondrial inner membrane; GO:0005753 mitochondrial pro…	GO:0003735 structural constituent of ribosome; GO:0005198 structural molecule activity; GO:0005488 binding; GO:0005507 copper ion binding; GO:0008270 zinc ion binding; GO:0043167 ion binding; GO:0043169 cation binding; GO:0046872 metal ion binding; GO:0046914 transition metal ion binding;	K02138	ATPeF0D, ATP5H, ATP7; F-type H+-transporting ATPase subunit d	osa00190 Oxidative phosphorylation - Oryza sativa japonica (Japanese rice) (RefSeq); osa01100 Metabolic pathways - Oryza sativa japonica (Japanese rice) (RefSeq);
HORVU2Hr1G080630.1	149	1.756	Up	0.0163023	K	14-3-3-like protein GF14-B	---	1	2.14607e-07	120.65	K(1)DAAENTMVAYK	2	-1.6686	17	plasma membrane	GO:0010468 regulation of gene expression; GO:0019222 regulation of metabolic process; GO:0050789 regulation of biological process; GO:0060255 regulation of macromolecule metabolic process; GO:0065007 biological regulation;	GO:0005622 intracellular; GO:0005623 cell; GO:0005634 nucleus; GO:0005737 cytoplasm; GO:0043226 organelle; GO:0043227 membrane-bounded organelle; GO:0043229 intracellular organelle; GO:0043231 intracellular membrane-bounded organelle; GO:0044424 intracellular part; GO:0044464 cell part;	GO:0003676 nucleic acid binding; GO:0003677 DNA binding; GO:0005488 binding; GO:0044877 macromolecular complex binding; GO:0097159 organic cyclic compound binding; GO:1901363 heterocyclic compound binding;	K06630	YWHAE; 14-3-3 protein epsilon		PF00244	14-3-3 protein
HORVU2Hr1G099230.8	189	1.99	Up	0.0028176	K	40S ribosomal protein S11	---	1	5.68197e-29	142.51	FNVLK(1)VVPAGTTGGGK	2	0.657	12	cytoplasm	GO:0006412 translation; GO:0006518 peptide metabolic process; GO:0006807 nitrogen compound metabolic process; GO:0008152 metabolic process; GO:0009058 biosynthetic process; GO:0009059 macromolecule biosynthetic process; GO:0009987 cellular process; GO:0010467 gene expression; GO:0019538 protein metabolic process; GO:0034641 cellular nitrogen compound metabolic process; GO:0034645 cellular macromo…	GO:0005622 intracellular; GO:0005623 cell; GO:0005737 cytoplasm; GO:0005829 cytosol; GO:0005840 ribosome; GO:0015935 small ribosomal subunit; GO:0022626 cytosolic ribosome; GO:0022627 cytosolic small ribosomal subunit; GO:0032991 macromolecular complex; GO:0043226 organelle; GO:0043228 non-membrane-bounded organelle; GO:0043229 intracellular organelle; GO:0043232 intracellular non-membrane-bounde…	GO:0003735 structural constituent of ribosome; GO:0005198 structural molecule activity;	K02949	RP-S11e, RPS11; small subunit ribosomal protein S11e	osa03010 Ribosome - Oryza sativa japonica (Japanese rice) (RefSeq);	PF00366	Ribosomal protein S17
HORVU2Hr1G103130.3	191	2.166	Up	0.0032759	K	Aminomethyltransferase	---	1	1.76779e-51	190.37	QYDAVVTK(1)MPFVPTK	2	0.47278	40	cytoplasm				K00605	gcvT, AMT; aminomethyltransferase [EC:2.1.2.10]	osa00260 Glycine, serine and threonine metabolism - Oryza sativa japonica (Japanese rice) (RefSeq); osa00630 Glyoxylate and dicarboxylate metabolism - Oryza sativa japonica (Japanese rice) (RefSeq); osa00670 One carbon pool by folate - Oryza sativa japonica (Japanese rice) (RefSeq); osa01100 Metabolic pathways - Oryza sativa japonica (Japanese rice) (RefSeq); osa01110 Biosynthesis of secondary me…	PF01571; PF08669	Aminomethyltransferase folate-binding domain; Glycine cleavage T-protein C-terminal barrel domain
HORVU2Hr1G110120.3	261	1.509	Up	0.0017645	K	Adenosylhomocysteinase	---	1	9.0029e-11	146.88	SK(1)FDNLYGCR	2	1.0702	15	chloroplast				K01251	E3.3.1.1, ahcY; adenosylhomocysteinase [EC:3.3.1.1]	osa00270 Cysteine and methionine metabolism - Oryza sativa japonica (Japanese rice) (RefSeq); osa01100 Metabolic pathways - Oryza sativa japonica (Japanese rice) (RefSeq);	PF05221; PF00670	S-adenosyl-L-homocysteine hydrolase; S-adenosyl-L-homocysteine hydrolase, NAD binding domain
HORVU2Hr1G110120.3	299	10.782	Up	0.0022645	K	Adenosylhomocysteinase	---	1	8.82158e-30	135.13	VAVVCGYGDVGK(1)GCAAALK	2	0.59692	15	chloroplast				K01251	E3.3.1.1, ahcY; adenosylhomocysteinase [EC:3.3.1.1]	osa00270 Cysteine and methionine metabolism - Oryza sativa japonica (Japanese rice) (RefSeq); osa01100 Metabolic pathways - Oryza sativa japonica (Japanese rice) (RefSeq);	PF05221; PF00670	S-adenosyl-L-homocysteine hydrolase; S-adenosyl-L-homocysteine hydrolase, NAD binding domain
HORVU2Hr1G110120.3	77	1.515	Up	0.025741	K	Adenosylhomocysteinase	---	1	8.11143e-16	168.69	TEFGPSQPFK(1)GAR	2	0.57846	16	chloroplast				K01251	E3.3.1.1, ahcY; adenosylhomocysteinase [EC:3.3.1.1]	osa00270 Cysteine and methionine metabolism - Oryza sativa japonica (Japanese rice) (RefSeq); osa01100 Metabolic pathways - Oryza sativa japonica (Japanese rice) (RefSeq);	PF05221; PF00670	S-adenosyl-L-homocysteine hydrolase; S-adenosyl-L-homocysteine hydrolase, NAD binding domain
HORVU2Hr1G110120.3	186	1.767	Up	0.0088994	K	Adenosylhomocysteinase	---	1	7.90077e-09	94.507	SGK(1)VPDPESTDNPEFK	2	1.8066	16	chloroplast				K01251	E3.3.1.1, ahcY; adenosylhomocysteinase [EC:3.3.1.1]	osa00270 Cysteine and methionine metabolism - Oryza sativa japonica (Japanese rice) (RefSeq); osa01100 Metabolic pathways - Oryza sativa japonica (Japanese rice) (RefSeq);	PF05221; PF00670	S-adenosyl-L-homocysteine hydrolase; S-adenosyl-L-homocysteine hydrolase, NAD binding domain
HORVU2Hr1G110120.3	235	1.563	Up	0.00048374	K	Adenosylhomocysteinase	---	1	5.37394e-36	207.6	LVGVSEETTTGVK(1)R	2	0.60822	15	chloroplast				K01251	E3.3.1.1, ahcY; adenosylhomocysteinase [EC:3.3.1.1]	osa00270 Cysteine and methionine metabolism - Oryza sativa japonica (Japanese rice) (RefSeq); osa01100 Metabolic pathways - Oryza sativa japonica (Japanese rice) (RefSeq);	PF05221; PF00670	S-adenosyl-L-homocysteine hydrolase; S-adenosyl-L-homocysteine hydrolase, NAD binding domain
HORVU2Hr1G114870.3	31	1.831	Up	0.037415	K	Chromosome 3B, genomic scaffold, cultivar Chinese Spring	---	1	7.3728e-10	115.86	IK(1)AEEQLFYR	2	-0.1832	15	mitochondria
HORVU2Hr1G124930.1	206	1.537	Up	0.003941	K	Peroxidase superfamily protein	---	1	1.05266e-17	175.54	FK(1)PVFDTNPAIDGK	2	2.069	15	extracellular				K00430	E1.11.1.7; peroxidase [EC:1.11.1.7]	osa00940 Phenylpropanoid biosynthesis - Oryza sativa japonica (Japanese rice) (RefSeq); osa01100 Metabolic pathways - Oryza sativa japonica (Japanese rice) (RefSeq); osa01110 Biosynthesis of secondary metabolites - Oryza sativa japonica (Japanese rice) (RefSeq);	PF00141	Peroxidase
HORVU2Hr1G125110.6	112	1.855	Up	0.005018	K	Peroxidase superfamily protein	---	1	5.072e-29	126.46	AK(1)VHAACGPTVSCADISALATR	3	1.5047	14	chloroplast				K00430	E1.11.1.7; peroxidase [EC:1.11.1.7]	osa00940 Phenylpropanoid biosynthesis - Oryza sativa japonica (Japanese rice) (RefSeq); osa01100 Metabolic pathways - Oryza sativa japonica (Japanese rice) (RefSeq); osa01110 Biosynthesis of secondary metabolites - Oryza sativa japonica (Japanese rice) (RefSeq);	PF00141	Peroxidase
HORVU3Hr1G006440.1	349	2.205	Up	0.0144843	K	Xylanase inhibitor	---	1	3.79049e-11	136.84	K(1)TFSFTPNLPGR	2	0.91561	14	nucleus
HORVU3Hr1G013350.1	122	2.286	Up	9.9612e-05	K	triosephosphate isomerase	---	1	9.35258e-09	130.99	LRPEIQVAAQNCWVK(1)K	3	1.7066	29	chloroplast	GO:0005975 carbohydrate metabolic process; GO:0005996 monosaccharide metabolic process; GO:0006006 glucose metabolic process; GO:0006066 alcohol metabolic process; GO:0006071 glycerol metabolic process; GO:0006081 cellular aldehyde metabolic process; GO:0006082 organic acid metabolic process; GO:0006090 pyruvate metabolic process; GO:0006091 generation of precursor metabolites and energy; GO:0006…	GO:0005622 intracellular; GO:0005623 cell; GO:0005737 cytoplasm; GO:0005829 cytosol; GO:0044424 intracellular part; GO:0044444 cytoplasmic part; GO:0044464 cell part;	GO:0003824 catalytic activity; GO:0004807 triose-phosphate isomerase activity; GO:0016853 isomerase activity; GO:0016860 intramolecular oxidoreductase activity; GO:0016861 intramolecular oxidoreductase activity, interconverting aldoses and ketoses;	K01803	TPI, tpiA; triosephosphate isomerase (TIM) [EC:5.3.1.1]	osa00010 Glycolysis / Gluconeogenesis - Oryza sativa japonica (Japanese rice) (RefSeq); osa00051 Fructose and mannose metabolism - Oryza sativa japonica (Japanese rice) (RefSeq); osa00562 Inositol phosphate metabolism - Oryza sativa japonica (Japanese rice) (RefSeq); osa00710 Carbon fixation in photosynthetic organisms - Oryza sativa japonica (Japanese rice) (RefSeq); osa01100 Metabolic pathways …	PF00121	Triosephosphate isomerase
HORVU3Hr1G015590.2	344	2.442	Up	0.032938	K	Fatty acid oxidation complex subunit alpha	---	1	4.88766e-06	95.138	EVNEK(1)FLNAGIDR	2	1.4798	8	chloroplast	GO:0006082 organic acid metabolic process; GO:0006629 lipid metabolic process; GO:0006631 fatty acid metabolic process; GO:0006635 fatty acid beta-oxidation; GO:0008152 metabolic process; GO:0009056 catabolic process; GO:0009062 fatty acid catabolic process; GO:0009987 cellular process; GO:0016042 lipid catabolic process; GO:0016054 organic acid catabolic process; GO:0019395 fatty acid oxidation;…	GO:0005618 cell wall; GO:0005622 intracellular; GO:0005623 cell; GO:0005634 nucleus; GO:0005730 nucleolus; GO:0005737 cytoplasm; GO:0005777 peroxisome; GO:0005911 cell-cell junction; GO:0009506 plasmodesma; GO:0009514 glyoxysome; GO:0030054 cell junction; GO:0030312 external encapsulating structure; GO:0031974 membrane-enclosed lumen; GO:0031981 nuclear lumen; GO:0042579 microbody; GO:0043226 org…	GO:0003824 catalytic activity; GO:0003857 3-hydroxyacyl-CoA dehydrogenase activity; GO:0004165 dodecenoyl-CoA delta-isomerase activity; GO:0004300 enoyl-CoA hydratase activity; GO:0008692 3-hydroxybutyryl-CoA epimerase activity; GO:0016491 oxidoreductase activity; GO:0016508 long-chain-enoyl-CoA hydratase activity; GO:0016614 oxidoreductase activity, acting on CH-OH group of donors; GO:0016616 ox…	K10527	MFP2; enoyl-CoA hydratase/3-hydroxyacyl-CoA dehydrogenase [EC:4.2.1.17 1.1.1.35 1.1.1.211]	osa00071 Fatty acid degradation - Oryza sativa japonica (Japanese rice) (RefSeq); osa00592 alpha-Linolenic acid metabolism - Oryza sativa japonica (Japanese rice) (RefSeq); osa01100 Metabolic pathways - Oryza sativa japonica (Japanese rice) (RefSeq); osa01110 Biosynthesis of secondary metabolites - Oryza sativa japonica (Japanese rice) (RefSeq); osa01212 Fatty acid metabolism - Oryza sativa japon…	PF00378; PF02737; PF00725	Enoyl-CoA hydratase/isomerase family; 3-hydroxyacyl-CoA dehydrogenase, NAD binding domain; 3-hydroxyacyl-CoA dehydrogenase, C-terminal domain
HORVU3Hr1G026880.1	51	1.511	Up	0.0152375	K	60S ribosomal protein L26-1	---	1	6.4548e-06	130.31	K(1)DDEVQVVR	2	2.2228	15	chloroplast				K02898	RP-L26e, RPL26; large subunit ribosomal protein L26e	osa03010 Ribosome - Oryza sativa japonica (Japanese rice) (RefSeq);
HORVU3Hr1G059060.2	438	2.125	Up	0.0013367	K	Isocitrate dehydrogenase [NADP]	---	1	1.63374e-09	142.51	MTK(1)DLALLVHGSSK	2	1.5495	38	chloroplast				K00031	IDH1, IDH2, icd; isocitrate dehydrogenase [EC:1.1.1.42]	osa00020 Citrate cycle (TCA cycle) - Oryza sativa japonica (Japanese rice) (RefSeq); osa00480 Glutathione metabolism - Oryza sativa japonica (Japanese rice) (RefSeq); osa01100 Metabolic pathways - Oryza sativa japonica (Japanese rice) (RefSeq); osa01110 Biosynthesis of secondary metabolites - Oryza sativa japonica (Japanese rice) (RefSeq); osa01200 Carbon metabolism - Oryza sativa japonica (Japan…	PF00180	Isocitrate/isopropylmalate dehydrogenase
HORVU3Hr1G059320.2	126	1.768	Up	0.0177839	K	V-type proton ATPase subunit E	---	1	0.000595502	84.368	LK(1)EPAVLLR	2	2.3378	14	cytoplasm	GO:0000003 reproduction; GO:0003006 developmental process involved in reproduction; GO:0006810 transport; GO:0006811 ion transport; GO:0006812 cation transport; GO:0006950 response to stress; GO:0006952 defense response; GO:0006970 response to osmotic stress; GO:0006996 organelle organization; GO:0007030 Golgi organization; GO:0007275 multicellular organism development; GO:0009266 response to tem…	GO:0000325 plant-type vacuole; GO:0005622 intracellular; GO:0005623 cell; GO:0005737 cytoplasm; GO:0005773 vacuole; GO:0005774 vacuolar membrane; GO:0005794 Golgi apparatus; GO:0005829 cytosol; GO:0005840 ribosome; GO:0005844 polysome; GO:0009705 plant-type vacuole membrane; GO:0012505 endomembrane system; GO:0016020 membrane; GO:0022626 cytosolic ribosome; GO:0031090 organelle membrane; GO:00329…	GO:0003735 structural constituent of ribosome; GO:0003824 catalytic activity; GO:0005198 structural molecule activity; GO:0005215 transporter activity; GO:0008324 cation transmembrane transporter activity; GO:0015075 ion transmembrane transporter activity; GO:0015077 monovalent inorganic cation transmembrane transporter activity; GO:0015078 hydrogen ion transmembrane transporter activity; GO:0015…	K02150	ATPeV1E, ATP6E; V-type H+-transporting ATPase subunit E	osa00190 Oxidative phosphorylation - Oryza sativa japonica (Japanese rice) (RefSeq); osa01100 Metabolic pathways - Oryza sativa japonica (Japanese rice) (RefSeq); osa04145 Phagosome - Oryza sativa japonica (Japanese rice) (RefSeq);
HORVU3Hr1G063670.2	190	1.549	Up	0.043744	K	Guanine nucleotide-binding protein subunit beta-like protein A	---	1	2.49213e-05	90.142	SVK(1)VWNLTNCK	2	1.1217	12	nucleus	GO:0001101 response to acid chemical; GO:0001932 regulation of protein phosphorylation; GO:0001934 positive regulation of protein phosphorylation; GO:0006417 regulation of translation; GO:0006950 response to stress; GO:0006952 defense response; GO:0007275 multicellular organism development; GO:0009605 response to external stimulus; GO:0009607 response to biotic stimulus; GO:0009620 response to fu…	GO:0005622 intracellular; GO:0005623 cell; GO:0005634 nucleus; GO:0005730 nucleolus; GO:0005737 cytoplasm; GO:0005829 cytosol; GO:0005840 ribosome; GO:0005844 polysome; GO:0005886 plasma membrane; GO:0016020 membrane; GO:0022626 cytosolic ribosome; GO:0031974 membrane-enclosed lumen; GO:0031981 nuclear lumen; GO:0032991 macromolecular complex; GO:0042788 polysomal ribosome; GO:0043226 organelle; …	GO:0003735 structural constituent of ribosome; GO:0005078 MAP-kinase scaffold activity; GO:0005198 structural molecule activity; GO:0005488 binding; GO:0005515 protein binding; GO:0019899 enzyme binding; GO:0019900 kinase binding; GO:0032947 protein complex scaffold; GO:0035591 signaling adaptor activity; GO:0060090 binding, bridging;	K14753	RACK1; guanine nucleotide-binding protein subunit beta-2-like 1 protein
HORVU3Hr1G066430.3	75	0.512	Down	0.0132166	K	60S ribosomal protein L28-1	---	1	9.57277e-06	108.93	EMTVVLSTTK(1)SK	2	-1.931	18	cytoplasm	GO:0006412 translation; GO:0006518 peptide metabolic process; GO:0006807 nitrogen compound metabolic process; GO:0008152 metabolic process; GO:0009058 biosynthetic process; GO:0009059 macromolecule biosynthetic process; GO:0009719 response to endogenous stimulus; GO:0009725 response to hormone; GO:0009735 response to cytokinin; GO:0009987 cellular process; GO:0010033 response to organic substance…	GO:0005618 cell wall; GO:0005622 intracellular; GO:0005623 cell; GO:0005737 cytoplasm; GO:0005829 cytosol; GO:0005840 ribosome; GO:0005886 plasma membrane; GO:0005911 cell-cell junction; GO:0009506 plasmodesma; GO:0009507 chloroplast; GO:0009536 plastid; GO:0015934 large ribosomal subunit; GO:0016020 membrane; GO:0022625 cytosolic large ribosomal subunit; GO:0022626 cytosolic ribosome; GO:0030054…	GO:0003735 structural constituent of ribosome; GO:0005198 structural molecule activity;	K02903	RP-L28e, RPL28; large subunit ribosomal protein L28e	osa03010 Ribosome - Oryza sativa japonica (Japanese rice) (RefSeq);
HORVU3Hr1G074040.3	215	1.708	Up	0.0037387	K	Glutathione S-transferase 1	---	1	4.47946e-05	99.855	IK(1)NVLAVYEAR	2	1.8949	15	chloroplast	GO:0000302 response to reactive oxygen species; GO:0001101 response to acid chemical; GO:0006518 peptide metabolic process; GO:0006575 cellular modified amino acid metabolic process; GO:0006749 glutathione metabolic process; GO:0006790 sulfur compound metabolic process; GO:0006807 nitrogen compound metabolic process; GO:0006950 response to stress; GO:0006979 response to oxidative stress; GO:00081…	GO:0005622 intracellular; GO:0005623 cell; GO:0005737 cytoplasm; GO:0032991 macromolecular complex; GO:0044424 intracellular part; GO:0044464 cell part;	GO:0003824 catalytic activity; GO:0004364 glutathione transferase activity; GO:0016740 transferase activity; GO:0016765 transferase activity, transferring alkyl or aryl (other than methyl) groups;	K00799	GST, gst; glutathione S-transferase [EC:2.5.1.18]	osa00480 Glutathione metabolism - Oryza sativa japonica (Japanese rice) (RefSeq); osa01100 Metabolic pathways - Oryza sativa japonica (Japanese rice) (RefSeq);	PF02798; PF00043	Glutathione S-transferase, N-terminal domain; Glutathione S-transferase, C-terminal domain
HORVU3Hr1G084310.1	129	2.136	Up	0.0029628	K	60S ribosomal protein L1-A	---	1	1.53654e-05	86.243	K(1)YHAFLASEAIIK	3	3.5348	18	chloroplast				K02865	RP-L10Ae, RPL10A; large subunit ribosomal protein L10Ae	osa03010 Ribosome - Oryza sativa japonica (Japanese rice) (RefSeq);	PF00687	Ribosomal protein L1p/L10e family
HORVU3Hr1G088540.1	266	2.749	Up	0.0003154	K	fructose-bisphosphate aldolase 2	---	1	4.14541e-05	88.734	K(1)VTPEVIAEYTVR	2	-0.19993	15	chloroplast	GO:0005975 carbohydrate metabolic process; GO:0005984 disaccharide metabolic process; GO:0005985 sucrose metabolic process; GO:0005986 sucrose biosynthetic process; GO:0005996 monosaccharide metabolic process; GO:0006006 glucose metabolic process; GO:0006082 organic acid metabolic process; GO:0006090 pyruvate metabolic process; GO:0006091 generation of precursor metabolites and energy; GO:0006094…	GO:0005622 intracellular; GO:0005623 cell; GO:0005737 cytoplasm; GO:0005829 cytosol; GO:0044424 intracellular part; GO:0044444 cytoplasmic part; GO:0044464 cell part;	GO:0003824 catalytic activity; GO:0004332 fructose-bisphosphate aldolase activity; GO:0016829 lyase activity; GO:0016830 carbon-carbon lyase activity; GO:0016832 aldehyde-lyase activity;	K01623	ALDO; fructose-bisphosphate aldolase, class I [EC:4.1.2.13]	osa00010 Glycolysis / Gluconeogenesis - Oryza sativa japonica (Japanese rice) (RefSeq); osa00030 Pentose phosphate pathway - Oryza sativa japonica (Japanese rice) (RefSeq); osa00051 Fructose and mannose metabolism - Oryza sativa japonica (Japanese rice) (RefSeq); osa00710 Carbon fixation in photosynthetic organisms - Oryza sativa japonica (Japanese rice) (RefSeq); osa01100 Metabolic pathways - Or…	PF00274	Fructose-bisphosphate aldolase class-I
HORVU3Hr1G088540.1	383	1.647	Up	0.0120048	K	fructose-bisphosphate aldolase 2	---	1	2.43452e-18	126.63	GDATLGEGASESLHVK(1)DYK	3	2.3025	28	chloroplast	GO:0005975 carbohydrate metabolic process; GO:0005984 disaccharide metabolic process; GO:0005985 sucrose metabolic process; GO:0005986 sucrose biosynthetic process; GO:0005996 monosaccharide metabolic process; GO:0006006 glucose metabolic process; GO:0006082 organic acid metabolic process; GO:0006090 pyruvate metabolic process; GO:0006091 generation of precursor metabolites and energy; GO:0006094…	GO:0005622 intracellular; GO:0005623 cell; GO:0005737 cytoplasm; GO:0005829 cytosol; GO:0044424 intracellular part; GO:0044444 cytoplasmic part; GO:0044464 cell part;	GO:0003824 catalytic activity; GO:0004332 fructose-bisphosphate aldolase activity; GO:0016829 lyase activity; GO:0016830 carbon-carbon lyase activity; GO:0016832 aldehyde-lyase activity;	K01623	ALDO; fructose-bisphosphate aldolase, class I [EC:4.1.2.13]	osa00010 Glycolysis / Gluconeogenesis - Oryza sativa japonica (Japanese rice) (RefSeq); osa00030 Pentose phosphate pathway - Oryza sativa japonica (Japanese rice) (RefSeq); osa00051 Fructose and mannose metabolism - Oryza sativa japonica (Japanese rice) (RefSeq); osa00710 Carbon fixation in photosynthetic organisms - Oryza sativa japonica (Japanese rice) (RefSeq); osa01100 Metabolic pathways - Or…	PF00274	Fructose-bisphosphate aldolase class-I
HORVU3Hr1G088540.1	43	1.641	Up	0.0167376	K	fructose-bisphosphate aldolase 2	---	1	3.24318e-40	194.55	YKDELIK(1)NAAYIGTPGK	2	-0.2976	30	chloroplast	GO:0005975 carbohydrate metabolic process; GO:0005984 disaccharide metabolic process; GO:0005985 sucrose metabolic process; GO:0005986 sucrose biosynthetic process; GO:0005996 monosaccharide metabolic process; GO:0006006 glucose metabolic process; GO:0006082 organic acid metabolic process; GO:0006090 pyruvate metabolic process; GO:0006091 generation of precursor metabolites and energy; GO:0006094…	GO:0005622 intracellular; GO:0005623 cell; GO:0005737 cytoplasm; GO:0005829 cytosol; GO:0044424 intracellular part; GO:0044444 cytoplasmic part; GO:0044464 cell part;	GO:0003824 catalytic activity; GO:0004332 fructose-bisphosphate aldolase activity; GO:0016829 lyase activity; GO:0016830 carbon-carbon lyase activity; GO:0016832 aldehyde-lyase activity;	K01623	ALDO; fructose-bisphosphate aldolase, class I [EC:4.1.2.13]	osa00010 Glycolysis / Gluconeogenesis - Oryza sativa japonica (Japanese rice) (RefSeq); osa00030 Pentose phosphate pathway - Oryza sativa japonica (Japanese rice) (RefSeq); osa00051 Fructose and mannose metabolism - Oryza sativa japonica (Japanese rice) (RefSeq); osa00710 Carbon fixation in photosynthetic organisms - Oryza sativa japonica (Japanese rice) (RefSeq); osa01100 Metabolic pathways - Or…	PF00274	Fructose-bisphosphate aldolase class-I
HORVU4Hr1G000910.3	53	3.138	Up	0.00053664	K	Peptidyl-prolyl cis-trans isomerase	---	1	1.11051e-07	108.93	VVMELYADK(1)VPR	2	0.65134	35	chloroplast	GO:0000413 protein peptidyl-prolyl isomerization; GO:0006464 cellular protein modification process; GO:0006807 nitrogen compound metabolic process; GO:0007154 cell communication; GO:0007165 signal transduction; GO:0008152 metabolic process; GO:0009987 cellular process; GO:0010035 response to inorganic substance; GO:0010038 response to metal ion; GO:0018193 peptidyl-amino acid modification; GO:001…	GO:0005622 intracellular; GO:0005623 cell; GO:0005737 cytoplasm; GO:0005739 mitochondrion; GO:0005794 Golgi apparatus; GO:0005829 cytosol; GO:0012505 endomembrane system; GO:0043226 organelle; GO:0043227 membrane-bounded organelle; GO:0043229 intracellular organelle; GO:0043231 intracellular membrane-bounded organelle; GO:0044424 intracellular part; GO:0044444 cytoplasmic part; GO:0044464 cell pa…	GO:0003755 peptidyl-prolyl cis-trans isomerase activity; GO:0003824 catalytic activity; GO:0005488 binding; GO:0008144 drug binding; GO:0016018 cyclosporin A binding; GO:0016853 isomerase activity; GO:0016859 cis-trans isomerase activity; GO:0033218 amide binding; GO:0042277 peptide binding;	K01802	E5.2.1.8; peptidylprolyl isomerase [EC:5.2.1.8]		PF00160	Cyclophilin type peptidyl-prolyl cis-trans isomerase/CLD
HORVU4Hr1G001220.3	59	1.786	Up	0.003416	K	40S ribosomal protein S25-4	---	1	9.45678e-08	110.88	YK(1)QITPSVLSER	2	1.71	15	nucleus				K02975	RP-S25e, RPS25; small subunit ribosomal protein S25e	osa03010 Ribosome - Oryza sativa japonica (Japanese rice) (RefSeq);
HORVU4Hr1G002270.3	36	2.866	Up	0.00028327	K	5-methyltetrahydropteroyltriglutamate--homocysteine methyltransferase 2	---	1	3.10351e-28	154.94	SSAEDLEK(1)VATDLR	2	2.391	15	cytoplasm				K00549	metE; 5-methyltetrahydropteroyltriglutamate--homocysteine methyltransferase [EC:2.1.1.14]	osa00270 Cysteine and methionine metabolism - Oryza sativa japonica (Japanese rice) (RefSeq); osa00450 Selenocompound metabolism - Oryza sativa japonica (Japanese rice) (RefSeq); osa01100 Metabolic pathways - Oryza sativa japonica (Japanese rice) (RefSeq); osa01110 Biosynthesis of secondary metabolites - Oryza sativa japonica (Japanese rice) (RefSeq); osa01230 Biosynthesis of amino acids - Oryza …	PF08267; PF01717	Cobalamin-independent synthase, N-terminal domain; Cobalamin-independent synthase, Catalytic domain
HORVU4Hr1G007370.1	89	1.518	Up	0.0037801	K	14-3-3-like protein GF14-F	---	1	3.49478e-19	174.23	GNEAYVASIK(1)EYR	2	1.9083	15	chloroplast	GO:0000075 cell cycle checkpoint; GO:0000077 DNA damage checkpoint; GO:0001505 regulation of neurotransmitter levels; GO:0001932 regulation of protein phosphorylation; GO:0001933 negative regulation of protein phosphorylation; GO:0006082 organic acid metabolic process; GO:0006469 negative regulation of protein kinase activity; GO:0006520 cellular amino acid metabolic process; GO:0006568 tryptopha…	GO:0005622 intracellular; GO:0005623 cell; GO:0005634 nucleus; GO:0005737 cytoplasm; GO:0043226 organelle; GO:0043227 membrane-bounded organelle; GO:0043229 intracellular organelle; GO:0043231 intracellular membrane-bounded organelle; GO:0044424 intracellular part; GO:0044464 cell part;	GO:0003824 catalytic activity; GO:0004620 phospholipase activity; GO:0004623 phospholipase A2 activity; GO:0004857 enzyme inhibitor activity; GO:0004860 protein kinase inhibitor activity; GO:0008426 protein kinase C inhibitor activity; GO:0016298 lipase activity; GO:0016787 hydrolase activity; GO:0016788 hydrolase activity, acting on ester bonds; GO:0019207 kinase regulator activity; GO:0019210 k…	K06630	YWHAE; 14-3-3 protein epsilon		PF00244	14-3-3 protein
HORVU4Hr1G007850.2	732	1.682	Up	0.0054405	K	NADH-ubiquinone oxidoreductase 75 kDa subunit, mitochondrial	---	1	8.0624e-09	112.7	ASK(1)IMAQCSATLLK	2	0.49	27	chloroplast	GO:0006091 generation of precursor metabolites and energy; GO:0006950 response to stress; GO:0006979 response to oxidative stress; GO:0008152 metabolic process; GO:0009853 photorespiration; GO:0009987 cellular process; GO:0015980 energy derivation by oxidation of organic compounds; GO:0043094 cellular metabolic compound salvage; GO:0044237 cellular metabolic process; GO:0045333 cellular respirati…	GO:0005622 intracellular; GO:0005623 cell; GO:0005737 cytoplasm; GO:0005739 mitochondrion; GO:0005740 mitochondrial envelope; GO:0005743 mitochondrial inner membrane; GO:0005746 mitochondrial respiratory chain; GO:0005747 mitochondrial respiratory chain complex I; GO:0009507 chloroplast; GO:0009536 plastid; GO:0016020 membrane; GO:0019866 organelle inner membrane; GO:0030964 NADH dehydrogenase co…	GO:0003824 catalytic activity; GO:0003954 NADH dehydrogenase activity; GO:0005488 binding; GO:0008137 NADH dehydrogenase (ubiquinone) activity; GO:0016491 oxidoreductase activity; GO:0016651 oxidoreductase activity, acting on NAD(P)H; GO:0016655 oxidoreductase activity, acting on NAD(P)H, quinone or similar compound as acceptor; GO:0048037 cofactor binding; GO:0050136 NADH dehydrogenase (quinone)…	K03934	NDUFS1; NADH dehydrogenase (ubiquinone) Fe-S protein 1 [EC:1.6.5.3 1.6.99.3]	osa00190 Oxidative phosphorylation - Oryza sativa japonica (Japanese rice) (RefSeq); osa01100 Metabolic pathways - Oryza sativa japonica (Japanese rice) (RefSeq);	PF13510; PF10588	2Fe-2S iron-sulfur cluster binding domain; NADH-ubiquinone oxidoreductase-G iron-sulfur binding region
HORVU4Hr1G009520.1	394	2.945	Up	0.00082144	K	tubulin alpha-4 chain	---	1	2.65706e-05	101.82	IDHK(1)FDLMYAK	2	4.0311	20	cytoplasm		GO:0005622 intracellular; GO:0005623 cell; GO:0005856 cytoskeleton; GO:0043226 organelle; GO:0043228 non-membrane-bounded organelle; GO:0043229 intracellular organelle; GO:0043232 intracellular non-membrane-bounded organelle; GO:0044424 intracellular part; GO:0044464 cell part;		K07374	TUBA; tubulin alpha	osa04145 Phagosome - Oryza sativa japonica (Japanese rice) (RefSeq);	PF00091; PF03953	Tubulin/FtsZ family, GTPase domain; Tubulin C-terminal domain
HORVU4Hr1G009520.1	336	1.652	Up	0.030976	K	tubulin alpha-4 chain	---	1	3.77154e-08	125.17	DVNAAVATIK(1)TK	2	2.147	15	cytoplasm		GO:0005622 intracellular; GO:0005623 cell; GO:0005856 cytoskeleton; GO:0043226 organelle; GO:0043228 non-membrane-bounded organelle; GO:0043229 intracellular organelle; GO:0043232 intracellular non-membrane-bounded organelle; GO:0044424 intracellular part; GO:0044464 cell part;		K07374	TUBA; tubulin alpha	osa04145 Phagosome - Oryza sativa japonica (Japanese rice) (RefSeq);	PF00091; PF03953	Tubulin/FtsZ family, GTPase domain; Tubulin C-terminal domain
HORVU4Hr1G011280.3	149	1.895	Up	0.0042971	K	CBS domain-containing protein YhcV	---	0.999911	4.93866e-13	91.457	VGDIMTEENK(1)LITVKPDTR	3	-0.38657	17	chloroplast	GO:0006950 response to stress; GO:0006970 response to osmotic stress; GO:0009628 response to abiotic stimulus; GO:0009651 response to salt stress; GO:0009987 cellular process; GO:0019725 cellular homeostasis; GO:0042592 homeostatic process; GO:0045454 cell redox homeostasis; GO:0050789 regulation of biological process; GO:0050794 regulation of cellular process; GO:0050896 response to stimulus; GO…	GO:0005622 intracellular; GO:0005623 cell; GO:0005737 cytoplasm; GO:0005739 mitochondrion; GO:0043226 organelle; GO:0043227 membrane-bounded organelle; GO:0043229 intracellular organelle; GO:0043231 intracellular membrane-bounded organelle; GO:0044424 intracellular part; GO:0044444 cytoplasmic part; GO:0044464 cell part;	GO:0005488 binding; GO:0043167 ion binding; GO:0043169 cation binding; GO:0046872 metal ion binding; GO:0046914 transition metal ion binding; GO:0050897 cobalt ion binding;				PF00571	CBS domain
HORVU4Hr1G011280.3	169	2.002	Up	0.0038213	K	CBS domain-containing protein YhcV	---	1	2.25838e-12	159.93	VLQAMQLMTDK(1)R	2	1.5563	51	chloroplast	GO:0006950 response to stress; GO:0006970 response to osmotic stress; GO:0009628 response to abiotic stimulus; GO:0009651 response to salt stress; GO:0009987 cellular process; GO:0019725 cellular homeostasis; GO:0042592 homeostatic process; GO:0045454 cell redox homeostasis; GO:0050789 regulation of biological process; GO:0050794 regulation of cellular process; GO:0050896 response to stimulus; GO…	GO:0005622 intracellular; GO:0005623 cell; GO:0005737 cytoplasm; GO:0005739 mitochondrion; GO:0043226 organelle; GO:0043227 membrane-bounded organelle; GO:0043229 intracellular organelle; GO:0043231 intracellular membrane-bounded organelle; GO:0044424 intracellular part; GO:0044444 cytoplasmic part; GO:0044464 cell part;	GO:0005488 binding; GO:0043167 ion binding; GO:0043169 cation binding; GO:0046872 metal ion binding; GO:0046914 transition metal ion binding; GO:0050897 cobalt ion binding;				PF00571	CBS domain
HORVU4Hr1G023530.1	93	2.841	Up	0.0004234	K	30S ribosomal protein S9	---	1	7.23776e-06	130.79	QAIAK(1)SLVAYYQK	2	-1.7348	12	chloroplast				K02960	RP-S16e, RPS16; small subunit ribosomal protein S16e	osa03010 Ribosome - Oryza sativa japonica (Japanese rice) (RefSeq);
HORVU4Hr1G023530.1	29	2.633	Up	0.031018	K	30S ribosomal protein S9	---	1	1.10771e-07	88.181	TAVAVAYCK(1)PGR	2	0.23793	15	chloroplast				K02960	RP-S16e, RPS16; small subunit ribosomal protein S16e	osa03010 Ribosome - Oryza sativa japonica (Japanese rice) (RefSeq);
HORVU4Hr1G027150.1	142	0.662	Down	0.0136966	K	Mitochondrial uncoupling protein 1	---	1	0.000255341	83.438	K(1)AVAGDLAGPK	2	2.1734	13	chloroplast				K15103	UCP2_3, SLC25A8_9; solute carrier family 25 (mitochondrial uncoupling protein), member 8/9
HORVU4Hr1G027150.1	245	0.643	Down	0.0086569	K	Mitochondrial uncoupling protein 1	---	1	2.44942e-19	164.31	LQSEGK(1)LAPGVPR	2	1.0825	15	chloroplast				K15103	UCP2_3, SLC25A8_9; solute carrier family 25 (mitochondrial uncoupling protein), member 8/9
HORVU4Hr1G055230.1	127	3.879	Up	0.00058158	K	40S ribosomal protein S7	---	1	3.32114e-08	134.2	FSGK(1)DVVFVATR	2	1.7088	16	chloroplast				K02993	RP-S7e, RPS7; small subunit ribosomal protein S7e	osa03010 Ribosome - Oryza sativa japonica (Japanese rice) (RefSeq);
HORVU4Hr1G055230.1	95	1.738	Up	0.0098363	K	40S ribosomal protein S7	---	1	7.24021e-15	118.06	K(1)AVVIHVPYR	2	2.7039	22	chloroplast				K02993	RP-S7e, RPS7; small subunit ribosomal protein S7e	osa03010 Ribosome - Oryza sativa japonica (Japanese rice) (RefSeq);
HORVU4Hr1G056740.5	154	5.102	Up	0.021681	K	Elongation factor 1-alpha	---	1	7.49713e-27	193.94	QMICCCNK(1)MDATTPK	2	1.198	27	cytoplasm				K03231	EEF1A; elongation factor 1-alpha	osa03013 RNA transport - Oryza sativa japonica (Japanese rice) (RefSeq);	PF00009; PF03144; PF03143	Elongation factor Tu GTP binding domain; Elongation factor Tu domain 2; Elongation factor Tu C-terminal domain
HORVU4Hr1G058940.2	63	1.927	Up	0.024899	K	histone H2A 6	---	1	7.53956e-07	109.88	SVK(1)AGLQFPVGR	2	1.1294	14	nucleus				K11251	H2A; histone H2A		PF00125	Core histone H2A/H2B/H3/H4
HORVU4Hr1G070150.3	49	2.86	Up	0.03868	K	Mitochondrial outer membrane protein porin 5	---	1	5.12868e-05	101.64	K(1)GGLYSLDVASAYK	2	1.2708	9	cytoplasm				K15040	VDAC2; voltage-dependent anion channel protein 2
HORVU4Hr1G075710.1	327	7.207	Up	0.0073564	K	60S ribosomal protein L4-1	---	1	6.44468e-39	171.2	LINSDEVQSVVK(1)PINK	2	0.013602	17	chloroplast	GO:0002181 cytoplasmic translation; GO:0006412 translation; GO:0006518 peptide metabolic process; GO:0006807 nitrogen compound metabolic process; GO:0008152 metabolic process; GO:0009058 biosynthetic process; GO:0009059 macromolecule biosynthetic process; GO:0009719 response to endogenous stimulus; GO:0009725 response to hormone; GO:0009735 response to cytokinin; GO:0009987 cellular process; GO:0…	GO:0005618 cell wall; GO:0005622 intracellular; GO:0005623 cell; GO:0005634 nucleus; GO:0005730 nucleolus; GO:0005737 cytoplasm; GO:0005773 vacuole; GO:0005774 vacuolar membrane; GO:0005829 cytosol; GO:0005840 ribosome; GO:0005844 polysome; GO:0005886 plasma membrane; GO:0005911 cell-cell junction; GO:0009506 plasmodesma; GO:0009507 chloroplast; GO:0009536 plastid; GO:0015934 large ribosomal subu…	GO:0003676 nucleic acid binding; GO:0003723 RNA binding; GO:0003729 mRNA binding; GO:0003735 structural constituent of ribosome; GO:0005198 structural molecule activity; GO:0005488 binding; GO:0097159 organic cyclic compound binding; GO:1901363 heterocyclic compound binding;	K02930	RP-L4e, RPL4; large subunit ribosomal protein L4e	osa03010 Ribosome - Oryza sativa japonica (Japanese rice) (RefSeq);	PF14374	60S ribosomal protein L4 C-terminal domain
HORVU4Hr1G075800.1	193	3.91	Up	0.00102045	K	Adenylosuccinate synthetase	---	1	6.60927e-13	150.21	EAELANSFIGTTK(1)R	2	1.4089	12	chloroplast	GO:0006139 nucleobase-containing compound metabolic process; GO:0006163 purine nucleotide metabolic process; GO:0006164 purine nucleotide biosynthetic process; GO:0006167 AMP biosynthetic process; GO:0006725 cellular aromatic compound metabolic process; GO:0006753 nucleoside phosphate metabolic process; GO:0006793 phosphorus metabolic process; GO:0006796 phosphate-containing compound metabolic pr…	GO:0005576 extracellular region; GO:0005622 intracellular; GO:0005623 cell; GO:0005737 cytoplasm; GO:0009507 chloroplast; GO:0009532 plastid stroma; GO:0009536 plastid; GO:0009570 chloroplast stroma; GO:0043226 organelle; GO:0043227 membrane-bounded organelle; GO:0043229 intracellular organelle; GO:0043231 intracellular membrane-bounded organelle; GO:0044422 organelle part; GO:0044424 intracellul…	GO:0003824 catalytic activity; GO:0004019 adenylosuccinate synthase activity; GO:0016874 ligase activity; GO:0016879 ligase activity, forming carbon-nitrogen bonds;	K01939	purA, ADSS; adenylosuccinate synthase [EC:6.3.4.4]	osa00230 Purine metabolism - Oryza sativa japonica (Japanese rice) (RefSeq); osa00250 Alanine, aspartate and glutamate metabolism - Oryza sativa japonica (Japanese rice) (RefSeq); osa01100 Metabolic pathways - Oryza sativa japonica (Japanese rice) (RefSeq);	PF00709	Adenylosuccinate synthetase
HORVU4Hr1G080640.1	352	1.687	Up	0.0065997	K	Aconitate hydratase 1	---	1	0.000467109	107.08	TLDYLK(1)LTGR	2	3.1154	13	chloroplast				K01681	ACO, acnA; aconitate hydratase [EC:4.2.1.3]	osa00020 Citrate cycle (TCA cycle) - Oryza sativa japonica (Japanese rice) (RefSeq); osa00630 Glyoxylate and dicarboxylate metabolism - Oryza sativa japonica (Japanese rice) (RefSeq); osa01100 Metabolic pathways - Oryza sativa japonica (Japanese rice) (RefSeq); osa01110 Biosynthesis of secondary metabolites - Oryza sativa japonica (Japanese rice) (RefSeq); osa01200 Carbon metabolism - Oryza sativ…	PF00694	Aconitase C-terminal domain
HORVU4Hr1G080640.1	378	2.536	Up	0.0103572	K	Aconitate hydratase 1	---	1	5.41829e-41	207.12	ANNMFVDYK(1)QVQAER	2	0.037239	30	chloroplast				K01681	ACO, acnA; aconitate hydratase [EC:4.2.1.3]	osa00020 Citrate cycle (TCA cycle) - Oryza sativa japonica (Japanese rice) (RefSeq); osa00630 Glyoxylate and dicarboxylate metabolism - Oryza sativa japonica (Japanese rice) (RefSeq); osa01100 Metabolic pathways - Oryza sativa japonica (Japanese rice) (RefSeq); osa01110 Biosynthesis of secondary metabolites - Oryza sativa japonica (Japanese rice) (RefSeq); osa01200 Carbon metabolism - Oryza sativ…	PF00694	Aconitase C-terminal domain
HORVU4Hr1G080640.1	792	1.956	Up	0.00045956	K	Aconitate hydratase 1	---	1	4.18031e-10	124.69	YK(1)NEGHDTIILAGAEYGSGSSR	3	1.9327	20	chloroplast				K01681	ACO, acnA; aconitate hydratase [EC:4.2.1.3]	osa00020 Citrate cycle (TCA cycle) - Oryza sativa japonica (Japanese rice) (RefSeq); osa00630 Glyoxylate and dicarboxylate metabolism - Oryza sativa japonica (Japanese rice) (RefSeq); osa01100 Metabolic pathways - Oryza sativa japonica (Japanese rice) (RefSeq); osa01110 Biosynthesis of secondary metabolites - Oryza sativa japonica (Japanese rice) (RefSeq); osa01200 Carbon metabolism - Oryza sativ…	PF00694	Aconitase C-terminal domain
HORVU5Hr1G002040.4	394	1.599	Up	0.00144274	K	Enolase	---	1	7.61007e-09	141.44	AIQEK(1)SCNALLLK	2	0.67292	19	chloroplast	GO:0001101 response to acid chemical; GO:0006950 response to stress; GO:0006970 response to osmotic stress; GO:0009266 response to temperature stimulus; GO:0009314 response to radiation; GO:0009409 response to cold; GO:0009416 response to light stimulus; GO:0009628 response to abiotic stimulus; GO:0009651 response to salt stress; GO:0009719 response to endogenous stimulus; GO:0009725 response to …	GO:0005576 extracellular region; GO:0005622 intracellular; GO:0005623 cell; GO:0005634 nucleus; GO:0005737 cytoplasm; GO:0005739 mitochondrion; GO:0005740 mitochondrial envelope; GO:0005829 cytosol; GO:0005886 plasma membrane; GO:0005911 cell-cell junction; GO:0009506 plasmodesma; GO:0009507 chloroplast; GO:0009536 plastid; GO:0016020 membrane; GO:0030054 cell junction; GO:0031967 organelle envel…	GO:0003676 nucleic acid binding; GO:0003677 DNA binding; GO:0003824 catalytic activity; GO:0004634 phosphopyruvate hydratase activity; GO:0005488 binding; GO:0005507 copper ion binding; GO:0016829 lyase activity; GO:0016835 carbon-oxygen lyase activity; GO:0016836 hydro-lyase activity; GO:0043167 ion binding; GO:0043169 cation binding; GO:0046872 metal ion binding; GO:0046914 transition metal ion…	K01689	ENO, eno; enolase [EC:4.2.1.11]	osa00010 Glycolysis / Gluconeogenesis - Oryza sativa japonica (Japanese rice) (RefSeq); osa01100 Metabolic pathways - Oryza sativa japonica (Japanese rice) (RefSeq); osa01110 Biosynthesis of secondary metabolites - Oryza sativa japonica (Japanese rice) (RefSeq); osa01200 Carbon metabolism - Oryza sativa japonica (Japanese rice) (RefSeq); osa01230 Biosynthesis of amino acids - Oryza sativa japonic…	PF03952; PF00113	Enolase, N-terminal domain; Enolase, C-terminal TIM barrel domain
HORVU5Hr1G021730.2	80	2.033	Up	0.042623	K	50S ribosomal protein L2	---	1	0.000917387	88.921	GAPLAK(1)VTFR	2	2.4767	11	cytoplasm				K02938	RP-L8e, RPL8; large subunit ribosomal protein L8e	osa03010 Ribosome - Oryza sativa japonica (Japanese rice) (RefSeq);	PF00181; PF03947	Ribosomal Proteins L2, RNA binding domain; Ribosomal Proteins L2, C-terminal domain
HORVU5Hr1G038920.1	67	4.132	Up	0.039883	K	Ribosomal protein S4	---	1	1.69651e-05	127.94	HLLTLDEK(1)NPR	2	-0.83919	7	mitochondria				K02997	RP-S9e, RPS9; small subunit ribosomal protein S9e	osa03010 Ribosome - Oryza sativa japonica (Japanese rice) (RefSeq);	PF01479	S4 domain
HORVU5Hr1G096370.1	64	2.381	Up	0.035017	K	UDP-glucose 6-dehydrogenase family protein	---	1	0.000601637	79.311	GK(1)NLFFSTDVEK	2	2.1312	14	extracellular	GO:0005975 carbohydrate metabolic process; GO:0005976 polysaccharide metabolic process; GO:0006022 aminoglycan metabolic process; GO:0006023 aminoglycan biosynthetic process; GO:0006024 glycosaminoglycan biosynthetic process; GO:0006065 UDP-glucuronate biosynthetic process; GO:0006082 organic acid metabolic process; GO:0006139 nucleobase-containing compound metabolic process; GO:0006725 cellular …	GO:0005576 extracellular region; GO:0005618 cell wall; GO:0005622 intracellular; GO:0005623 cell; GO:0005634 nucleus; GO:0005737 cytoplasm; GO:0005829 cytosol; GO:0030312 external encapsulating structure; GO:0043226 organelle; GO:0043227 membrane-bounded organelle; GO:0043229 intracellular organelle; GO:0043231 intracellular membrane-bounded organelle; GO:0044424 intracellular part; GO:0044444 cy…	GO:0003824 catalytic activity; GO:0003979 UDP-glucose 6-dehydrogenase activity; GO:0016491 oxidoreductase activity; GO:0016614 oxidoreductase activity, acting on CH-OH group of donors; GO:0016616 oxidoreductase activity, acting on the CH-OH group of donors, NAD or NADP as acceptor;	K00012	UGDH, ugd; UDPglucose 6-dehydrogenase [EC:1.1.1.22]	osa00040 Pentose and glucuronate interconversions - Oryza sativa japonica (Japanese rice) (RefSeq); osa00053 Ascorbate and aldarate metabolism - Oryza sativa japonica (Japanese rice) (RefSeq); osa00520 Amino sugar and nucleotide sugar metabolism - Oryza sativa japonica (Japanese rice) (RefSeq); osa01100 Metabolic pathways - Oryza sativa japonica (Japanese rice) (RefSeq);	PF03721; PF00984; PF03720	UDP-glucose/GDP-mannose dehydrogenase family, NAD binding domain; UDP-glucose/GDP-mannose dehydrogenase family, central domain; UDP-glucose/GDP-mannose dehydrogenase family, UDP binding domain
HORVU5Hr1G113010.2	99	1.69	Up	0.0139973	K	actin depolymerizing factor 3	---	1	4.03382e-05	118.91	SK(1)MTYASTNEK	2	0.23779	29	cytoskeleton				K05765	CFL; cofilin		PF00241	Cofilin/tropomyosin-type actin-binding protein
HORVU5Hr1G113010.2	108	1.999	Up	0.002358	K	actin depolymerizing factor 3	---	1	1.69651e-05	139.02	MTYASTNEK(1)FK	2	0.83412	25	cytoskeleton				K05765	CFL; cofilin		PF00241	Cofilin/tropomyosin-type actin-binding protein
HORVU5Hr1G113180.1	253	1.76	Up	0.002564	K	Heat shock 70 kDa protein 3	---	1	2.88629e-11	162.8	MVNHFVQEFK(1)R	3	4.0717	53	cytoplasm				K03283	HSPA1s; heat shock 70kDa protein 1/2/6/8	osa03040 Spliceosome - Oryza sativa japonica (Japanese rice) (RefSeq); osa04141 Protein processing in endoplasmic reticulum - Oryza sativa japonica (Japanese rice) (RefSeq); osa04144 Endocytosis - Oryza sativa japonica (Japanese rice) (RefSeq);
HORVU6Hr1G003770.1	359	1.501	Up	0.0057217	K	Dihydrolipoyllysine-residue acetyltransferase component of pyruvate dehydrogenase complex	---	1	0.000312777	120.33	K(1)ISINDLVIK	2	1.6303	14	cytoplasm		GO:0005622 intracellular; GO:0005623 cell; GO:0005737 cytoplasm; GO:0005739 mitochondrion; GO:0009507 chloroplast; GO:0009526 plastid envelope; GO:0009536 plastid; GO:0009941 chloroplast envelope; GO:0031967 organelle envelope; GO:0031975 envelope; GO:0043226 organelle; GO:0043227 membrane-bounded organelle; GO:0043229 intracellular organelle; GO:0043231 intracellular membrane-bounded organelle; …	GO:0005488 binding; GO:0005507 copper ion binding; GO:0043167 ion binding; GO:0043169 cation binding; GO:0046872 metal ion binding; GO:0046914 transition metal ion binding;	K00627	DLAT, aceF, pdhC; pyruvate dehydrogenase E2 component (dihydrolipoamide acetyltransferase) [EC:2.3.1.12]	osa00010 Glycolysis / Gluconeogenesis - Oryza sativa japonica (Japanese rice) (RefSeq); osa00020 Citrate cycle (TCA cycle) - Oryza sativa japonica (Japanese rice) (RefSeq); osa00620 Pyruvate metabolism - Oryza sativa japonica (Japanese rice) (RefSeq); osa01100 Metabolic pathways - Oryza sativa japonica (Japanese rice) (RefSeq); osa01110 Biosynthesis of secondary metabolites - Oryza sativa japonic…	PF00364; PF00198	Biotin-requiring enzyme; 2-oxoacid dehydrogenases acyltransferase (catalytic domain)
HORVU6Hr1G009400.2	122	1.596	Up	0.028659	K	60S ribosomal protein L13-1	---	1	0.00302197	104.76	AK(1)LVIFPR	2	4.5729	21	chloroplast				K02873	RP-L13e, RPL13; large subunit ribosomal protein L13e	osa03010 Ribosome - Oryza sativa japonica (Japanese rice) (RefSeq);
HORVU6Hr1G020910.1	468	1.921	Up	0.0084396	K	ATP-dependent RNA helicase eIF4A	---	1	0.000972592	101.82	K(1)GVAINFVTR	2	2.2359	15	cytoplasm				K03257	EIF4A; translation initiation factor 4A	osa03013 RNA transport - Oryza sativa japonica (Japanese rice) (RefSeq);	PF00270	DEAD/DEAH box helicase
HORVU6Hr1G020910.1	329	1.666	Up	0.0053561	K	ATP-dependent RNA helicase eIF4A	---	1	0.00949997	84.699	FMNK(1)PVR	2	3.1865	16	cytoplasm				K03257	EIF4A; translation initiation factor 4A	osa03013 RNA transport - Oryza sativa japonica (Japanese rice) (RefSeq);	PF00270	DEAD/DEAH box helicase
HORVU6Hr1G020910.1	218	3.162	Up	0.0061955	K	ATP-dependent RNA helicase eIF4A	---	1	3.03108e-05	114.39	ELAQQIEK(1)VMR	2	2.7684	17	cytoplasm				K03257	EIF4A; translation initiation factor 4A	osa03013 RNA transport - Oryza sativa japonica (Japanese rice) (RefSeq);	PF00270	DEAD/DEAH box helicase
HORVU6Hr1G022950.16	228	2.026	Up	0.0145647	K	DNA-directed RNA polymerase	---	1	2.17298e-13	159.44	ICQAYDLDK(1)VDVLK	2	4.1791	15	mitochondria
HORVU6Hr1G031830.4	203	1.554	Up	0.02336	K	phosphoglycerate kinase	---	1	2.88322e-08	129.28	GAK(1)VILASHLGR	2	2.4119	14	chloroplast		GO:0005622 intracellular; GO:0005623 cell; GO:0005737 cytoplasm; GO:0044424 intracellular part; GO:0044464 cell part;		K00927	PGK, pgk; phosphoglycerate kinase [EC:2.7.2.3]	osa00010 Glycolysis / Gluconeogenesis - Oryza sativa japonica (Japanese rice) (RefSeq); osa00710 Carbon fixation in photosynthetic organisms - Oryza sativa japonica (Japanese rice) (RefSeq); osa01100 Metabolic pathways - Oryza sativa japonica (Japanese rice) (RefSeq); osa01110 Biosynthesis of secondary metabolites - Oryza sativa japonica (Japanese rice) (RefSeq); osa01200 Carbon metabolism - Oryz…	PF00162	Phosphoglycerate kinase
HORVU6Hr1G032070.2	297	2.15	Up	0.00150382	K	glyceraldehyde-3-phosphate dehydrogenase C2	---	1	7.38734e-08	132.39	AVGK(1)VLPELNGK	2	1.9715	21	chloroplast	GO:0000003 reproduction; GO:0003006 developmental process involved in reproduction; GO:0005975 carbohydrate metabolic process; GO:0007275 multicellular organism development; GO:0008152 metabolic process; GO:0009555 pollen development; GO:0009719 response to endogenous stimulus; GO:0009725 response to hormone; GO:0009735 response to cytokinin; GO:0009791 post-embryonic development; GO:0009908 flow…	GO:0005622 intracellular; GO:0005623 cell; GO:0005737 cytoplasm; GO:0009536 plastid; GO:0016020 membrane; GO:0043226 organelle; GO:0043227 membrane-bounded organelle; GO:0043229 intracellular organelle; GO:0043231 intracellular membrane-bounded organelle; GO:0044424 intracellular part; GO:0044444 cytoplasmic part; GO:0044464 cell part;	GO:0003824 catalytic activity; GO:0004365 glyceraldehyde-3-phosphate dehydrogenase (NAD+) (phosphorylating) activity; GO:0005488 binding; GO:0005507 copper ion binding; GO:0008270 zinc ion binding; GO:0016491 oxidoreductase activity; GO:0016620 oxidoreductase activity, acting on the aldehyde or oxo group of donors, NAD or NADP as acceptor; GO:0016903 oxidoreductase activity, acting on the aldehyd…	K00134	GAPDH, gapA; glyceraldehyde 3-phosphate dehydrogenase [EC:1.2.1.12]	osa00010 Glycolysis / Gluconeogenesis - Oryza sativa japonica (Japanese rice) (RefSeq); osa00710 Carbon fixation in photosynthetic organisms - Oryza sativa japonica (Japanese rice) (RefSeq); osa01100 Metabolic pathways - Oryza sativa japonica (Japanese rice) (RefSeq); osa01110 Biosynthesis of secondary metabolites - Oryza sativa japonica (Japanese rice) (RefSeq); osa01200 Carbon metabolism - Oryz…	PF00044; PF02800	Glyceraldehyde 3-phosphate dehydrogenase, NAD binding domain; Glyceraldehyde 3-phosphate dehydrogenase, C-terminal domain
HORVU6Hr1G032550.1	389	1.571	Up	0.0107389	K	pentatricopeptide repeat 336	---	1	1.00501e-05	99.668	VLK(1)AMEEGGFAPDSTVHGK	3	1.9023	19	chloroplast	GO:0006139 nucleobase-containing compound metabolic process; GO:0006396 RNA processing; GO:0006725 cellular aromatic compound metabolic process; GO:0006807 nitrogen compound metabolic process; GO:0008152 metabolic process; GO:0008380 RNA splicing; GO:0009451 RNA modification; GO:0009987 cellular process; GO:0010467 gene expression; GO:0016070 RNA metabolic process; GO:0034641 cellular nitrogen co…	GO:0005622 intracellular; GO:0005623 cell; GO:0005737 cytoplasm; GO:0005739 mitochondrion; GO:0043226 organelle; GO:0043227 membrane-bounded organelle; GO:0043229 intracellular organelle; GO:0043231 intracellular membrane-bounded organelle; GO:0044424 intracellular part; GO:0044444 cytoplasmic part; GO:0044464 cell part;	GO:0003676 nucleic acid binding; GO:0003723 RNA binding; GO:0003824 catalytic activity; GO:0004518 nuclease activity; GO:0004519 endonuclease activity; GO:0005488 binding; GO:0016787 hydrolase activity; GO:0016788 hydrolase activity, acting on ester bonds; GO:0097159 organic cyclic compound binding; GO:1901363 heterocyclic compound binding;
HORVU6Hr1G054520.3	248	1.775	Up	0.0077183	K	glyceraldehyde-3-phosphate dehydrogenase C2	---	1	7.38734e-08	132.39	AVGK(1)VLPELNGK	2	1.9715	21	cytoplasm	GO:0006950 response to stress; GO:0008152 metabolic process; GO:0009266 response to temperature stimulus; GO:0009408 response to heat; GO:0009628 response to abiotic stimulus; GO:0034059 response to anoxia; GO:0036293 response to decreased oxygen levels; GO:0050896 response to stimulus; GO:0055114 oxidation-reduction process; GO:0070482 response to oxygen levels;	GO:0032991 macromolecular complex;	GO:0000166 nucleotide binding; GO:0003824 catalytic activity; GO:0004365 glyceraldehyde-3-phosphate dehydrogenase (NAD+) (phosphorylating) activity; GO:0005488 binding; GO:0016491 oxidoreductase activity; GO:0016620 oxidoreductase activity, acting on the aldehyde or oxo group of donors, NAD or NADP as acceptor; GO:0016903 oxidoreductase activity, acting on the aldehyde or oxo group of donors; GO:…	K00134	GAPDH, gapA; glyceraldehyde 3-phosphate dehydrogenase [EC:1.2.1.12]	osa00010 Glycolysis / Gluconeogenesis - Oryza sativa japonica (Japanese rice) (RefSeq); osa00710 Carbon fixation in photosynthetic organisms - Oryza sativa japonica (Japanese rice) (RefSeq); osa01100 Metabolic pathways - Oryza sativa japonica (Japanese rice) (RefSeq); osa01110 Biosynthesis of secondary metabolites - Oryza sativa japonica (Japanese rice) (RefSeq); osa01200 Carbon metabolism - Oryz…	PF00044; PF02800	Glyceraldehyde 3-phosphate dehydrogenase, NAD binding domain; Glyceraldehyde 3-phosphate dehydrogenase, C-terminal domain
HORVU6Hr1G054520.3	167	3.106	Up	0.017037	K	glyceraldehyde-3-phosphate dehydrogenase C2	---	1	7.64605e-26	152.23	DAPMFVCGVNEK(1)EYK	2	0.87371	33	cytoplasm	GO:0006950 response to stress; GO:0008152 metabolic process; GO:0009266 response to temperature stimulus; GO:0009408 response to heat; GO:0009628 response to abiotic stimulus; GO:0034059 response to anoxia; GO:0036293 response to decreased oxygen levels; GO:0050896 response to stimulus; GO:0055114 oxidation-reduction process; GO:0070482 response to oxygen levels;	GO:0032991 macromolecular complex;	GO:0000166 nucleotide binding; GO:0003824 catalytic activity; GO:0004365 glyceraldehyde-3-phosphate dehydrogenase (NAD+) (phosphorylating) activity; GO:0005488 binding; GO:0016491 oxidoreductase activity; GO:0016620 oxidoreductase activity, acting on the aldehyde or oxo group of donors, NAD or NADP as acceptor; GO:0016903 oxidoreductase activity, acting on the aldehyde or oxo group of donors; GO:…	K00134	GAPDH, gapA; glyceraldehyde 3-phosphate dehydrogenase [EC:1.2.1.12]	osa00010 Glycolysis / Gluconeogenesis - Oryza sativa japonica (Japanese rice) (RefSeq); osa00710 Carbon fixation in photosynthetic organisms - Oryza sativa japonica (Japanese rice) (RefSeq); osa01100 Metabolic pathways - Oryza sativa japonica (Japanese rice) (RefSeq); osa01110 Biosynthesis of secondary metabolites - Oryza sativa japonica (Japanese rice) (RefSeq); osa01200 Carbon metabolism - Oryz…	PF00044; PF02800	Glyceraldehyde 3-phosphate dehydrogenase, NAD binding domain; Glyceraldehyde 3-phosphate dehydrogenase, C-terminal domain
HORVU6Hr1G054520.3	288	1.622	Up	0.0061795	K	glyceraldehyde-3-phosphate dehydrogenase C2	---	1	2.70401e-31	179.31	PATYEQIK(1)AAIK	2	3.7856	36	cytoplasm	GO:0006950 response to stress; GO:0008152 metabolic process; GO:0009266 response to temperature stimulus; GO:0009408 response to heat; GO:0009628 response to abiotic stimulus; GO:0034059 response to anoxia; GO:0036293 response to decreased oxygen levels; GO:0050896 response to stimulus; GO:0055114 oxidation-reduction process; GO:0070482 response to oxygen levels;	GO:0032991 macromolecular complex;	GO:0000166 nucleotide binding; GO:0003824 catalytic activity; GO:0004365 glyceraldehyde-3-phosphate dehydrogenase (NAD+) (phosphorylating) activity; GO:0005488 binding; GO:0016491 oxidoreductase activity; GO:0016620 oxidoreductase activity, acting on the aldehyde or oxo group of donors, NAD or NADP as acceptor; GO:0016903 oxidoreductase activity, acting on the aldehyde or oxo group of donors; GO:…	K00134	GAPDH, gapA; glyceraldehyde 3-phosphate dehydrogenase [EC:1.2.1.12]	osa00010 Glycolysis / Gluconeogenesis - Oryza sativa japonica (Japanese rice) (RefSeq); osa00710 Carbon fixation in photosynthetic organisms - Oryza sativa japonica (Japanese rice) (RefSeq); osa01100 Metabolic pathways - Oryza sativa japonica (Japanese rice) (RefSeq); osa01110 Biosynthesis of secondary metabolites - Oryza sativa japonica (Japanese rice) (RefSeq); osa01200 Carbon metabolism - Oryz…	PF00044; PF02800	Glyceraldehyde 3-phosphate dehydrogenase, NAD binding domain; Glyceraldehyde 3-phosphate dehydrogenase, C-terminal domain
HORVU6Hr1G054520.3	244	1.926	Up	0.023619	K	glyceraldehyde-3-phosphate dehydrogenase C2	---	1	4.5546e-29	150.85	AASFNIIPSSTGAAK(1)AVGK	2	1.4987	16	cytoplasm	GO:0006950 response to stress; GO:0008152 metabolic process; GO:0009266 response to temperature stimulus; GO:0009408 response to heat; GO:0009628 response to abiotic stimulus; GO:0034059 response to anoxia; GO:0036293 response to decreased oxygen levels; GO:0050896 response to stimulus; GO:0055114 oxidation-reduction process; GO:0070482 response to oxygen levels;	GO:0032991 macromolecular complex;	GO:0000166 nucleotide binding; GO:0003824 catalytic activity; GO:0004365 glyceraldehyde-3-phosphate dehydrogenase (NAD+) (phosphorylating) activity; GO:0005488 binding; GO:0016491 oxidoreductase activity; GO:0016620 oxidoreductase activity, acting on the aldehyde or oxo group of donors, NAD or NADP as acceptor; GO:0016903 oxidoreductase activity, acting on the aldehyde or oxo group of donors; GO:…	K00134	GAPDH, gapA; glyceraldehyde 3-phosphate dehydrogenase [EC:1.2.1.12]	osa00010 Glycolysis / Gluconeogenesis - Oryza sativa japonica (Japanese rice) (RefSeq); osa00710 Carbon fixation in photosynthetic organisms - Oryza sativa japonica (Japanese rice) (RefSeq); osa01100 Metabolic pathways - Oryza sativa japonica (Japanese rice) (RefSeq); osa01110 Biosynthesis of secondary metabolites - Oryza sativa japonica (Japanese rice) (RefSeq); osa01200 Carbon metabolism - Oryz…	PF00044; PF02800	Glyceraldehyde 3-phosphate dehydrogenase, NAD binding domain; Glyceraldehyde 3-phosphate dehydrogenase, C-terminal domain
HORVU6Hr1G058210.1	70	1.753	Up	0.0048371	K	Succinyl-CoA ligase [ADP-forming] subunit beta	---	1	0.000171576	78.932	NVFPSEK(1)EIVVK	2	2.5699	15	mitochondria	GO:0006082 organic acid metabolic process; GO:0006091 generation of precursor metabolites and energy; GO:0006099 tricarboxylic acid cycle; GO:0006101 citrate metabolic process; GO:0006104 succinyl-CoA metabolic process; GO:0006105 succinate metabolic process; GO:0006139 nucleobase-containing compound metabolic process; GO:0006163 purine nucleotide metabolic process; GO:0006637 acyl-CoA metabolic …	GO:0005622 intracellular; GO:0005623 cell; GO:0005737 cytoplasm; GO:0005739 mitochondrion; GO:0043226 organelle; GO:0043227 membrane-bounded organelle; GO:0043229 intracellular organelle; GO:0043231 intracellular membrane-bounded organelle; GO:0044424 intracellular part; GO:0044444 cytoplasmic part; GO:0044464 cell part;	GO:0000166 nucleotide binding; GO:0003824 catalytic activity; GO:0004774 succinate-CoA ligase activity; GO:0004775 succinate-CoA ligase (ADP-forming) activity; GO:0005488 binding; GO:0005507 copper ion binding; GO:0005524 ATP binding; GO:0008144 drug binding; GO:0016874 ligase activity; GO:0016877 ligase activity, forming carbon-sulfur bonds; GO:0016878 acid-thiol ligase activity; GO:0017076 puri…	K01900	LSC2; succinyl-CoA synthetase beta subunit [EC:6.2.1.4 6.2.1.5]	osa00020 Citrate cycle (TCA cycle) - Oryza sativa japonica (Japanese rice) (RefSeq); osa00640 Propanoate metabolism - Oryza sativa japonica (Japanese rice) (RefSeq); osa01100 Metabolic pathways - Oryza sativa japonica (Japanese rice) (RefSeq); osa01110 Biosynthesis of secondary metabolites - Oryza sativa japonica (Japanese rice) (RefSeq); osa01200 Carbon metabolism - Oryza sativa japonica (Japane…	PF08442; PF00549	ATP-grasp domain; CoA-ligase
HORVU6Hr1G058210.1	188	2.006	Up	0.00091564	K	Succinyl-CoA ligase [ADP-forming] subunit beta	---	1	3.01724e-38	169.52	VPVDVFK(1)GITDEDAAK	2	1.0084	15	mitochondria	GO:0006082 organic acid metabolic process; GO:0006091 generation of precursor metabolites and energy; GO:0006099 tricarboxylic acid cycle; GO:0006101 citrate metabolic process; GO:0006104 succinyl-CoA metabolic process; GO:0006105 succinate metabolic process; GO:0006139 nucleobase-containing compound metabolic process; GO:0006163 purine nucleotide metabolic process; GO:0006637 acyl-CoA metabolic …	GO:0005622 intracellular; GO:0005623 cell; GO:0005737 cytoplasm; GO:0005739 mitochondrion; GO:0043226 organelle; GO:0043227 membrane-bounded organelle; GO:0043229 intracellular organelle; GO:0043231 intracellular membrane-bounded organelle; GO:0044424 intracellular part; GO:0044444 cytoplasmic part; GO:0044464 cell part;	GO:0000166 nucleotide binding; GO:0003824 catalytic activity; GO:0004774 succinate-CoA ligase activity; GO:0004775 succinate-CoA ligase (ADP-forming) activity; GO:0005488 binding; GO:0005507 copper ion binding; GO:0005524 ATP binding; GO:0008144 drug binding; GO:0016874 ligase activity; GO:0016877 ligase activity, forming carbon-sulfur bonds; GO:0016878 acid-thiol ligase activity; GO:0017076 puri…	K01900	LSC2; succinyl-CoA synthetase beta subunit [EC:6.2.1.4 6.2.1.5]	osa00020 Citrate cycle (TCA cycle) - Oryza sativa japonica (Japanese rice) (RefSeq); osa00640 Propanoate metabolism - Oryza sativa japonica (Japanese rice) (RefSeq); osa01100 Metabolic pathways - Oryza sativa japonica (Japanese rice) (RefSeq); osa01110 Biosynthesis of secondary metabolites - Oryza sativa japonica (Japanese rice) (RefSeq); osa01200 Carbon metabolism - Oryza sativa japonica (Japane…	PF08442; PF00549	ATP-grasp domain; CoA-ligase
HORVU6Hr1G058820.1	332	2.37	Up	0.005461	K	phenylalanine ammonia-lyase 2	---	1	2.33278e-07	119.94	KVNEIDTQLK(1)PK	2	1.2128	7	chloroplast	GO:0001101 response to acid chemical; GO:0006082 organic acid metabolic process; GO:0006464 cellular protein modification process; GO:0006508 proteolysis; GO:0006511 ubiquitin-dependent protein catabolic process; GO:0006725 cellular aromatic compound metabolic process; GO:0006807 nitrogen compound metabolic process; GO:0006950 response to stress; GO:0006979 response to oxidative stress; GO:000727…	GO:0005622 intracellular; GO:0005623 cell; GO:0005737 cytoplasm; GO:0005829 cytosol; GO:0032991 macromolecular complex; GO:0044424 intracellular part; GO:0044444 cytoplasmic part; GO:0044464 cell part;	GO:0003824 catalytic activity; GO:0016829 lyase activity; GO:0016840 carbon-nitrogen lyase activity; GO:0016841 ammonia-lyase activity; GO:0045548 phenylalanine ammonia-lyase activity;	K13064	PTAL; phenylalanine/tyrosine ammonia-lyase [EC:4.3.1.25]	osa00360 Phenylalanine metabolism - Oryza sativa japonica (Japanese rice) (RefSeq); osa00940 Phenylpropanoid biosynthesis - Oryza sativa japonica (Japanese rice) (RefSeq); osa01100 Metabolic pathways - Oryza sativa japonica (Japanese rice) (RefSeq); osa01110 Biosynthesis of secondary metabolites - Oryza sativa japonica (Japanese rice) (RefSeq);
HORVU6Hr1G067870.1	154	1.692	Up	0.0065554	K	60S ribosomal protein L12-1	---	1	0.000391105	85.622	SMAK(1)EMAGTVK	2	1.1105	13	cytoplasm				K02870	RP-L12e, RPL12; large subunit ribosomal protein L12e	osa03010 Ribosome - Oryza sativa japonica (Japanese rice) (RefSeq);	PF03946; PF00298	Ribosomal protein L11, N-terminal domain; Ribosomal protein L11, RNA binding domain
HORVU6Hr1G069370.1	107	4.563	Up	0.0041754	K	delta subunit of Mt ATP synthase	---	1	0.000236225	103.69	VK(1)AVTEIFAEAK	2	1.544	12	chloroplast		GO:0005622 intracellular; GO:0005623 cell; GO:0005737 cytoplasm; GO:0005739 mitochondrion; GO:0005740 mitochondrial envelope; GO:0005743 mitochondrial inner membrane; GO:0005753 mitochondrial proton-transporting ATP synthase complex; GO:0005886 plasma membrane; GO:0009507 chloroplast; GO:0009536 plastid; GO:0016020 membrane; GO:0016469 proton-transporting two-sector ATPase complex; GO:0019866 org…	GO:0005488 binding; GO:0008270 zinc ion binding; GO:0043167 ion binding; GO:0043169 cation binding; GO:0046872 metal ion binding; GO:0046914 transition metal ion binding; GO:0050897 cobalt ion binding;	K02137	ATPeF0O, ATP5O, ATP5; F-type H+-transporting ATPase subunit O	osa00190 Oxidative phosphorylation - Oryza sativa japonica (Japanese rice) (RefSeq); osa01100 Metabolic pathways - Oryza sativa japonica (Japanese rice) (RefSeq);
HORVU6Hr1G069370.1	86	2.825	Up	0.026756	K	delta subunit of Mt ATP synthase	---	1	5.14976e-14	136.94	VESEIGDVVGAVK(1)K	2	0.58652	13	chloroplast		GO:0005622 intracellular; GO:0005623 cell; GO:0005737 cytoplasm; GO:0005739 mitochondrion; GO:0005740 mitochondrial envelope; GO:0005743 mitochondrial inner membrane; GO:0005753 mitochondrial proton-transporting ATP synthase complex; GO:0005886 plasma membrane; GO:0009507 chloroplast; GO:0009536 plastid; GO:0016020 membrane; GO:0016469 proton-transporting two-sector ATPase complex; GO:0019866 org…	GO:0005488 binding; GO:0008270 zinc ion binding; GO:0043167 ion binding; GO:0043169 cation binding; GO:0046872 metal ion binding; GO:0046914 transition metal ion binding; GO:0050897 cobalt ion binding;	K02137	ATPeF0O, ATP5O, ATP5; F-type H+-transporting ATPase subunit O	osa00190 Oxidative phosphorylation - Oryza sativa japonica (Japanese rice) (RefSeq); osa01100 Metabolic pathways - Oryza sativa japonica (Japanese rice) (RefSeq);
HORVU6Hr1G070780.1	322	1.827	Up	0.0020599	K	ADP,ATP carrier protein, mitochondrial	---	1	7.40673e-32	187.1	MMMTSGEAVK(1)YK	2	-1.8055	118	chloroplast		GO:0005622 intracellular; GO:0005623 cell; GO:0005737 cytoplasm; GO:0005739 mitochondrion; GO:0005740 mitochondrial envelope; GO:0005743 mitochondrial inner membrane; GO:0016020 membrane; GO:0019866 organelle inner membrane; GO:0031090 organelle membrane; GO:0031966 mitochondrial membrane; GO:0031967 organelle envelope; GO:0031975 envelope; GO:0043226 organelle; GO:0043227 membrane-bounded organe…		K05863	SLC25A4S, ANT; solute carrier family 25 (mitochondrial adenine nucleotide translocator), member 4/5/6/31
HORVU6Hr1G070780.1	324	2.737	Up	0.0022171	K	ADP,ATP carrier protein, mitochondrial	---	1	3.38384e-85	212.93	YK(1)SSLDAFNQILAK	2	2.3559	20	chloroplast		GO:0005622 intracellular; GO:0005623 cell; GO:0005737 cytoplasm; GO:0005739 mitochondrion; GO:0005740 mitochondrial envelope; GO:0005743 mitochondrial inner membrane; GO:0016020 membrane; GO:0019866 organelle inner membrane; GO:0031090 organelle membrane; GO:0031966 mitochondrial membrane; GO:0031967 organelle envelope; GO:0031975 envelope; GO:0043226 organelle; GO:0043227 membrane-bounded organe…		K05863	SLC25A4S, ANT; solute carrier family 25 (mitochondrial adenine nucleotide translocator), member 4/5/6/31
HORVU6Hr1G070780.1	116	1.659	Up	0.00167968	K	ADP,ATP carrier protein, mitochondrial	---	1	2.4134e-136	240.41	LLIQNQDEMIK(1)AGR	2	2.0037	33	chloroplast		GO:0005622 intracellular; GO:0005623 cell; GO:0005737 cytoplasm; GO:0005739 mitochondrion; GO:0005740 mitochondrial envelope; GO:0005743 mitochondrial inner membrane; GO:0016020 membrane; GO:0019866 organelle inner membrane; GO:0031090 organelle membrane; GO:0031966 mitochondrial membrane; GO:0031967 organelle envelope; GO:0031975 envelope; GO:0043226 organelle; GO:0043227 membrane-bounded organe…		K05863	SLC25A4S, ANT; solute carrier family 25 (mitochondrial adenine nucleotide translocator), member 4/5/6/31
HORVU6Hr1G070780.1	136	2.178	Up	0.00078085	K	ADP,ATP carrier protein, mitochondrial	---	1	1.67421e-17	156.57	TIK(1)EEGFGSLWR	2	1.9827	15	chloroplast		GO:0005622 intracellular; GO:0005623 cell; GO:0005737 cytoplasm; GO:0005739 mitochondrion; GO:0005740 mitochondrial envelope; GO:0005743 mitochondrial inner membrane; GO:0016020 membrane; GO:0019866 organelle inner membrane; GO:0031090 organelle membrane; GO:0031966 mitochondrial membrane; GO:0031967 organelle envelope; GO:0031975 envelope; GO:0043226 organelle; GO:0043227 membrane-bounded organe…		K05863	SLC25A4S, ANT; solute carrier family 25 (mitochondrial adenine nucleotide translocator), member 4/5/6/31
HORVU6Hr1G070780.1	125	1.668	Up	0.0076972	K	ADP,ATP carrier protein, mitochondrial	---	1	2.09534e-47	193.94	LSEPYK(1)GIGDCFGR	2	1.174	14	chloroplast		GO:0005622 intracellular; GO:0005623 cell; GO:0005737 cytoplasm; GO:0005739 mitochondrion; GO:0005740 mitochondrial envelope; GO:0005743 mitochondrial inner membrane; GO:0016020 membrane; GO:0019866 organelle inner membrane; GO:0031090 organelle membrane; GO:0031966 mitochondrial membrane; GO:0031967 organelle envelope; GO:0031975 envelope; GO:0043226 organelle; GO:0043227 membrane-bounded organe…		K05863	SLC25A4S, ANT; solute carrier family 25 (mitochondrial adenine nucleotide translocator), member 4/5/6/31
HORVU6Hr1G076810.1	336	2.149	Up	0.0038803	K	Pyruvate dehydrogenase E1 component subunit alpha	---	1	1.2246e-19	135.24	K(1)LILAHDLATPAELK	3	2.6144	21	chloroplast	GO:0010035 response to inorganic substance; GO:0010038 response to metal ion; GO:0042221 response to chemical; GO:0046686 response to cadmium ion; GO:0050896 response to stimulus;	GO:0005622 intracellular; GO:0005623 cell; GO:0005634 nucleus; GO:0005737 cytoplasm; GO:0005739 mitochondrion; GO:0005759 mitochondrial matrix; GO:0005829 cytosol; GO:0031974 membrane-enclosed lumen; GO:0043226 organelle; GO:0043227 membrane-bounded organelle; GO:0043229 intracellular organelle; GO:0043231 intracellular membrane-bounded organelle; GO:0043233 organelle lumen; GO:0044422 organelle …		K00161	PDHA, pdhA; pyruvate dehydrogenase E1 component alpha subunit [EC:1.2.4.1]	osa00010 Glycolysis / Gluconeogenesis - Oryza sativa japonica (Japanese rice) (RefSeq); osa00020 Citrate cycle (TCA cycle) - Oryza sativa japonica (Japanese rice) (RefSeq); osa00620 Pyruvate metabolism - Oryza sativa japonica (Japanese rice) (RefSeq); osa01100 Metabolic pathways - Oryza sativa japonica (Japanese rice) (RefSeq); osa01110 Biosynthesis of secondary metabolites - Oryza sativa japonic…
HORVU7Hr1G001330.9	403	1.609	Up	0.0027777	K	Dihydrolipoyllysine-residue acetyltransferase component of pyruvate dehydrogenase complex	---	1	0.000312777	120.33	K(1)ISINDLVIK	2	1.6303	14	chloroplast		GO:0005622 intracellular; GO:0005623 cell; GO:0005737 cytoplasm; GO:0005739 mitochondrion; GO:0009507 chloroplast; GO:0009526 plastid envelope; GO:0009536 plastid; GO:0009941 chloroplast envelope; GO:0031967 organelle envelope; GO:0031975 envelope; GO:0043226 organelle; GO:0043227 membrane-bounded organelle; GO:0043229 intracellular organelle; GO:0043231 intracellular membrane-bounded organelle; …	GO:0005488 binding; GO:0005507 copper ion binding; GO:0043167 ion binding; GO:0043169 cation binding; GO:0046872 metal ion binding; GO:0046914 transition metal ion binding;	K00627	DLAT, aceF, pdhC; pyruvate dehydrogenase E2 component (dihydrolipoamide acetyltransferase) [EC:2.3.1.12]	osa00010 Glycolysis / Gluconeogenesis - Oryza sativa japonica (Japanese rice) (RefSeq); osa00020 Citrate cycle (TCA cycle) - Oryza sativa japonica (Japanese rice) (RefSeq); osa00620 Pyruvate metabolism - Oryza sativa japonica (Japanese rice) (RefSeq); osa01100 Metabolic pathways - Oryza sativa japonica (Japanese rice) (RefSeq); osa01110 Biosynthesis of secondary metabolites - Oryza sativa japonic…	PF00364; PF00198	Biotin-requiring enzyme; 2-oxoacid dehydrogenases acyltransferase (catalytic domain)
HORVU7Hr1G002060.1	173	1.877	Up	0.0132238	K	Ribosomal protein L6 family	---	1	0.000809013	85.622	K(1)FLDGIYVSDK	2	1.9166	15	cytoplasm				K02940	RP-L9e, RPL9; large subunit ribosomal protein L9e	osa03010 Ribosome - Oryza sativa japonica (Japanese rice) (RefSeq);	PF00347	Ribosomal protein L6
HORVU7Hr1G002060.1	23	2.286	Up	0.0042185	K	Ribosomal protein L6 family	---	1	2.39858e-06	127.93	VSAK(1)MISVTGPR	2	1.1373	14	cytoplasm				K02940	RP-L9e, RPL9; large subunit ribosomal protein L9e	osa03010 Ribosome - Oryza sativa japonica (Japanese rice) (RefSeq);	PF00347	Ribosomal protein L6
HORVU7Hr1G028050.5	67	1.536	Up	0.0148806	K	30S ribosomal protein S10	---	1	0.000363057	101.48	MPTK(1)VLNITTR	2	2.4352	15	chloroplast	GO:0002181 cytoplasmic translation; GO:0006412 translation; GO:0006518 peptide metabolic process; GO:0006807 nitrogen compound metabolic process; GO:0008152 metabolic process; GO:0009058 biosynthetic process; GO:0009059 macromolecule biosynthetic process; GO:0009987 cellular process; GO:0010467 gene expression; GO:0019538 protein metabolic process; GO:0034641 cellular nitrogen compound metabolic …	GO:0005622 intracellular; GO:0005623 cell; GO:0005737 cytoplasm; GO:0005829 cytosol; GO:0005840 ribosome; GO:0015935 small ribosomal subunit; GO:0022626 cytosolic ribosome; GO:0022627 cytosolic small ribosomal subunit; GO:0032991 macromolecular complex; GO:0043226 organelle; GO:0043228 non-membrane-bounded organelle; GO:0043229 intracellular organelle; GO:0043232 intracellular non-membrane-bounde…	GO:0003735 structural constituent of ribosome; GO:0005198 structural molecule activity;	K02969	RP-S20e, RPS20; small subunit ribosomal protein S20e	osa03010 Ribosome - Oryza sativa japonica (Japanese rice) (RefSeq);
HORVU7Hr1G033230.8	320	1.549	Up	0.0010047	K	sucrose synthase 4	---	1	1.03939e-05	132.39	IK(1)QQGLDITPK	2	2.4305	17	cytoplasm	GO:0000003 reproduction; GO:0001101 response to acid chemical; GO:0001666 response to hypoxia; GO:0003006 developmental process involved in reproduction; GO:0006950 response to stress; GO:0006970 response to osmotic stress; GO:0007275 multicellular organism development; GO:0009266 response to temperature stimulus; GO:0009409 response to cold; GO:0009413 response to flooding; GO:0009414 response t…	GO:0005622 intracellular; GO:0005623 cell; GO:0005737 cytoplasm; GO:0005773 vacuole; GO:0005829 cytosol; GO:0005886 plasma membrane; GO:0005911 cell-cell junction; GO:0009506 plasmodesma; GO:0016020 membrane; GO:0030054 cell junction; GO:0043226 organelle; GO:0043227 membrane-bounded organelle; GO:0043229 intracellular organelle; GO:0043231 intracellular membrane-bounded organelle; GO:0044424 int…	GO:0003824 catalytic activity; GO:0008194 UDP-glycosyltransferase activity; GO:0016157 sucrose synthase activity; GO:0016740 transferase activity; GO:0016757 transferase activity, transferring glycosyl groups; GO:0016758 transferase activity, transferring hexosyl groups; GO:0035251 UDP-glucosyltransferase activity; GO:0046527 glucosyltransferase activity;	K00695	E2.4.1.13; sucrose synthase [EC:2.4.1.13]	osa00500 Starch and sucrose metabolism - Oryza sativa japonica (Japanese rice) (RefSeq); osa01100 Metabolic pathways - Oryza sativa japonica (Japanese rice) (RefSeq);
HORVU7Hr1G033230.8	351	2.028	Up	0.0065642	K	sucrose synthase 4	---	1	2.08401e-20	130.99	LEK(1)VIGTEHTDILR	3	3.608	27	cytoplasm	GO:0000003 reproduction; GO:0001101 response to acid chemical; GO:0001666 response to hypoxia; GO:0003006 developmental process involved in reproduction; GO:0006950 response to stress; GO:0006970 response to osmotic stress; GO:0007275 multicellular organism development; GO:0009266 response to temperature stimulus; GO:0009409 response to cold; GO:0009413 response to flooding; GO:0009414 response t…	GO:0005622 intracellular; GO:0005623 cell; GO:0005737 cytoplasm; GO:0005773 vacuole; GO:0005829 cytosol; GO:0005886 plasma membrane; GO:0005911 cell-cell junction; GO:0009506 plasmodesma; GO:0016020 membrane; GO:0030054 cell junction; GO:0043226 organelle; GO:0043227 membrane-bounded organelle; GO:0043229 intracellular organelle; GO:0043231 intracellular membrane-bounded organelle; GO:0044424 int…	GO:0003824 catalytic activity; GO:0008194 UDP-glycosyltransferase activity; GO:0016157 sucrose synthase activity; GO:0016740 transferase activity; GO:0016757 transferase activity, transferring glycosyl groups; GO:0016758 transferase activity, transferring hexosyl groups; GO:0035251 UDP-glucosyltransferase activity; GO:0046527 glucosyltransferase activity;	K00695	E2.4.1.13; sucrose synthase [EC:2.4.1.13]	osa00500 Starch and sucrose metabolism - Oryza sativa japonica (Japanese rice) (RefSeq); osa01100 Metabolic pathways - Oryza sativa japonica (Japanese rice) (RefSeq);
HORVU7Hr1G033230.8	38	1.509	Up	0.0120758	K	sucrose synthase 4	---	1	4.27694e-07	130.31	YVHQGK(1)GMLQR	3	2.4896	28	cytoplasm	GO:0000003 reproduction; GO:0001101 response to acid chemical; GO:0001666 response to hypoxia; GO:0003006 developmental process involved in reproduction; GO:0006950 response to stress; GO:0006970 response to osmotic stress; GO:0007275 multicellular organism development; GO:0009266 response to temperature stimulus; GO:0009409 response to cold; GO:0009413 response to flooding; GO:0009414 response t…	GO:0005622 intracellular; GO:0005623 cell; GO:0005737 cytoplasm; GO:0005773 vacuole; GO:0005829 cytosol; GO:0005886 plasma membrane; GO:0005911 cell-cell junction; GO:0009506 plasmodesma; GO:0016020 membrane; GO:0030054 cell junction; GO:0043226 organelle; GO:0043227 membrane-bounded organelle; GO:0043229 intracellular organelle; GO:0043231 intracellular membrane-bounded organelle; GO:0044424 int…	GO:0003824 catalytic activity; GO:0008194 UDP-glycosyltransferase activity; GO:0016157 sucrose synthase activity; GO:0016740 transferase activity; GO:0016757 transferase activity, transferring glycosyl groups; GO:0016758 transferase activity, transferring hexosyl groups; GO:0035251 UDP-glucosyltransferase activity; GO:0046527 glucosyltransferase activity;	K00695	E2.4.1.13; sucrose synthase [EC:2.4.1.13]	osa00500 Starch and sucrose metabolism - Oryza sativa japonica (Japanese rice) (RefSeq); osa01100 Metabolic pathways - Oryza sativa japonica (Japanese rice) (RefSeq);
HORVU7Hr1G047700.3	191	1.578	Up	0.0049839	K	formate dehydrogenase	---	1	2.90379e-15	138	AYDLEGK(1)TVGTVGAGR	2	0.8623	12	mitochondria	GO:0010035 response to inorganic substance; GO:0010038 response to metal ion; GO:0042221 response to chemical; GO:0046686 response to cadmium ion; GO:0050896 response to stimulus;	GO:0005622 intracellular; GO:0005623 cell; GO:0005737 cytoplasm; GO:0005739 mitochondrion; GO:0009507 chloroplast; GO:0009536 plastid; GO:0009579 thylakoid; GO:0043226 organelle; GO:0043227 membrane-bounded organelle; GO:0043229 intracellular organelle; GO:0043231 intracellular membrane-bounded organelle; GO:0044424 intracellular part; GO:0044444 cytoplasmic part; GO:0044464 cell part;		K00122	FDH; formate dehydrogenase [EC:1.17.1.9]	osa00630 Glyoxylate and dicarboxylate metabolism - Oryza sativa japonica (Japanese rice) (RefSeq); osa01100 Metabolic pathways - Oryza sativa japonica (Japanese rice) (RefSeq); osa01200 Carbon metabolism - Oryza sativa japonica (Japanese rice) (RefSeq);	PF00389; PF02826	D-isomer specific 2-hydroxyacid dehydrogenase, catalytic domain; D-isomer specific 2-hydroxyacid dehydrogenase, NAD binding domain
HORVU7Hr1G047700.3	210	1.506	Up	0.0148178	K	formate dehydrogenase	---	1	5.34286e-10	129.69	LK(1)PFNCNLLYHDR	3	2.1625	20	mitochondria	GO:0010035 response to inorganic substance; GO:0010038 response to metal ion; GO:0042221 response to chemical; GO:0046686 response to cadmium ion; GO:0050896 response to stimulus;	GO:0005622 intracellular; GO:0005623 cell; GO:0005737 cytoplasm; GO:0005739 mitochondrion; GO:0009507 chloroplast; GO:0009536 plastid; GO:0009579 thylakoid; GO:0043226 organelle; GO:0043227 membrane-bounded organelle; GO:0043229 intracellular organelle; GO:0043231 intracellular membrane-bounded organelle; GO:0044424 intracellular part; GO:0044444 cytoplasmic part; GO:0044464 cell part;		K00122	FDH; formate dehydrogenase [EC:1.17.1.9]	osa00630 Glyoxylate and dicarboxylate metabolism - Oryza sativa japonica (Japanese rice) (RefSeq); osa01100 Metabolic pathways - Oryza sativa japonica (Japanese rice) (RefSeq); osa01200 Carbon metabolism - Oryza sativa japonica (Japanese rice) (RefSeq);	PF00389; PF02826	D-isomer specific 2-hydroxyacid dehydrogenase, catalytic domain; D-isomer specific 2-hydroxyacid dehydrogenase, NAD binding domain
HORVU7Hr1G080870.4	306	3.01	Up	0.043399	K	Elongation factor Ts	---	0.999999	1.64559e-13	102.1	TQAESSGKPQMAIEK(1)MVEGR	3	0.53879	12	chloroplast	GO:0006412 translation; GO:0006414 translational elongation; GO:0006518 peptide metabolic process; GO:0006807 nitrogen compound metabolic process; GO:0008152 metabolic process; GO:0009058 biosynthetic process; GO:0009059 macromolecule biosynthetic process; GO:0009987 cellular process; GO:0010467 gene expression; GO:0019538 protein metabolic process; GO:0032543 mitochondrial translation; GO:003464…	GO:0005622 intracellular; GO:0005623 cell; GO:0005737 cytoplasm; GO:0005739 mitochondrion; GO:0005759 mitochondrial matrix; GO:0031974 membrane-enclosed lumen; GO:0043226 organelle; GO:0043227 membrane-bounded organelle; GO:0043229 intracellular organelle; GO:0043231 intracellular membrane-bounded organelle; GO:0043233 organelle lumen; GO:0044422 organelle part; GO:0044424 intracellular part; GO:…	GO:0003676 nucleic acid binding; GO:0003723 RNA binding; GO:0003746 translation elongation factor activity; GO:0005488 binding; GO:0008135 translation factor activity, RNA binding; GO:0097159 organic cyclic compound binding; GO:1901363 heterocyclic compound binding;
HORVU7Hr1G087050.1	12	2	Up	0.040563	K	Elongation factor 1-gamma 2	---	1	4.18706e-51	205.09	ALVLHSGSGNK(1)NAFK	2	1.7803	15	chloroplast				K03233	EEF1G; elongation factor 1-gamma		PF02798; PF00043; PF00647	Glutathione S-transferase, N-terminal domain; Glutathione S-transferase, C-terminal domain; Elongation factor 1 gamma, conserved domain
HORVU7Hr1G087050.1	177	2.737	Up	0.042437	K	Elongation factor 1-gamma 2	---	1	7.5092e-05	86.838	ILTK(1)TFTSEFPHVER	3	1.423	12	chloroplast				K03233	EEF1G; elongation factor 1-gamma		PF02798; PF00043; PF00647	Glutathione S-transferase, N-terminal domain; Glutathione S-transferase, C-terminal domain; Elongation factor 1 gamma, conserved domain
HORVU7Hr1G091800.1	156	1.535	Up	0.021844	K	germin-like protein 2	---	1	0.00809282	81.163	K(1)GDVFVFPK	2	1.8001	8	chloroplast	GO:0006950 response to stress; GO:0006970 response to osmotic stress; GO:0009628 response to abiotic stimulus; GO:0009651 response to salt stress; GO:0050896 response to stimulus;	GO:0000325 plant-type vacuole; GO:0005576 extracellular region; GO:0005618 cell wall; GO:0005622 intracellular; GO:0005623 cell; GO:0005737 cytoplasm; GO:0005773 vacuole; GO:0005886 plasma membrane; GO:0016020 membrane; GO:0030312 external encapsulating structure; GO:0031012 extracellular matrix; GO:0043226 organelle; GO:0043227 membrane-bounded organelle; GO:0043229 intracellular organelle; GO:0…					PF00190	Cupin
HORVU7Hr1G100230.1	50	2.031	Up	0.0154364	K	Heavy metal transport/detoxification superfamily protein	---	1	0.000179844	78.043	GNVK(1)PEDVFQTVSK	2	1.7435	18	chloroplast				K07213	ATOX1, ATX1, copZ, golB; copper chaperone		PF00403	Heavy-metal-associated domain
HORVU7Hr1G109770.1	147	2.739	Up	0.0146195	K	V-type ATP synthase alpha chain	---	1	0.000397717	83.438	TIAIK(1)SGDVYIPR	2	2.1121	13	nucleus	GO:0006810 transport; GO:0006811 ion transport; GO:0006812 cation transport; GO:0006950 response to stress; GO:0006970 response to osmotic stress; GO:0006996 organelle organization; GO:0007030 Golgi organization; GO:0007275 multicellular organism development; GO:0009555 pollen development; GO:0009628 response to abiotic stimulus; GO:0009651 response to salt stress; GO:0009987 cellular process; GO…	GO:0000325 plant-type vacuole; GO:0005576 extracellular region; GO:0005618 cell wall; GO:0005622 intracellular; GO:0005623 cell; GO:0005737 cytoplasm; GO:0005773 vacuole; GO:0005774 vacuolar membrane; GO:0005794 Golgi apparatus; GO:0005886 plasma membrane; GO:0005911 cell-cell junction; GO:0009506 plasmodesma; GO:0009507 chloroplast; GO:0009526 plastid envelope; GO:0009536 plastid; GO:0009941 chl…	GO:0002020 protease binding; GO:0003824 catalytic activity; GO:0005215 transporter activity; GO:0005488 binding; GO:0005515 protein binding; GO:0008324 cation transmembrane transporter activity; GO:0015075 ion transmembrane transporter activity; GO:0015077 monovalent inorganic cation transmembrane transporter activity; GO:0015078 hydrogen ion transmembrane transporter activity; GO:0015318 inorgan…	K02145	ATPeV1A, ATP6A; V-type H+-transporting ATPase subunit A [EC:3.6.3.14]	osa00190 Oxidative phosphorylation - Oryza sativa japonica (Japanese rice) (RefSeq); osa01100 Metabolic pathways - Oryza sativa japonica (Japanese rice) (RefSeq); osa04145 Phagosome - Oryza sativa japonica (Japanese rice) (RefSeq);	PF02874; PF00006	ATP synthase alpha/beta family, beta-barrel domain; ATP synthase alpha/beta family, nucleotide-binding domain

## Sheet: Pi starvation 48 h
Protein accession	Position	48H/CK6H Ratio	Regulated Type	P value	Amino acid	Protein description	Gene name	Localization probability	PEP	Score	Modified sequence	Charge	Mass error [ppm]	MS/MS Count	Subcellular localization	Biological Process	Cellular Component	Molecular Function	KEGG KO No.	KEGG Gene	KEGG pathway	Pfam ID	Domain description
HORVU0Hr1G018380.1	83	2.446	Up	0.022585	K	Glycine cleavage system H protein	---	1	4.38227e-05	112.93	DLK(1)YADTHEWVK	2	1.9599	13	cytoplasm				K02437	gcvH, GCSH; glycine cleavage system H protein	osa00260 Glycine, serine and threonine metabolism - Oryza sativa japonica (Japanese rice) (RefSeq); osa00630 Glyoxylate and dicarboxylate metabolism - Oryza sativa japonica (Japanese rice) (RefSeq); osa01100 Metabolic pathways - Oryza sativa japonica (Japanese rice) (RefSeq); osa01110 Biosynthesis of secondary metabolites - Oryza sativa japonica (Japanese rice) (RefSeq); osa01200 Carbon metabolis…	PF01597	Glycine cleavage H-protein
HORVU0Hr1G018510.1	295	1.601	Up	0.045161	K	Male gametophyte defective 1	---	1	6.03447e-12	140.05	EVVEAMEGQLK(1)R	2	1.714	17	nucleus	GO:0007275 multicellular organism development; GO:0009555 pollen development; GO:0032501 multicellular organismal process; GO:0032502 developmental process; GO:0048229 gametophyte development; GO:0048856 anatomical structure development;	GO:0005622 intracellular; GO:0005623 cell; GO:0005634 nucleus; GO:0005730 nucleolus; GO:0005737 cytoplasm; GO:0005739 mitochondrion; GO:0005740 mitochondrial envelope; GO:0005743 mitochondrial inner membrane; GO:0005753 mitochondrial proton-transporting ATP synthase complex; GO:0009507 chloroplast; GO:0009536 plastid; GO:0016020 membrane; GO:0016469 proton-transporting two-sector ATPase complex; …	GO:0005488 binding; GO:0005507 copper ion binding; GO:0008270 zinc ion binding; GO:0043167 ion binding; GO:0043169 cation binding; GO:0046872 metal ion binding; GO:0046914 transition metal ion binding; GO:0050897 cobalt ion binding;
HORVU0Hr1G018510.1	188	1.94	Up	0.03462	K	Male gametophyte defective 1	---	1	1.68705e-46	186.27	YTIETFTK(1)GIPDAR	2	1.4734	16	nucleus	GO:0007275 multicellular organism development; GO:0009555 pollen development; GO:0032501 multicellular organismal process; GO:0032502 developmental process; GO:0048229 gametophyte development; GO:0048856 anatomical structure development;	GO:0005622 intracellular; GO:0005623 cell; GO:0005634 nucleus; GO:0005730 nucleolus; GO:0005737 cytoplasm; GO:0005739 mitochondrion; GO:0005740 mitochondrial envelope; GO:0005743 mitochondrial inner membrane; GO:0005753 mitochondrial proton-transporting ATP synthase complex; GO:0009507 chloroplast; GO:0009536 plastid; GO:0016020 membrane; GO:0016469 proton-transporting two-sector ATPase complex; …	GO:0005488 binding; GO:0005507 copper ion binding; GO:0008270 zinc ion binding; GO:0043167 ion binding; GO:0043169 cation binding; GO:0046872 metal ion binding; GO:0046914 transition metal ion binding; GO:0050897 cobalt ion binding;
HORVU0Hr1G019950.1	119	2.299	Up	0.0045371	K	ATP synthase subunit alpha	---	1	2.42805e-15	112.93	TGSIVDVPAGK(1)AMLGR	2	1.2388	31	chloroplast		GO:0005622 intracellular; GO:0005623 cell; GO:0005737 cytoplasm; GO:0005739 mitochondrion; GO:0005740 mitochondrial envelope; GO:0005743 mitochondrial inner membrane; GO:0016020 membrane; GO:0019866 organelle inner membrane; GO:0031090 organelle membrane; GO:0031966 mitochondrial membrane; GO:0031967 organelle envelope; GO:0031975 envelope; GO:0043226 organelle; GO:0043227 membrane-bounded organe…					PF02874; PF00006; PF00306	ATP synthase alpha/beta family, beta-barrel domain; ATP synthase alpha/beta family, nucleotide-binding domain; ATP synthase alpha/beta chain, C terminal domain
HORVU1Hr1G021720.1	202	1.753	Up	0.00020137	K	40S ribosomal protein S4	---	1	7.44017e-28	173.26	HK(1)GTFETIHVEDAQGHQFATR	4	1.7909	27	mitochondria	GO:0006412 translation; GO:0006518 peptide metabolic process; GO:0006807 nitrogen compound metabolic process; GO:0008152 metabolic process; GO:0009058 biosynthetic process; GO:0009059 macromolecule biosynthetic process; GO:0009987 cellular process; GO:0010467 gene expression; GO:0019538 protein metabolic process; GO:0034641 cellular nitrogen compound metabolic process; GO:0034645 cellular macromo…	GO:0005622 intracellular; GO:0005623 cell; GO:0005737 cytoplasm; GO:0005829 cytosol; GO:0005840 ribosome; GO:0015935 small ribosomal subunit; GO:0022626 cytosolic ribosome; GO:0022627 cytosolic small ribosomal subunit; GO:0032991 macromolecular complex; GO:0043226 organelle; GO:0043228 non-membrane-bounded organelle; GO:0043229 intracellular organelle; GO:0043232 intracellular non-membrane-bounde…	GO:0003676 nucleic acid binding; GO:0003723 RNA binding; GO:0003735 structural constituent of ribosome; GO:0005198 structural molecule activity; GO:0005488 binding; GO:0097159 organic cyclic compound binding; GO:1901363 heterocyclic compound binding;	K02987	RP-S4e, RPS4; small subunit ribosomal protein S4e	osa03010 Ribosome - Oryza sativa japonica (Japanese rice) (RefSeq);	PF08071; PF01479	RS4NT (NUC023) domain; S4 domain
HORVU1Hr1G023660.1	30	2.347	Up	0.028562	K	ubiquitin 5	---	1	8.67337e-06	134.66	MQIFVK(1)TLTGK	2	0.99829	27	mitochondria	GO:0006508 proteolysis; GO:0006511 ubiquitin-dependent protein catabolic process; GO:0006807 nitrogen compound metabolic process; GO:0008152 metabolic process; GO:0009056 catabolic process; GO:0009057 macromolecule catabolic process; GO:0009987 cellular process; GO:0019538 protein metabolic process; GO:0019941 modification-dependent protein catabolic process; GO:0030163 protein catabolic process;…	GO:0005622 intracellular; GO:0005623 cell; GO:0005737 cytoplasm; GO:0005794 Golgi apparatus; GO:0005829 cytosol; GO:0005840 ribosome; GO:0005886 plasma membrane; GO:0005911 cell-cell junction; GO:0009506 plasmodesma; GO:0012505 endomembrane system; GO:0015935 small ribosomal subunit; GO:0016020 membrane; GO:0022626 cytosolic ribosome; GO:0022627 cytosolic small ribosomal subunit; GO:0030054 cell …	GO:0003676 nucleic acid binding; GO:0003723 RNA binding; GO:0003729 mRNA binding; GO:0003735 structural constituent of ribosome; GO:0005198 structural molecule activity; GO:0005488 binding; GO:0097159 organic cyclic compound binding; GO:1901363 heterocyclic compound binding;	K02977	RP-S27Ae, RPS27A; small subunit ribosomal protein S27Ae	osa03010 Ribosome - Oryza sativa japonica (Japanese rice) (RefSeq);	PF00240; PF01599	Ubiquitin family; Ribosomal protein S27a
HORVU1Hr1G024710.2	125	1.509	Up	0.0134839	K	60S ribosomal protein L10-2	---	1	4.37502e-07	126.29	INK(1)MLSCAGADR	2	0.29035	22	chloroplast	GO:0000027 ribosomal large subunit assembly; GO:0002252 immune effector process; GO:0002376 immune system process; GO:0006412 translation; GO:0006518 peptide metabolic process; GO:0006807 nitrogen compound metabolic process; GO:0006950 response to stress; GO:0006952 defense response; GO:0006996 organelle organization; GO:0008152 metabolic process; GO:0009058 biosynthetic process; GO:0009059 macro…	GO:0005622 intracellular; GO:0005623 cell; GO:0005634 nucleus; GO:0005730 nucleolus; GO:0005737 cytoplasm; GO:0005773 vacuole; GO:0005774 vacuolar membrane; GO:0005829 cytosol; GO:0005840 ribosome; GO:0005844 polysome; GO:0009507 chloroplast; GO:0009526 plastid envelope; GO:0009536 plastid; GO:0009941 chloroplast envelope; GO:0015934 large ribosomal subunit; GO:0016020 membrane; GO:0022625 cytoso…	GO:0003676 nucleic acid binding; GO:0003723 RNA binding; GO:0003729 mRNA binding; GO:0003735 structural constituent of ribosome; GO:0005198 structural molecule activity; GO:0005488 binding; GO:0097159 organic cyclic compound binding; GO:1901363 heterocyclic compound binding;	K02866	RP-L10e, RPL10; large subunit ribosomal protein L10e	osa03010 Ribosome - Oryza sativa japonica (Japanese rice) (RefSeq);
HORVU1Hr1G038680.8	311	1.896	Up	0.036179	K	60 kDa chaperonin 1	---	1	5.24927e-33	168.05	GYISPYFVTNQK(1)TQK	2	0.83704	13	chloroplast	GO:0006457 protein folding; GO:0006458 'de novo' protein folding; GO:0006605 protein targeting; GO:0006626 protein targeting to mitochondrion; GO:0006810 transport; GO:0006839 mitochondrial transport; GO:0006886 intracellular protein transport; GO:0006950 response to stress; GO:0006996 organelle organization; GO:0007005 mitochondrion organization; GO:0008104 protein localization; GO:0009266 respo…	GO:0005622 intracellular; GO:0005623 cell; GO:0005737 cytoplasm; GO:0005739 mitochondrion; GO:0005759 mitochondrial matrix; GO:0005773 vacuole; GO:0005774 vacuolar membrane; GO:0005829 cytosol; GO:0005840 ribosome; GO:0005844 polysome; GO:0005886 plasma membrane; GO:0009507 chloroplast; GO:0009526 plastid envelope; GO:0009532 plastid stroma; GO:0009536 plastid; GO:0009570 chloroplast stroma; GO:0…	GO:0000166 nucleotide binding; GO:0003735 structural constituent of ribosome; GO:0005198 structural molecule activity; GO:0005488 binding; GO:0005507 copper ion binding; GO:0005515 protein binding; GO:0005524 ATP binding; GO:0008144 drug binding; GO:0017076 purine nucleotide binding; GO:0030554 adenyl nucleotide binding; GO:0032553 ribonucleotide binding; GO:0032555 purine ribonucleotide binding;…	K04077	groEL, HSPD1; chaperonin GroEL	osa03018 RNA degradation - Oryza sativa japonica (Japanese rice) (RefSeq);
HORVU1Hr1G038680.8	150	2.183	Up	0.029243	K	60 kDa chaperonin 1	---	1	3.65216e-14	149.58	TVIIEQSFGAPK(1)VTK	2	2.3365	22	chloroplast	GO:0006457 protein folding; GO:0006458 'de novo' protein folding; GO:0006605 protein targeting; GO:0006626 protein targeting to mitochondrion; GO:0006810 transport; GO:0006839 mitochondrial transport; GO:0006886 intracellular protein transport; GO:0006950 response to stress; GO:0006996 organelle organization; GO:0007005 mitochondrion organization; GO:0008104 protein localization; GO:0009266 respo…	GO:0005622 intracellular; GO:0005623 cell; GO:0005737 cytoplasm; GO:0005739 mitochondrion; GO:0005759 mitochondrial matrix; GO:0005773 vacuole; GO:0005774 vacuolar membrane; GO:0005829 cytosol; GO:0005840 ribosome; GO:0005844 polysome; GO:0005886 plasma membrane; GO:0009507 chloroplast; GO:0009526 plastid envelope; GO:0009532 plastid stroma; GO:0009536 plastid; GO:0009570 chloroplast stroma; GO:0…	GO:0000166 nucleotide binding; GO:0003735 structural constituent of ribosome; GO:0005198 structural molecule activity; GO:0005488 binding; GO:0005507 copper ion binding; GO:0005515 protein binding; GO:0005524 ATP binding; GO:0008144 drug binding; GO:0017076 purine nucleotide binding; GO:0030554 adenyl nucleotide binding; GO:0032553 ribonucleotide binding; GO:0032555 purine ribonucleotide binding;…	K04077	groEL, HSPD1; chaperonin GroEL	osa03018 RNA degradation - Oryza sativa japonica (Japanese rice) (RefSeq);
HORVU1Hr1G042220.1	77	2.01	Up	0.00073577	K	40S ribosomal protein S17-4	---	1	5.51285e-09	145.75	VLEEVSILQSK(1)R	2	1.3211	15	nucleus	GO:0000028 ribosomal small subunit assembly; GO:0006996 organelle organization; GO:0009987 cellular process; GO:0016043 cellular component organization; GO:0022607 cellular component assembly; GO:0022613 ribonucleoprotein complex biogenesis; GO:0022618 ribonucleoprotein complex assembly; GO:0034622 cellular macromolecular complex assembly; GO:0042254 ribosome biogenesis; GO:0042255 ribosome assem…	GO:0005622 intracellular; GO:0005623 cell; GO:0005737 cytoplasm; GO:0005829 cytosol; GO:0005840 ribosome; GO:0015935 small ribosomal subunit; GO:0022626 cytosolic ribosome; GO:0022627 cytosolic small ribosomal subunit; GO:0032991 macromolecular complex; GO:0043226 organelle; GO:0043228 non-membrane-bounded organelle; GO:0043229 intracellular organelle; GO:0043232 intracellular non-membrane-bounde…	GO:0003676 nucleic acid binding; GO:0003723 RNA binding; GO:0003729 mRNA binding; GO:0005488 binding; GO:0097159 organic cyclic compound binding; GO:1901363 heterocyclic compound binding;	K02962	RP-S17e, RPS17; small subunit ribosomal protein S17e	osa03010 Ribosome - Oryza sativa japonica (Japanese rice) (RefSeq);
HORVU1Hr1G055440.1	87	2.595	Up	0.021861	K	Nucleoside diphosphate kinase family protein	---	1	2.27892e-51	177.41	K(1)IIGATNPLASEPGTIR	2	2.4615	15	cytoplasm	GO:0000302 response to reactive oxygen species; GO:0006139 nucleobase-containing compound metabolic process; GO:0006165 nucleoside diphosphate phosphorylation; GO:0006725 cellular aromatic compound metabolic process; GO:0006753 nucleoside phosphate metabolic process; GO:0006793 phosphorus metabolic process; GO:0006796 phosphate-containing compound metabolic process; GO:0006807 nitrogen compound m…	GO:0005622 intracellular; GO:0005623 cell; GO:0044464 cell part;	GO:0003824 catalytic activity; GO:0004550 nucleoside diphosphate kinase activity; GO:0016301 kinase activity; GO:0016740 transferase activity; GO:0016772 transferase activity, transferring phosphorus-containing groups; GO:0016776 phosphotransferase activity, phosphate group as acceptor; GO:0019205 nucleobase-containing compound kinase activity;	K00940	ndk, NME; nucleoside-diphosphate kinase [EC:2.7.4.6]	osa00230 Purine metabolism - Oryza sativa japonica (Japanese rice) (RefSeq); osa00240 Pyrimidine metabolism - Oryza sativa japonica (Japanese rice) (RefSeq); osa01100 Metabolic pathways - Oryza sativa japonica (Japanese rice) (RefSeq); osa01110 Biosynthesis of secondary metabolites - Oryza sativa japonica (Japanese rice) (RefSeq); osa04016 MAPK signaling pathway - plant - Oryza sativa japonica (J…	PF00334	Nucleoside diphosphate kinase
HORVU1Hr1G057970.2	83	1.581	Up	0.006776	K	nascent polypeptide-associated complex subunit alpha-like protein 3	---	1	0.000712586	81.099	LGMK(1)TITGVSR	2	0.22663	20	nucleus				K03626	EGD2, NACA; nascent polypeptide-associated complex subunit alpha
HORVU1Hr1G079910.6	401	1.602	Up	0.0057582	K	60 kDa chaperonin	---	0.985592	7.52742e-25	141.87	ESLENNTAMFDK(0.014)EK(0.986)AQER	3	2.158	16	mitochondria	GO:0006457 protein folding; GO:0006458 'de novo' protein folding; GO:0006605 protein targeting; GO:0006626 protein targeting to mitochondrion; GO:0006810 transport; GO:0006839 mitochondrial transport; GO:0006886 intracellular protein transport; GO:0006996 organelle organization; GO:0007005 mitochondrion organization; GO:0008104 protein localization; GO:0009987 cellular process; GO:0010035 respons…	GO:0005622 intracellular; GO:0005623 cell; GO:0005737 cytoplasm; GO:0005739 mitochondrion; GO:0005773 vacuole; GO:0005774 vacuolar membrane; GO:0005829 cytosol; GO:0016020 membrane; GO:0031090 organelle membrane; GO:0043226 organelle; GO:0043227 membrane-bounded organelle; GO:0043229 intracellular organelle; GO:0043231 intracellular membrane-bounded organelle; GO:0044422 organelle part; GO:004442…	GO:0005488 binding; GO:0005515 protein binding; GO:0044183 protein binding involved in protein folding; GO:0051082 unfolded protein binding;	K04077	groEL, HSPD1; chaperonin GroEL	osa03018 RNA degradation - Oryza sativa japonica (Japanese rice) (RefSeq);
HORVU1Hr1G080370.1	61	2.153	Up	0.045316	K	Mitochondrial outer membrane protein porin 2	---	1	1.91187e-28	205.09	K(1)NEAILSDLQTQVK	2	0.98364	14	chloroplast	GO:0006091 generation of precursor metabolites and energy; GO:0006810 transport; GO:0006811 ion transport; GO:0006820 anion transport; GO:0006950 response to stress; GO:0006952 defense response; GO:0008152 metabolic process; GO:0009060 aerobic respiration; GO:0009266 response to temperature stimulus; GO:0009409 response to cold; GO:0009605 response to external stimulus; GO:0009607 response to bio…	GO:0005618 cell wall; GO:0005622 intracellular; GO:0005623 cell; GO:0005634 nucleus; GO:0005730 nucleolus; GO:0005737 cytoplasm; GO:0005739 mitochondrion; GO:0005740 mitochondrial envelope; GO:0005741 mitochondrial outer membrane; GO:0005773 vacuole; GO:0005774 vacuolar membrane; GO:0005886 plasma membrane; GO:0009507 chloroplast; GO:0009526 plastid envelope; GO:0009536 plastid; GO:0009941 chloro…	GO:0005215 transporter activity; GO:0005216 ion channel activity; GO:0005244 voltage-gated ion channel activity; GO:0005253 anion channel activity; GO:0008308 voltage-gated anion channel activity; GO:0008509 anion transmembrane transporter activity; GO:0015075 ion transmembrane transporter activity; GO:0015103 inorganic anion transmembrane transporter activity; GO:0015267 channel activity; GO:001…	K15040	VDAC2; voltage-dependent anion channel protein 2
HORVU1Hr1G083840.2	281	3.917	Up	0.0149353	K	ATP synthase subunit beta	---	1	7.16291e-11	127.03	EMIESGVIK(1)LDDK	2	0.68699	39	mitochondria	GO:0006139 nucleobase-containing compound metabolic process; GO:0006163 purine nucleotide metabolic process; GO:0006164 purine nucleotide biosynthetic process; GO:0006725 cellular aromatic compound metabolic process; GO:0006753 nucleoside phosphate metabolic process; GO:0006754 ATP biosynthetic process; GO:0006793 phosphorus metabolic process; GO:0006796 phosphate-containing compound metabolic pr…	GO:0005622 intracellular; GO:0005623 cell; GO:0005737 cytoplasm; GO:0005739 mitochondrion; GO:0005740 mitochondrial envelope; GO:0005743 mitochondrial inner membrane; GO:0016020 membrane; GO:0019866 organelle inner membrane; GO:0031090 organelle membrane; GO:0031966 mitochondrial membrane; GO:0031967 organelle envelope; GO:0031975 envelope; GO:0043226 organelle; GO:0043227 membrane-bounded organe…	GO:0000166 nucleotide binding; GO:0005488 binding; GO:0005524 ATP binding; GO:0008144 drug binding; GO:0017076 purine nucleotide binding; GO:0030554 adenyl nucleotide binding; GO:0032553 ribonucleotide binding; GO:0032555 purine ribonucleotide binding; GO:0032559 adenyl ribonucleotide binding; GO:0035639 purine ribonucleoside triphosphate binding; GO:0036094 small molecule binding; GO:0043167 ion…	K02133	ATPeF1B, ATP5B, ATP2; F-type H+-transporting ATPase subunit beta [EC:3.6.3.14]	osa00190 Oxidative phosphorylation - Oryza sativa japonica (Japanese rice) (RefSeq); osa01100 Metabolic pathways - Oryza sativa japonica (Japanese rice) (RefSeq);	PF02874; PF00006	ATP synthase alpha/beta family, beta-barrel domain; ATP synthase alpha/beta family, nucleotide-binding domain
HORVU1Hr1G083840.2	179	1.553	Up	0.0082617	K	ATP synthase subunit beta	---	1	4.43859e-09	106.11	IINVIGEPIDHK(1)GDIK	3	2.5857	17	mitochondria	GO:0006139 nucleobase-containing compound metabolic process; GO:0006163 purine nucleotide metabolic process; GO:0006164 purine nucleotide biosynthetic process; GO:0006725 cellular aromatic compound metabolic process; GO:0006753 nucleoside phosphate metabolic process; GO:0006754 ATP biosynthetic process; GO:0006793 phosphorus metabolic process; GO:0006796 phosphate-containing compound metabolic pr…	GO:0005622 intracellular; GO:0005623 cell; GO:0005737 cytoplasm; GO:0005739 mitochondrion; GO:0005740 mitochondrial envelope; GO:0005743 mitochondrial inner membrane; GO:0016020 membrane; GO:0019866 organelle inner membrane; GO:0031090 organelle membrane; GO:0031966 mitochondrial membrane; GO:0031967 organelle envelope; GO:0031975 envelope; GO:0043226 organelle; GO:0043227 membrane-bounded organe…	GO:0000166 nucleotide binding; GO:0005488 binding; GO:0005524 ATP binding; GO:0008144 drug binding; GO:0017076 purine nucleotide binding; GO:0030554 adenyl nucleotide binding; GO:0032553 ribonucleotide binding; GO:0032555 purine ribonucleotide binding; GO:0032559 adenyl ribonucleotide binding; GO:0035639 purine ribonucleoside triphosphate binding; GO:0036094 small molecule binding; GO:0043167 ion…	K02133	ATPeF1B, ATP5B, ATP2; F-type H+-transporting ATPase subunit beta [EC:3.6.3.14]	osa00190 Oxidative phosphorylation - Oryza sativa japonica (Japanese rice) (RefSeq); osa01100 Metabolic pathways - Oryza sativa japonica (Japanese rice) (RefSeq);	PF02874; PF00006	ATP synthase alpha/beta family, beta-barrel domain; ATP synthase alpha/beta family, nucleotide-binding domain
HORVU1Hr1G083840.2	148	1.59	Up	0.0021012	K	ATP synthase subunit beta	---	1	3.8446e-171	305.74	GQK(1)VLNTGSPITVPVGR	2	1.5387	24	mitochondria	GO:0006139 nucleobase-containing compound metabolic process; GO:0006163 purine nucleotide metabolic process; GO:0006164 purine nucleotide biosynthetic process; GO:0006725 cellular aromatic compound metabolic process; GO:0006753 nucleoside phosphate metabolic process; GO:0006754 ATP biosynthetic process; GO:0006793 phosphorus metabolic process; GO:0006796 phosphate-containing compound metabolic pr…	GO:0005622 intracellular; GO:0005623 cell; GO:0005737 cytoplasm; GO:0005739 mitochondrion; GO:0005740 mitochondrial envelope; GO:0005743 mitochondrial inner membrane; GO:0016020 membrane; GO:0019866 organelle inner membrane; GO:0031090 organelle membrane; GO:0031966 mitochondrial membrane; GO:0031967 organelle envelope; GO:0031975 envelope; GO:0043226 organelle; GO:0043227 membrane-bounded organe…	GO:0000166 nucleotide binding; GO:0005488 binding; GO:0005524 ATP binding; GO:0008144 drug binding; GO:0017076 purine nucleotide binding; GO:0030554 adenyl nucleotide binding; GO:0032553 ribonucleotide binding; GO:0032555 purine ribonucleotide binding; GO:0032559 adenyl ribonucleotide binding; GO:0035639 purine ribonucleoside triphosphate binding; GO:0036094 small molecule binding; GO:0043167 ion…	K02133	ATPeF1B, ATP5B, ATP2; F-type H+-transporting ATPase subunit beta [EC:3.6.3.14]	osa00190 Oxidative phosphorylation - Oryza sativa japonica (Japanese rice) (RefSeq); osa01100 Metabolic pathways - Oryza sativa japonica (Japanese rice) (RefSeq);	PF02874; PF00006	ATP synthase alpha/beta family, beta-barrel domain; ATP synthase alpha/beta family, nucleotide-binding domain
HORVU1Hr1G092860.1	118	2.997	Up	0.00146366	K	Mitochondrial substrate carrier family protein	---	1	1.5604e-18	144.09	IVPNSAVK(1)FFSYEQASR	3	2.1896	31	cytoplasm	GO:0006810 transport; GO:0006839 mitochondrial transport; GO:0051179 localization; GO:0051234 establishment of localization; GO:0055085 transmembrane transport;	GO:0005622 intracellular; GO:0005623 cell; GO:0005737 cytoplasm; GO:0005739 mitochondrion; GO:0005740 mitochondrial envelope; GO:0005743 mitochondrial inner membrane; GO:0016020 membrane; GO:0016021 integral component of membrane; GO:0019866 organelle inner membrane; GO:0031090 organelle membrane; GO:0031224 intrinsic component of membrane; GO:0031966 mitochondrial membrane; GO:0031967 organelle …	GO:0005215 transporter activity; GO:0022857 transmembrane transporter activity;	K14684	SLC25A23S; solute carrier family 25 (mitochondrial phosphate transporter), member 23/24/25/41
HORVU2Hr1G051740.1	188	3.437	Up	0.00020145	K	NADH-quinone oxidoreductase subunit F 1	---	1	0.00012281	124.81	GADWIVNEMK(1)K	2	1.7538	26	cytoplasm				K03942	NDUFV1; NADH dehydrogenase (ubiquinone) flavoprotein 1 [EC:1.6.5.3 1.6.99.3]	osa00190 Oxidative phosphorylation - Oryza sativa japonica (Japanese rice) (RefSeq); osa01100 Metabolic pathways - Oryza sativa japonica (Japanese rice) (RefSeq);	PF10531; PF10589	SLBB domain; NADH-ubiquinone oxidoreductase-F iron-sulfur binding region
HORVU2Hr1G056360.4	93	1.541	Up	0.0139012	K	Thioredoxin superfamily protein	---	1	1.14849e-06	90.306	DGEK(1)VDSVVGGR	2	1.5422	14	cytoplasm	GO:0006810 transport; GO:0006950 response to stress; GO:0006979 response to oxidative stress; GO:0008152 metabolic process; GO:0009266 response to temperature stimulus; GO:0009409 response to cold; GO:0009628 response to abiotic stimulus; GO:0009636 response to toxic substance; GO:0009987 cellular process; GO:0010496 intercellular transport; GO:0010497 plasmodesmata-mediated intercellular transpo…	GO:0005622 intracellular; GO:0005623 cell; GO:0005737 cytoplasm; GO:0005829 cytosol; GO:0044424 intracellular part; GO:0044444 cytoplasmic part; GO:0044464 cell part;	GO:0003824 catalytic activity; GO:0004791 thioredoxin-disulfide reductase activity; GO:0004857 enzyme inhibitor activity; GO:0015035 protein disulfide oxidoreductase activity; GO:0015036 disulfide oxidoreductase activity; GO:0016209 antioxidant activity; GO:0016491 oxidoreductase activity; GO:0016651 oxidoreductase activity, acting on NAD(P)H; GO:0016667 oxidoreductase activity, acting on a sulfu…	K03671	trxA; thioredoxin 1		PF00085	Thioredoxin
HORVU2Hr1G063210.2	42	0.639	Down	0.023017	K	Eukaryotic translation initiation factor 5A-1	---	1	2.33356e-25	159.12	ARPCK(1)VVEVSTSK	2	0.66728	20	cytoplasm				K03263	EIF5A; translation initiation factor 5A		PF01287	Eukaryotic elongation factor 5A hypusine, DNA-binding OB fold
HORVU2Hr1G099230.8	189	2.251	Up	0.0021157	K	40S ribosomal protein S11	---	1	5.68197e-29	142.51	FNVLK(1)VVPAGTTGGGK	2	0.657	12	cytoplasm	GO:0006412 translation; GO:0006518 peptide metabolic process; GO:0006807 nitrogen compound metabolic process; GO:0008152 metabolic process; GO:0009058 biosynthetic process; GO:0009059 macromolecule biosynthetic process; GO:0009987 cellular process; GO:0010467 gene expression; GO:0019538 protein metabolic process; GO:0034641 cellular nitrogen compound metabolic process; GO:0034645 cellular macromo…	GO:0005622 intracellular; GO:0005623 cell; GO:0005737 cytoplasm; GO:0005829 cytosol; GO:0005840 ribosome; GO:0015935 small ribosomal subunit; GO:0022626 cytosolic ribosome; GO:0022627 cytosolic small ribosomal subunit; GO:0032991 macromolecular complex; GO:0043226 organelle; GO:0043228 non-membrane-bounded organelle; GO:0043229 intracellular organelle; GO:0043232 intracellular non-membrane-bounde…	GO:0003735 structural constituent of ribosome; GO:0005198 structural molecule activity;	K02949	RP-S11e, RPS11; small subunit ribosomal protein S11e	osa03010 Ribosome - Oryza sativa japonica (Japanese rice) (RefSeq);	PF00366	Ribosomal protein S17
HORVU2Hr1G103130.3	191	3.559	Up	0.0057242	K	Aminomethyltransferase	---	1	1.76779e-51	190.37	QYDAVVTK(1)MPFVPTK	2	0.47278	40	cytoplasm				K00605	gcvT, AMT; aminomethyltransferase [EC:2.1.2.10]	osa00260 Glycine, serine and threonine metabolism - Oryza sativa japonica (Japanese rice) (RefSeq); osa00630 Glyoxylate and dicarboxylate metabolism - Oryza sativa japonica (Japanese rice) (RefSeq); osa00670 One carbon pool by folate - Oryza sativa japonica (Japanese rice) (RefSeq); osa01100 Metabolic pathways - Oryza sativa japonica (Japanese rice) (RefSeq); osa01110 Biosynthesis of secondary me…	PF01571; PF08669	Aminomethyltransferase folate-binding domain; Glycine cleavage T-protein C-terminal barrel domain
HORVU2Hr1G110120.3	299	10.769	Up	0.0022778	K	Adenosylhomocysteinase	---	1	8.82158e-30	135.13	VAVVCGYGDVGK(1)GCAAALK	2	0.59692	15	chloroplast				K01251	E3.3.1.1, ahcY; adenosylhomocysteinase [EC:3.3.1.1]	osa00270 Cysteine and methionine metabolism - Oryza sativa japonica (Japanese rice) (RefSeq); osa01100 Metabolic pathways - Oryza sativa japonica (Japanese rice) (RefSeq);	PF05221; PF00670	S-adenosyl-L-homocysteine hydrolase; S-adenosyl-L-homocysteine hydrolase, NAD binding domain
HORVU2Hr1G111640.2	972	0.303	Down	0.0071201	K	Plasma membrane ATPase	---	1	0.00142944	85.716	ELSEIAEQAK(1)R	2	1.0891	7	plasma membrane				K01535	PMA1, PMA2; H+-transporting ATPase [EC:3.6.3.6]	osa00190 Oxidative phosphorylation - Oryza sativa japonica (Japanese rice) (RefSeq); osa01100 Metabolic pathways - Oryza sativa japonica (Japanese rice) (RefSeq);	PF00690; PF00702	Cation transporter/ATPase, N-terminus; haloacid dehalogenase-like hydrolase
HORVU2Hr1G114870.3	31	1.641	Up	0.039363	K	Chromosome 3B, genomic scaffold, cultivar Chinese Spring	---	1	7.3728e-10	115.86	IK(1)AEEQLFYR	2	-0.1832	15	mitochondria
HORVU2Hr1G124930.1	206	1.622	Up	0.020424	K	Peroxidase superfamily protein	---	1	1.05266e-17	175.54	FK(1)PVFDTNPAIDGK	2	2.069	15	extracellular				K00430	E1.11.1.7; peroxidase [EC:1.11.1.7]	osa00940 Phenylpropanoid biosynthesis - Oryza sativa japonica (Japanese rice) (RefSeq); osa01100 Metabolic pathways - Oryza sativa japonica (Japanese rice) (RefSeq); osa01110 Biosynthesis of secondary metabolites - Oryza sativa japonica (Japanese rice) (RefSeq);	PF00141	Peroxidase
HORVU2Hr1G124970.2	55	1.669	Up	0.0125999	K	Peroxidase superfamily protein	---	1	0.000137634	95.311	K(1)DVGVAPGLIR	2	1.623	14	extracellular				K00430	E1.11.1.7; peroxidase [EC:1.11.1.7]	osa00940 Phenylpropanoid biosynthesis - Oryza sativa japonica (Japanese rice) (RefSeq); osa01100 Metabolic pathways - Oryza sativa japonica (Japanese rice) (RefSeq); osa01110 Biosynthesis of secondary metabolites - Oryza sativa japonica (Japanese rice) (RefSeq);	PF00141	Peroxidase
HORVU2Hr1G125110.6	112	2.225	Up	0.0103212	K	Peroxidase superfamily protein	---	1	5.072e-29	126.46	AK(1)VHAACGPTVSCADISALATR	3	1.5047	14	chloroplast				K00430	E1.11.1.7; peroxidase [EC:1.11.1.7]	osa00940 Phenylpropanoid biosynthesis - Oryza sativa japonica (Japanese rice) (RefSeq); osa01100 Metabolic pathways - Oryza sativa japonica (Japanese rice) (RefSeq); osa01110 Biosynthesis of secondary metabolites - Oryza sativa japonica (Japanese rice) (RefSeq);	PF00141	Peroxidase
HORVU2Hr1G125110.6	295	1.523	Up	0.0160951	K	Peroxidase superfamily protein	---	1	0.000127659	135.63	SMAK(1)LATAPR	2	2.9435	40	chloroplast				K00430	E1.11.1.7; peroxidase [EC:1.11.1.7]	osa00940 Phenylpropanoid biosynthesis - Oryza sativa japonica (Japanese rice) (RefSeq); osa01100 Metabolic pathways - Oryza sativa japonica (Japanese rice) (RefSeq); osa01110 Biosynthesis of secondary metabolites - Oryza sativa japonica (Japanese rice) (RefSeq);	PF00141	Peroxidase
HORVU3Hr1G006440.1	349	1.904	Up	0.0175165	K	Xylanase inhibitor	---	1	3.79049e-11	136.84	K(1)TFSFTPNLPGR	2	0.91561	14	nucleus
HORVU3Hr1G013350.1	122	1.928	Up	0.0003009	K	triosephosphate isomerase	---	1	9.35258e-09	130.99	LRPEIQVAAQNCWVK(1)K	3	1.7066	29	chloroplast	GO:0005975 carbohydrate metabolic process; GO:0005996 monosaccharide metabolic process; GO:0006006 glucose metabolic process; GO:0006066 alcohol metabolic process; GO:0006071 glycerol metabolic process; GO:0006081 cellular aldehyde metabolic process; GO:0006082 organic acid metabolic process; GO:0006090 pyruvate metabolic process; GO:0006091 generation of precursor metabolites and energy; GO:0006…	GO:0005622 intracellular; GO:0005623 cell; GO:0005737 cytoplasm; GO:0005829 cytosol; GO:0044424 intracellular part; GO:0044444 cytoplasmic part; GO:0044464 cell part;	GO:0003824 catalytic activity; GO:0004807 triose-phosphate isomerase activity; GO:0016853 isomerase activity; GO:0016860 intramolecular oxidoreductase activity; GO:0016861 intramolecular oxidoreductase activity, interconverting aldoses and ketoses;	K01803	TPI, tpiA; triosephosphate isomerase (TIM) [EC:5.3.1.1]	osa00010 Glycolysis / Gluconeogenesis - Oryza sativa japonica (Japanese rice) (RefSeq); osa00051 Fructose and mannose metabolism - Oryza sativa japonica (Japanese rice) (RefSeq); osa00562 Inositol phosphate metabolism - Oryza sativa japonica (Japanese rice) (RefSeq); osa00710 Carbon fixation in photosynthetic organisms - Oryza sativa japonica (Japanese rice) (RefSeq); osa01100 Metabolic pathways …	PF00121	Triosephosphate isomerase
HORVU3Hr1G026060.1	66	1.627	Up	0.0116966	K	50S ribosomal protein L5	---	1	0.0015911	101.48	RNEK(1)IACYVTIR	3	3.8462	22	cytoplasm				K02868	RP-L11e, RPL11; large subunit ribosomal protein L11e	osa03010 Ribosome - Oryza sativa japonica (Japanese rice) (RefSeq);	PF00281; PF00673	Ribosomal protein L5; ribosomal L5P family C-terminus
HORVU3Hr1G050700.1	118	1.779	Up	0.047019	K	ATP synthase subunit b	---	1	1.72483e-15	174.8	CEK(1)TVQALLCR	2	1.9191	15	extracellular
HORVU3Hr1G059060.2	438	1.771	Up	0.0064824	K	Isocitrate dehydrogenase [NADP]	---	1	1.63374e-09	142.51	MTK(1)DLALLVHGSSK	2	1.5495	38	chloroplast				K00031	IDH1, IDH2, icd; isocitrate dehydrogenase [EC:1.1.1.42]	osa00020 Citrate cycle (TCA cycle) - Oryza sativa japonica (Japanese rice) (RefSeq); osa00480 Glutathione metabolism - Oryza sativa japonica (Japanese rice) (RefSeq); osa01100 Metabolic pathways - Oryza sativa japonica (Japanese rice) (RefSeq); osa01110 Biosynthesis of secondary metabolites - Oryza sativa japonica (Japanese rice) (RefSeq); osa01200 Carbon metabolism - Oryza sativa japonica (Japan…	PF00180	Isocitrate/isopropylmalate dehydrogenase
HORVU3Hr1G074040.3	215	1.704	Up	0.0060585	K	Glutathione S-transferase 1	---	1	4.47946e-05	99.855	IK(1)NVLAVYEAR	2	1.8949	15	chloroplast	GO:0000302 response to reactive oxygen species; GO:0001101 response to acid chemical; GO:0006518 peptide metabolic process; GO:0006575 cellular modified amino acid metabolic process; GO:0006749 glutathione metabolic process; GO:0006790 sulfur compound metabolic process; GO:0006807 nitrogen compound metabolic process; GO:0006950 response to stress; GO:0006979 response to oxidative stress; GO:00081…	GO:0005622 intracellular; GO:0005623 cell; GO:0005737 cytoplasm; GO:0032991 macromolecular complex; GO:0044424 intracellular part; GO:0044464 cell part;	GO:0003824 catalytic activity; GO:0004364 glutathione transferase activity; GO:0016740 transferase activity; GO:0016765 transferase activity, transferring alkyl or aryl (other than methyl) groups;	K00799	GST, gst; glutathione S-transferase [EC:2.5.1.18]	osa00480 Glutathione metabolism - Oryza sativa japonica (Japanese rice) (RefSeq); osa01100 Metabolic pathways - Oryza sativa japonica (Japanese rice) (RefSeq);	PF02798; PF00043	Glutathione S-transferase, N-terminal domain; Glutathione S-transferase, C-terminal domain
HORVU3Hr1G084310.1	129	2.024	Up	0.00104257	K	60S ribosomal protein L1-A	---	1	1.53654e-05	86.243	K(1)YHAFLASEAIIK	3	3.5348	18	chloroplast				K02865	RP-L10Ae, RPL10A; large subunit ribosomal protein L10Ae	osa03010 Ribosome - Oryza sativa japonica (Japanese rice) (RefSeq);	PF00687	Ribosomal protein L1p/L10e family
HORVU3Hr1G088540.1	266	2.372	Up	0.0022377	K	fructose-bisphosphate aldolase 2	---	1	4.14541e-05	88.734	K(1)VTPEVIAEYTVR	2	-0.19993	15	chloroplast	GO:0005975 carbohydrate metabolic process; GO:0005984 disaccharide metabolic process; GO:0005985 sucrose metabolic process; GO:0005986 sucrose biosynthetic process; GO:0005996 monosaccharide metabolic process; GO:0006006 glucose metabolic process; GO:0006082 organic acid metabolic process; GO:0006090 pyruvate metabolic process; GO:0006091 generation of precursor metabolites and energy; GO:0006094…	GO:0005622 intracellular; GO:0005623 cell; GO:0005737 cytoplasm; GO:0005829 cytosol; GO:0044424 intracellular part; GO:0044444 cytoplasmic part; GO:0044464 cell part;	GO:0003824 catalytic activity; GO:0004332 fructose-bisphosphate aldolase activity; GO:0016829 lyase activity; GO:0016830 carbon-carbon lyase activity; GO:0016832 aldehyde-lyase activity;	K01623	ALDO; fructose-bisphosphate aldolase, class I [EC:4.1.2.13]	osa00010 Glycolysis / Gluconeogenesis - Oryza sativa japonica (Japanese rice) (RefSeq); osa00030 Pentose phosphate pathway - Oryza sativa japonica (Japanese rice) (RefSeq); osa00051 Fructose and mannose metabolism - Oryza sativa japonica (Japanese rice) (RefSeq); osa00710 Carbon fixation in photosynthetic organisms - Oryza sativa japonica (Japanese rice) (RefSeq); osa01100 Metabolic pathways - Or…	PF00274	Fructose-bisphosphate aldolase class-I
HORVU3Hr1G088540.1	383	1.784	Up	0.0035555	K	fructose-bisphosphate aldolase 2	---	1	2.43452e-18	126.63	GDATLGEGASESLHVK(1)DYK	3	2.3025	28	chloroplast	GO:0005975 carbohydrate metabolic process; GO:0005984 disaccharide metabolic process; GO:0005985 sucrose metabolic process; GO:0005986 sucrose biosynthetic process; GO:0005996 monosaccharide metabolic process; GO:0006006 glucose metabolic process; GO:0006082 organic acid metabolic process; GO:0006090 pyruvate metabolic process; GO:0006091 generation of precursor metabolites and energy; GO:0006094…	GO:0005622 intracellular; GO:0005623 cell; GO:0005737 cytoplasm; GO:0005829 cytosol; GO:0044424 intracellular part; GO:0044444 cytoplasmic part; GO:0044464 cell part;	GO:0003824 catalytic activity; GO:0004332 fructose-bisphosphate aldolase activity; GO:0016829 lyase activity; GO:0016830 carbon-carbon lyase activity; GO:0016832 aldehyde-lyase activity;	K01623	ALDO; fructose-bisphosphate aldolase, class I [EC:4.1.2.13]	osa00010 Glycolysis / Gluconeogenesis - Oryza sativa japonica (Japanese rice) (RefSeq); osa00030 Pentose phosphate pathway - Oryza sativa japonica (Japanese rice) (RefSeq); osa00051 Fructose and mannose metabolism - Oryza sativa japonica (Japanese rice) (RefSeq); osa00710 Carbon fixation in photosynthetic organisms - Oryza sativa japonica (Japanese rice) (RefSeq); osa01100 Metabolic pathways - Or…	PF00274	Fructose-bisphosphate aldolase class-I
HORVU3Hr1G088540.1	43	1.775	Up	0.0034558	K	fructose-bisphosphate aldolase 2	---	1	3.24318e-40	194.55	YKDELIK(1)NAAYIGTPGK	2	-0.2976	30	chloroplast	GO:0005975 carbohydrate metabolic process; GO:0005984 disaccharide metabolic process; GO:0005985 sucrose metabolic process; GO:0005986 sucrose biosynthetic process; GO:0005996 monosaccharide metabolic process; GO:0006006 glucose metabolic process; GO:0006082 organic acid metabolic process; GO:0006090 pyruvate metabolic process; GO:0006091 generation of precursor metabolites and energy; GO:0006094…	GO:0005622 intracellular; GO:0005623 cell; GO:0005737 cytoplasm; GO:0005829 cytosol; GO:0044424 intracellular part; GO:0044444 cytoplasmic part; GO:0044464 cell part;	GO:0003824 catalytic activity; GO:0004332 fructose-bisphosphate aldolase activity; GO:0016829 lyase activity; GO:0016830 carbon-carbon lyase activity; GO:0016832 aldehyde-lyase activity;	K01623	ALDO; fructose-bisphosphate aldolase, class I [EC:4.1.2.13]	osa00010 Glycolysis / Gluconeogenesis - Oryza sativa japonica (Japanese rice) (RefSeq); osa00030 Pentose phosphate pathway - Oryza sativa japonica (Japanese rice) (RefSeq); osa00051 Fructose and mannose metabolism - Oryza sativa japonica (Japanese rice) (RefSeq); osa00710 Carbon fixation in photosynthetic organisms - Oryza sativa japonica (Japanese rice) (RefSeq); osa01100 Metabolic pathways - Or…	PF00274	Fructose-bisphosphate aldolase class-I
HORVU4Hr1G000910.3	53	2.367	Up	0.00047779	K	Peptidyl-prolyl cis-trans isomerase	---	1	1.11051e-07	108.93	VVMELYADK(1)VPR	2	0.65134	35	chloroplast	GO:0000413 protein peptidyl-prolyl isomerization; GO:0006464 cellular protein modification process; GO:0006807 nitrogen compound metabolic process; GO:0007154 cell communication; GO:0007165 signal transduction; GO:0008152 metabolic process; GO:0009987 cellular process; GO:0010035 response to inorganic substance; GO:0010038 response to metal ion; GO:0018193 peptidyl-amino acid modification; GO:001…	GO:0005622 intracellular; GO:0005623 cell; GO:0005737 cytoplasm; GO:0005739 mitochondrion; GO:0005794 Golgi apparatus; GO:0005829 cytosol; GO:0012505 endomembrane system; GO:0043226 organelle; GO:0043227 membrane-bounded organelle; GO:0043229 intracellular organelle; GO:0043231 intracellular membrane-bounded organelle; GO:0044424 intracellular part; GO:0044444 cytoplasmic part; GO:0044464 cell pa…	GO:0003755 peptidyl-prolyl cis-trans isomerase activity; GO:0003824 catalytic activity; GO:0005488 binding; GO:0008144 drug binding; GO:0016018 cyclosporin A binding; GO:0016853 isomerase activity; GO:0016859 cis-trans isomerase activity; GO:0033218 amide binding; GO:0042277 peptide binding;	K01802	E5.2.1.8; peptidylprolyl isomerase [EC:5.2.1.8]		PF00160	Cyclophilin type peptidyl-prolyl cis-trans isomerase/CLD
HORVU4Hr1G001220.3	59	1.785	Up	0.00644	K	40S ribosomal protein S25-4	---	1	9.45678e-08	110.88	YK(1)QITPSVLSER	2	1.71	15	nucleus				K02975	RP-S25e, RPS25; small subunit ribosomal protein S25e	osa03010 Ribosome - Oryza sativa japonica (Japanese rice) (RefSeq);
HORVU4Hr1G002270.3	36	2.302	Up	0.00178057	K	5-methyltetrahydropteroyltriglutamate--homocysteine methyltransferase 2	---	1	3.10351e-28	154.94	SSAEDLEK(1)VATDLR	2	2.391	15	cytoplasm				K00549	metE; 5-methyltetrahydropteroyltriglutamate--homocysteine methyltransferase [EC:2.1.1.14]	osa00270 Cysteine and methionine metabolism - Oryza sativa japonica (Japanese rice) (RefSeq); osa00450 Selenocompound metabolism - Oryza sativa japonica (Japanese rice) (RefSeq); osa01100 Metabolic pathways - Oryza sativa japonica (Japanese rice) (RefSeq); osa01110 Biosynthesis of secondary metabolites - Oryza sativa japonica (Japanese rice) (RefSeq); osa01230 Biosynthesis of amino acids - Oryza …	PF08267; PF01717	Cobalamin-independent synthase, N-terminal domain; Cobalamin-independent synthase, Catalytic domain
HORVU4Hr1G007850.2	732	1.514	Up	0.03768	K	NADH-ubiquinone oxidoreductase 75 kDa subunit, mitochondrial	---	1	8.0624e-09	112.7	ASK(1)IMAQCSATLLK	2	0.49	27	chloroplast	GO:0006091 generation of precursor metabolites and energy; GO:0006950 response to stress; GO:0006979 response to oxidative stress; GO:0008152 metabolic process; GO:0009853 photorespiration; GO:0009987 cellular process; GO:0015980 energy derivation by oxidation of organic compounds; GO:0043094 cellular metabolic compound salvage; GO:0044237 cellular metabolic process; GO:0045333 cellular respirati…	GO:0005622 intracellular; GO:0005623 cell; GO:0005737 cytoplasm; GO:0005739 mitochondrion; GO:0005740 mitochondrial envelope; GO:0005743 mitochondrial inner membrane; GO:0005746 mitochondrial respiratory chain; GO:0005747 mitochondrial respiratory chain complex I; GO:0009507 chloroplast; GO:0009536 plastid; GO:0016020 membrane; GO:0019866 organelle inner membrane; GO:0030964 NADH dehydrogenase co…	GO:0003824 catalytic activity; GO:0003954 NADH dehydrogenase activity; GO:0005488 binding; GO:0008137 NADH dehydrogenase (ubiquinone) activity; GO:0016491 oxidoreductase activity; GO:0016651 oxidoreductase activity, acting on NAD(P)H; GO:0016655 oxidoreductase activity, acting on NAD(P)H, quinone or similar compound as acceptor; GO:0048037 cofactor binding; GO:0050136 NADH dehydrogenase (quinone)…	K03934	NDUFS1; NADH dehydrogenase (ubiquinone) Fe-S protein 1 [EC:1.6.5.3 1.6.99.3]	osa00190 Oxidative phosphorylation - Oryza sativa japonica (Japanese rice) (RefSeq); osa01100 Metabolic pathways - Oryza sativa japonica (Japanese rice) (RefSeq);	PF13510; PF10588	2Fe-2S iron-sulfur cluster binding domain; NADH-ubiquinone oxidoreductase-G iron-sulfur binding region
HORVU4Hr1G009520.1	394	1.718	Up	0.0026791	K	tubulin alpha-4 chain	---	1	2.65706e-05	101.82	IDHK(1)FDLMYAK	2	4.0311	20	cytoplasm		GO:0005622 intracellular; GO:0005623 cell; GO:0005856 cytoskeleton; GO:0043226 organelle; GO:0043228 non-membrane-bounded organelle; GO:0043229 intracellular organelle; GO:0043232 intracellular non-membrane-bounded organelle; GO:0044424 intracellular part; GO:0044464 cell part;		K07374	TUBA; tubulin alpha	osa04145 Phagosome - Oryza sativa japonica (Japanese rice) (RefSeq);	PF00091; PF03953	Tubulin/FtsZ family, GTPase domain; Tubulin C-terminal domain
HORVU4Hr1G011280.3	169	2.297	Up	0.0023038	K	CBS domain-containing protein YhcV	---	1	2.25838e-12	159.93	VLQAMQLMTDK(1)R	2	1.5563	51	chloroplast	GO:0006950 response to stress; GO:0006970 response to osmotic stress; GO:0009628 response to abiotic stimulus; GO:0009651 response to salt stress; GO:0009987 cellular process; GO:0019725 cellular homeostasis; GO:0042592 homeostatic process; GO:0045454 cell redox homeostasis; GO:0050789 regulation of biological process; GO:0050794 regulation of cellular process; GO:0050896 response to stimulus; GO…	GO:0005622 intracellular; GO:0005623 cell; GO:0005737 cytoplasm; GO:0005739 mitochondrion; GO:0043226 organelle; GO:0043227 membrane-bounded organelle; GO:0043229 intracellular organelle; GO:0043231 intracellular membrane-bounded organelle; GO:0044424 intracellular part; GO:0044444 cytoplasmic part; GO:0044464 cell part;	GO:0005488 binding; GO:0043167 ion binding; GO:0043169 cation binding; GO:0046872 metal ion binding; GO:0046914 transition metal ion binding; GO:0050897 cobalt ion binding;				PF00571	CBS domain
HORVU4Hr1G016410.2	117	0.566	Down	0.035139	K	Methylthioribose-1-phosphate isomerase	---	1	2.18751e-05	114.64	K(1)LEYLVSSRPTAVNLSDAATK	3	-0.53397	13	chloroplast	GO:0000096 sulfur amino acid metabolic process; GO:0000097 sulfur amino acid biosynthetic process; GO:0000302 response to reactive oxygen species; GO:0006082 organic acid metabolic process; GO:0006520 cellular amino acid metabolic process; GO:0006555 methionine metabolic process; GO:0006790 sulfur compound metabolic process; GO:0006807 nitrogen compound metabolic process; GO:0006950 response to s…	GO:0005911 cell-cell junction; GO:0009506 plasmodesma; GO:0030054 cell junction; GO:0055044 symplast;	GO:0003824 catalytic activity; GO:0016853 isomerase activity; GO:0016860 intramolecular oxidoreductase activity; GO:0016861 intramolecular oxidoreductase activity, interconverting aldoses and ketoses; GO:0046523 S-methyl-5-thioribose-1-phosphate isomerase activity;	K08963	mtnA; methylthioribose-1-phosphate isomerase [EC:5.3.1.23]	osa00270 Cysteine and methionine metabolism - Oryza sativa japonica (Japanese rice) (RefSeq); osa01100 Metabolic pathways - Oryza sativa japonica (Japanese rice) (RefSeq);
HORVU4Hr1G023530.1	93	2.95	Up	0.004138	K	30S ribosomal protein S9	---	1	7.23776e-06	130.79	QAIAK(1)SLVAYYQK	2	-1.7348	12	chloroplast				K02960	RP-S16e, RPS16; small subunit ribosomal protein S16e	osa03010 Ribosome - Oryza sativa japonica (Japanese rice) (RefSeq);
HORVU4Hr1G043910.1	203	2.54	Up	0.0026778	K	Protein disulfide-isomerase	---	1	8.16442e-06	87.573	EIK(1)APEDATYLEDGK	2	1.1733	16	cytoplasm	GO:0000003 reproduction; GO:0003006 developmental process involved in reproduction; GO:0006457 protein folding; GO:0006950 response to stress; GO:0006970 response to osmotic stress; GO:0007275 multicellular organism development; GO:0009314 response to radiation; GO:0009416 response to light stimulus; GO:0009628 response to abiotic stimulus; GO:0009642 response to light intensity; GO:0009644 respo…	GO:0000322 storage vacuole; GO:0000323 lytic vacuole; GO:0000325 plant-type vacuole; GO:0000326 protein storage vacuole; GO:0000327 lytic vacuole within protein storage vacuole; GO:0005618 cell wall; GO:0005622 intracellular; GO:0005623 cell; GO:0005737 cytoplasm; GO:0005773 vacuole; GO:0005774 vacuolar membrane; GO:0005783 endoplasmic reticulum; GO:0005788 endoplasmic reticulum lumen; GO:0005794…	GO:0003756 protein disulfide isomerase activity; GO:0003824 catalytic activity; GO:0016853 isomerase activity; GO:0016860 intramolecular oxidoreductase activity; GO:0016864 intramolecular oxidoreductase activity, transposing S-S bonds;	K09580	PDIA1, P4HB; protein disulfide-isomerase A1 [EC:5.3.4.1]	osa04141 Protein processing in endoplasmic reticulum - Oryza sativa japonica (Japanese rice) (RefSeq);	PF00085; PF13848	Thioredoxin; Thioredoxin-like domain
HORVU4Hr1G043910.1	133	1.991	Up	0.013179	K	Protein disulfide-isomerase	---	1	1.60931e-11	121.86	AAQLLSK(1)HDPAIVLAK	2	1.2062	14	cytoplasm	GO:0000003 reproduction; GO:0003006 developmental process involved in reproduction; GO:0006457 protein folding; GO:0006950 response to stress; GO:0006970 response to osmotic stress; GO:0007275 multicellular organism development; GO:0009314 response to radiation; GO:0009416 response to light stimulus; GO:0009628 response to abiotic stimulus; GO:0009642 response to light intensity; GO:0009644 respo…	GO:0000322 storage vacuole; GO:0000323 lytic vacuole; GO:0000325 plant-type vacuole; GO:0000326 protein storage vacuole; GO:0000327 lytic vacuole within protein storage vacuole; GO:0005618 cell wall; GO:0005622 intracellular; GO:0005623 cell; GO:0005737 cytoplasm; GO:0005773 vacuole; GO:0005774 vacuolar membrane; GO:0005783 endoplasmic reticulum; GO:0005788 endoplasmic reticulum lumen; GO:0005794…	GO:0003756 protein disulfide isomerase activity; GO:0003824 catalytic activity; GO:0016853 isomerase activity; GO:0016860 intramolecular oxidoreductase activity; GO:0016864 intramolecular oxidoreductase activity, transposing S-S bonds;	K09580	PDIA1, P4HB; protein disulfide-isomerase A1 [EC:5.3.4.1]	osa04141 Protein processing in endoplasmic reticulum - Oryza sativa japonica (Japanese rice) (RefSeq);	PF00085; PF13848	Thioredoxin; Thioredoxin-like domain
HORVU4Hr1G055230.1	127	2.997	Up	0.00118296	K	40S ribosomal protein S7	---	1	3.32114e-08	134.2	FSGK(1)DVVFVATR	2	1.7088	16	chloroplast				K02993	RP-S7e, RPS7; small subunit ribosomal protein S7e	osa03010 Ribosome - Oryza sativa japonica (Japanese rice) (RefSeq);
HORVU4Hr1G055230.1	95	1.912	Up	0.023061	K	40S ribosomal protein S7	---	1	7.24021e-15	118.06	K(1)AVVIHVPYR	2	2.7039	22	chloroplast				K02993	RP-S7e, RPS7; small subunit ribosomal protein S7e	osa03010 Ribosome - Oryza sativa japonica (Japanese rice) (RefSeq);
HORVU4Hr1G056740.5	154	3.671	Up	0.028238	K	Elongation factor 1-alpha	---	1	7.49713e-27	193.94	QMICCCNK(1)MDATTPK	2	1.198	27	cytoplasm				K03231	EEF1A; elongation factor 1-alpha	osa03013 RNA transport - Oryza sativa japonica (Japanese rice) (RefSeq);	PF00009; PF03144; PF03143	Elongation factor Tu GTP binding domain; Elongation factor Tu domain 2; Elongation factor Tu C-terminal domain
HORVU4Hr1G070150.3	49	2.445	Up	0.0160432	K	Mitochondrial outer membrane protein porin 5	---	1	5.12868e-05	101.64	K(1)GGLYSLDVASAYK	2	1.2708	9	cytoplasm				K15040	VDAC2; voltage-dependent anion channel protein 2
HORVU4Hr1G075710.1	327	6.906	Up	0.0078613	K	60S ribosomal protein L4-1	---	1	6.44468e-39	171.2	LINSDEVQSVVK(1)PINK	2	0.013602	17	chloroplast	GO:0002181 cytoplasmic translation; GO:0006412 translation; GO:0006518 peptide metabolic process; GO:0006807 nitrogen compound metabolic process; GO:0008152 metabolic process; GO:0009058 biosynthetic process; GO:0009059 macromolecule biosynthetic process; GO:0009719 response to endogenous stimulus; GO:0009725 response to hormone; GO:0009735 response to cytokinin; GO:0009987 cellular process; GO:0…	GO:0005618 cell wall; GO:0005622 intracellular; GO:0005623 cell; GO:0005634 nucleus; GO:0005730 nucleolus; GO:0005737 cytoplasm; GO:0005773 vacuole; GO:0005774 vacuolar membrane; GO:0005829 cytosol; GO:0005840 ribosome; GO:0005844 polysome; GO:0005886 plasma membrane; GO:0005911 cell-cell junction; GO:0009506 plasmodesma; GO:0009507 chloroplast; GO:0009536 plastid; GO:0015934 large ribosomal subu…	GO:0003676 nucleic acid binding; GO:0003723 RNA binding; GO:0003729 mRNA binding; GO:0003735 structural constituent of ribosome; GO:0005198 structural molecule activity; GO:0005488 binding; GO:0097159 organic cyclic compound binding; GO:1901363 heterocyclic compound binding;	K02930	RP-L4e, RPL4; large subunit ribosomal protein L4e	osa03010 Ribosome - Oryza sativa japonica (Japanese rice) (RefSeq);	PF14374	60S ribosomal protein L4 C-terminal domain
HORVU4Hr1G075800.1	193	3.502	Up	0.00092094	K	Adenylosuccinate synthetase	---	1	6.60927e-13	150.21	EAELANSFIGTTK(1)R	2	1.4089	12	chloroplast	GO:0006139 nucleobase-containing compound metabolic process; GO:0006163 purine nucleotide metabolic process; GO:0006164 purine nucleotide biosynthetic process; GO:0006167 AMP biosynthetic process; GO:0006725 cellular aromatic compound metabolic process; GO:0006753 nucleoside phosphate metabolic process; GO:0006793 phosphorus metabolic process; GO:0006796 phosphate-containing compound metabolic pr…	GO:0005576 extracellular region; GO:0005622 intracellular; GO:0005623 cell; GO:0005737 cytoplasm; GO:0009507 chloroplast; GO:0009532 plastid stroma; GO:0009536 plastid; GO:0009570 chloroplast stroma; GO:0043226 organelle; GO:0043227 membrane-bounded organelle; GO:0043229 intracellular organelle; GO:0043231 intracellular membrane-bounded organelle; GO:0044422 organelle part; GO:0044424 intracellul…	GO:0003824 catalytic activity; GO:0004019 adenylosuccinate synthase activity; GO:0016874 ligase activity; GO:0016879 ligase activity, forming carbon-nitrogen bonds;	K01939	purA, ADSS; adenylosuccinate synthase [EC:6.3.4.4]	osa00230 Purine metabolism - Oryza sativa japonica (Japanese rice) (RefSeq); osa00250 Alanine, aspartate and glutamate metabolism - Oryza sativa japonica (Japanese rice) (RefSeq); osa01100 Metabolic pathways - Oryza sativa japonica (Japanese rice) (RefSeq);	PF00709	Adenylosuccinate synthetase
HORVU4Hr1G077240.1	183	1.657	Up	0.020885	K	40s ribosomal protein SA	---	1	9.60814e-41	146.37	AVLK(1)FAQHTGANAIAGR	3	3.3508	20	cytoplasm	GO:0000028 ribosomal small subunit assembly; GO:0000447 endonucleolytic cleavage in ITS1 to separate SSU-rRNA from 5.8S rRNA and LSU-rRNA from tricistronic rRNA transcript (SSU-rRNA, 5.8S rRNA, LSU-rRNA); GO:0000460 maturation of 5.8S rRNA; GO:0000461 endonucleolytic cleavage to generate mature 3'-end of SSU-rRNA from (SSU-rRNA, 5.8S rRNA, LSU-rRNA); GO:0000462 maturation of SSU-rRNA from tricist…	GO:0005622 intracellular; GO:0005623 cell; GO:0005634 nucleus; GO:0005737 cytoplasm; GO:0005829 cytosol; GO:0005840 ribosome; GO:0005844 polysome; GO:0005886 plasma membrane; GO:0005911 cell-cell junction; GO:0009506 plasmodesma; GO:0009507 chloroplast; GO:0009536 plastid; GO:0015935 small ribosomal subunit; GO:0016020 membrane; GO:0022626 cytosolic ribosome; GO:0022627 cytosolic small ribosomal …	GO:0003676 nucleic acid binding; GO:0003723 RNA binding; GO:0003729 mRNA binding; GO:0003735 structural constituent of ribosome; GO:0005198 structural molecule activity; GO:0005488 binding; GO:0097159 organic cyclic compound binding; GO:1901363 heterocyclic compound binding;	K02998	RP-SAe, RPSA; small subunit ribosomal protein SAe	osa03010 Ribosome - Oryza sativa japonica (Japanese rice) (RefSeq);
HORVU4Hr1G078820.3	295	3.103	Up	0.035401	K	60 kDa chaperonin 1	---	1	8.92921e-14	150.21	GYISPYFITNQK(1)NQK	2	1.9159	11	chloroplast	GO:0006457 protein folding; GO:0006458 'de novo' protein folding; GO:0006605 protein targeting; GO:0006626 protein targeting to mitochondrion; GO:0006810 transport; GO:0006839 mitochondrial transport; GO:0006886 intracellular protein transport; GO:0006950 response to stress; GO:0006996 organelle organization; GO:0007005 mitochondrion organization; GO:0008104 protein localization; GO:0009266 respo…	GO:0005622 intracellular; GO:0005623 cell; GO:0005737 cytoplasm; GO:0005739 mitochondrion; GO:0005759 mitochondrial matrix; GO:0005773 vacuole; GO:0005774 vacuolar membrane; GO:0005829 cytosol; GO:0005840 ribosome; GO:0005844 polysome; GO:0005886 plasma membrane; GO:0009507 chloroplast; GO:0009526 plastid envelope; GO:0009532 plastid stroma; GO:0009536 plastid; GO:0009570 chloroplast stroma; GO:0…	GO:0000166 nucleotide binding; GO:0003735 structural constituent of ribosome; GO:0005198 structural molecule activity; GO:0005488 binding; GO:0005507 copper ion binding; GO:0005515 protein binding; GO:0005524 ATP binding; GO:0008144 drug binding; GO:0017076 purine nucleotide binding; GO:0030554 adenyl nucleotide binding; GO:0032553 ribonucleotide binding; GO:0032555 purine ribonucleotide binding;…	K04077	groEL, HSPD1; chaperonin GroEL	osa03018 RNA degradation - Oryza sativa japonica (Japanese rice) (RefSeq);
HORVU4Hr1G080640.1	352	1.703	Up	0.014263	K	Aconitate hydratase 1	---	1	0.000467109	107.08	TLDYLK(1)LTGR	2	3.1154	13	chloroplast				K01681	ACO, acnA; aconitate hydratase [EC:4.2.1.3]	osa00020 Citrate cycle (TCA cycle) - Oryza sativa japonica (Japanese rice) (RefSeq); osa00630 Glyoxylate and dicarboxylate metabolism - Oryza sativa japonica (Japanese rice) (RefSeq); osa01100 Metabolic pathways - Oryza sativa japonica (Japanese rice) (RefSeq); osa01110 Biosynthesis of secondary metabolites - Oryza sativa japonica (Japanese rice) (RefSeq); osa01200 Carbon metabolism - Oryza sativ…	PF00694	Aconitase C-terminal domain
HORVU4Hr1G080640.1	378	2.462	Up	0.0117809	K	Aconitate hydratase 1	---	1	5.41829e-41	207.12	ANNMFVDYK(1)QVQAER	2	0.037239	30	chloroplast				K01681	ACO, acnA; aconitate hydratase [EC:4.2.1.3]	osa00020 Citrate cycle (TCA cycle) - Oryza sativa japonica (Japanese rice) (RefSeq); osa00630 Glyoxylate and dicarboxylate metabolism - Oryza sativa japonica (Japanese rice) (RefSeq); osa01100 Metabolic pathways - Oryza sativa japonica (Japanese rice) (RefSeq); osa01110 Biosynthesis of secondary metabolites - Oryza sativa japonica (Japanese rice) (RefSeq); osa01200 Carbon metabolism - Oryza sativ…	PF00694	Aconitase C-terminal domain
HORVU4Hr1G080640.1	792	1.939	Up	0.00011531	K	Aconitate hydratase 1	---	1	4.18031e-10	124.69	YK(1)NEGHDTIILAGAEYGSGSSR	3	1.9327	20	chloroplast				K01681	ACO, acnA; aconitate hydratase [EC:4.2.1.3]	osa00020 Citrate cycle (TCA cycle) - Oryza sativa japonica (Japanese rice) (RefSeq); osa00630 Glyoxylate and dicarboxylate metabolism - Oryza sativa japonica (Japanese rice) (RefSeq); osa01100 Metabolic pathways - Oryza sativa japonica (Japanese rice) (RefSeq); osa01110 Biosynthesis of secondary metabolites - Oryza sativa japonica (Japanese rice) (RefSeq); osa01200 Carbon metabolism - Oryza sativ…	PF00694	Aconitase C-terminal domain
HORVU5Hr1G002040.4	394	1.59	Up	0.033	K	Enolase	---	1	7.61007e-09	141.44	AIQEK(1)SCNALLLK	2	0.67292	19	chloroplast	GO:0001101 response to acid chemical; GO:0006950 response to stress; GO:0006970 response to osmotic stress; GO:0009266 response to temperature stimulus; GO:0009314 response to radiation; GO:0009409 response to cold; GO:0009416 response to light stimulus; GO:0009628 response to abiotic stimulus; GO:0009651 response to salt stress; GO:0009719 response to endogenous stimulus; GO:0009725 response to …	GO:0005576 extracellular region; GO:0005622 intracellular; GO:0005623 cell; GO:0005634 nucleus; GO:0005737 cytoplasm; GO:0005739 mitochondrion; GO:0005740 mitochondrial envelope; GO:0005829 cytosol; GO:0005886 plasma membrane; GO:0005911 cell-cell junction; GO:0009506 plasmodesma; GO:0009507 chloroplast; GO:0009536 plastid; GO:0016020 membrane; GO:0030054 cell junction; GO:0031967 organelle envel…	GO:0003676 nucleic acid binding; GO:0003677 DNA binding; GO:0003824 catalytic activity; GO:0004634 phosphopyruvate hydratase activity; GO:0005488 binding; GO:0005507 copper ion binding; GO:0016829 lyase activity; GO:0016835 carbon-oxygen lyase activity; GO:0016836 hydro-lyase activity; GO:0043167 ion binding; GO:0043169 cation binding; GO:0046872 metal ion binding; GO:0046914 transition metal ion…	K01689	ENO, eno; enolase [EC:4.2.1.11]	osa00010 Glycolysis / Gluconeogenesis - Oryza sativa japonica (Japanese rice) (RefSeq); osa01100 Metabolic pathways - Oryza sativa japonica (Japanese rice) (RefSeq); osa01110 Biosynthesis of secondary metabolites - Oryza sativa japonica (Japanese rice) (RefSeq); osa01200 Carbon metabolism - Oryza sativa japonica (Japanese rice) (RefSeq); osa01230 Biosynthesis of amino acids - Oryza sativa japonic…	PF03952; PF00113	Enolase, N-terminal domain; Enolase, C-terminal TIM barrel domain
HORVU5Hr1G002040.4	327	2.485	Up	0.047421	K	Enolase	---	1	1.58533e-38	199.3	EENNDGSQK(1)ISGDSLK	2	1.174	12	chloroplast	GO:0001101 response to acid chemical; GO:0006950 response to stress; GO:0006970 response to osmotic stress; GO:0009266 response to temperature stimulus; GO:0009314 response to radiation; GO:0009409 response to cold; GO:0009416 response to light stimulus; GO:0009628 response to abiotic stimulus; GO:0009651 response to salt stress; GO:0009719 response to endogenous stimulus; GO:0009725 response to …	GO:0005576 extracellular region; GO:0005622 intracellular; GO:0005623 cell; GO:0005634 nucleus; GO:0005737 cytoplasm; GO:0005739 mitochondrion; GO:0005740 mitochondrial envelope; GO:0005829 cytosol; GO:0005886 plasma membrane; GO:0005911 cell-cell junction; GO:0009506 plasmodesma; GO:0009507 chloroplast; GO:0009536 plastid; GO:0016020 membrane; GO:0030054 cell junction; GO:0031967 organelle envel…	GO:0003676 nucleic acid binding; GO:0003677 DNA binding; GO:0003824 catalytic activity; GO:0004634 phosphopyruvate hydratase activity; GO:0005488 binding; GO:0005507 copper ion binding; GO:0016829 lyase activity; GO:0016835 carbon-oxygen lyase activity; GO:0016836 hydro-lyase activity; GO:0043167 ion binding; GO:0043169 cation binding; GO:0046872 metal ion binding; GO:0046914 transition metal ion…	K01689	ENO, eno; enolase [EC:4.2.1.11]	osa00010 Glycolysis / Gluconeogenesis - Oryza sativa japonica (Japanese rice) (RefSeq); osa01100 Metabolic pathways - Oryza sativa japonica (Japanese rice) (RefSeq); osa01110 Biosynthesis of secondary metabolites - Oryza sativa japonica (Japanese rice) (RefSeq); osa01200 Carbon metabolism - Oryza sativa japonica (Japanese rice) (RefSeq); osa01230 Biosynthesis of amino acids - Oryza sativa japonic…	PF03952; PF00113	Enolase, N-terminal domain; Enolase, C-terminal TIM barrel domain
HORVU5Hr1G021730.2	80	2.01	Up	0.034322	K	50S ribosomal protein L2	---	1	0.000917387	88.921	GAPLAK(1)VTFR	2	2.4767	11	cytoplasm				K02938	RP-L8e, RPL8; large subunit ribosomal protein L8e	osa03010 Ribosome - Oryza sativa japonica (Japanese rice) (RefSeq);	PF00181; PF03947	Ribosomal Proteins L2, RNA binding domain; Ribosomal Proteins L2, C-terminal domain
HORVU5Hr1G096060.1	83	1.766	Up	0.00172297	K	60S ribosomal protein L13a-4	---	1	0.00327032	96.51	APAK(1)ILWR	2	1.3738	8	cytoplasm	GO:0006412 translation; GO:0006518 peptide metabolic process; GO:0006807 nitrogen compound metabolic process; GO:0008152 metabolic process; GO:0009058 biosynthetic process; GO:0009059 macromolecule biosynthetic process; GO:0009987 cellular process; GO:0010467 gene expression; GO:0019538 protein metabolic process; GO:0034641 cellular nitrogen compound metabolic process; GO:0034645 cellular macromo…	GO:0005622 intracellular; GO:0005623 cell; GO:0005737 cytoplasm; GO:0005829 cytosol; GO:0005840 ribosome; GO:0005844 polysome; GO:0005911 cell-cell junction; GO:0009506 plasmodesma; GO:0015934 large ribosomal subunit; GO:0016020 membrane; GO:0022625 cytosolic large ribosomal subunit; GO:0022626 cytosolic ribosome; GO:0030054 cell junction; GO:0032991 macromolecular complex; GO:0042788 polysomal r…	GO:0003676 nucleic acid binding; GO:0003723 RNA binding; GO:0003729 mRNA binding; GO:0003735 structural constituent of ribosome; GO:0005198 structural molecule activity; GO:0005488 binding; GO:0097159 organic cyclic compound binding; GO:1901363 heterocyclic compound binding;	K02872	RP-L13Ae, RPL13A; large subunit ribosomal protein L13Ae	osa03010 Ribosome - Oryza sativa japonica (Japanese rice) (RefSeq);
HORVU5Hr1G096370.1	139	1.622	Up	0.0032576	K	UDP-glucose 6-dehydrogenase family protein	---	1	1.7283e-36	200.76	TAEAIEK(1)ILTHNSK	2	0.67271	14	extracellular	GO:0005975 carbohydrate metabolic process; GO:0005976 polysaccharide metabolic process; GO:0006022 aminoglycan metabolic process; GO:0006023 aminoglycan biosynthetic process; GO:0006024 glycosaminoglycan biosynthetic process; GO:0006065 UDP-glucuronate biosynthetic process; GO:0006082 organic acid metabolic process; GO:0006139 nucleobase-containing compound metabolic process; GO:0006725 cellular …	GO:0005576 extracellular region; GO:0005618 cell wall; GO:0005622 intracellular; GO:0005623 cell; GO:0005634 nucleus; GO:0005737 cytoplasm; GO:0005829 cytosol; GO:0030312 external encapsulating structure; GO:0043226 organelle; GO:0043227 membrane-bounded organelle; GO:0043229 intracellular organelle; GO:0043231 intracellular membrane-bounded organelle; GO:0044424 intracellular part; GO:0044444 cy…	GO:0003824 catalytic activity; GO:0003979 UDP-glucose 6-dehydrogenase activity; GO:0016491 oxidoreductase activity; GO:0016614 oxidoreductase activity, acting on CH-OH group of donors; GO:0016616 oxidoreductase activity, acting on the CH-OH group of donors, NAD or NADP as acceptor;	K00012	UGDH, ugd; UDPglucose 6-dehydrogenase [EC:1.1.1.22]	osa00040 Pentose and glucuronate interconversions - Oryza sativa japonica (Japanese rice) (RefSeq); osa00053 Ascorbate and aldarate metabolism - Oryza sativa japonica (Japanese rice) (RefSeq); osa00520 Amino sugar and nucleotide sugar metabolism - Oryza sativa japonica (Japanese rice) (RefSeq); osa01100 Metabolic pathways - Oryza sativa japonica (Japanese rice) (RefSeq);	PF03721; PF00984; PF03720	UDP-glucose/GDP-mannose dehydrogenase family, NAD binding domain; UDP-glucose/GDP-mannose dehydrogenase family, central domain; UDP-glucose/GDP-mannose dehydrogenase family, UDP binding domain
HORVU5Hr1G103330.3	124	4.31	Up	0.020016	K	40S ribosomal protein S12	---	1	1.91725e-24	112.67	LVK(1)ALCAEHNVHLVTVPSAK	3	1.6359	15	cytoplasm				K02951	RP-S12e, RPS12; small subunit ribosomal protein S12e	osa03010 Ribosome - Oryza sativa japonica (Japanese rice) (RefSeq);	PF01248	Ribosomal protein L7Ae/L30e/S12e/Gadd45 family
HORVU5Hr1G113010.2	108	1.711	Up	0.0070023	K	actin depolymerizing factor 3	---	1	1.69651e-05	139.02	MTYASTNEK(1)FK	2	0.83412	25	cytoskeleton				K05765	CFL; cofilin		PF00241	Cofilin/tropomyosin-type actin-binding protein
HORVU5Hr1G113180.1	253	1.656	Up	0.0034951	K	Heat shock 70 kDa protein 3	---	1	2.88629e-11	162.8	MVNHFVQEFK(1)R	3	4.0717	53	cytoplasm				K03283	HSPA1s; heat shock 70kDa protein 1/2/6/8	osa03040 Spliceosome - Oryza sativa japonica (Japanese rice) (RefSeq); osa04141 Protein processing in endoplasmic reticulum - Oryza sativa japonica (Japanese rice) (RefSeq); osa04144 Endocytosis - Oryza sativa japonica (Japanese rice) (RefSeq);
HORVU6Hr1G003770.1	359	1.85	Up	0.0027819	K	Dihydrolipoyllysine-residue acetyltransferase component of pyruvate dehydrogenase complex	---	1	0.000312777	120.33	K(1)ISINDLVIK	2	1.6303	14	cytoplasm		GO:0005622 intracellular; GO:0005623 cell; GO:0005737 cytoplasm; GO:0005739 mitochondrion; GO:0009507 chloroplast; GO:0009526 plastid envelope; GO:0009536 plastid; GO:0009941 chloroplast envelope; GO:0031967 organelle envelope; GO:0031975 envelope; GO:0043226 organelle; GO:0043227 membrane-bounded organelle; GO:0043229 intracellular organelle; GO:0043231 intracellular membrane-bounded organelle; …	GO:0005488 binding; GO:0005507 copper ion binding; GO:0043167 ion binding; GO:0043169 cation binding; GO:0046872 metal ion binding; GO:0046914 transition metal ion binding;	K00627	DLAT, aceF, pdhC; pyruvate dehydrogenase E2 component (dihydrolipoamide acetyltransferase) [EC:2.3.1.12]	osa00010 Glycolysis / Gluconeogenesis - Oryza sativa japonica (Japanese rice) (RefSeq); osa00020 Citrate cycle (TCA cycle) - Oryza sativa japonica (Japanese rice) (RefSeq); osa00620 Pyruvate metabolism - Oryza sativa japonica (Japanese rice) (RefSeq); osa01100 Metabolic pathways - Oryza sativa japonica (Japanese rice) (RefSeq); osa01110 Biosynthesis of secondary metabolites - Oryza sativa japonic…	PF00364; PF00198	Biotin-requiring enzyme; 2-oxoacid dehydrogenases acyltransferase (catalytic domain)
HORVU6Hr1G008880.1	85	2.345	Up	0.029365	K	Heat shock 70 kDa protein C	---	1	6.20818e-47	215.93	LIGEAAK(1)NQAAVNPER	2	0.94679	13	endoplasmic reticulum	GO:0006457 protein folding; GO:0009987 cellular process; GO:0034975 protein folding in endoplasmic reticulum;	GO:0000325 plant-type vacuole; GO:0005622 intracellular; GO:0005623 cell; GO:0005737 cytoplasm; GO:0005773 vacuole; GO:0005774 vacuolar membrane; GO:0005783 endoplasmic reticulum; GO:0005788 endoplasmic reticulum lumen; GO:0009705 plant-type vacuole membrane; GO:0012505 endomembrane system; GO:0016020 membrane; GO:0031090 organelle membrane; GO:0031974 membrane-enclosed lumen; GO:0043226 organell…		K09490	HSPA5, BIP; heat shock 70kDa protein 5	osa03060 Protein export - Oryza sativa japonica (Japanese rice) (RefSeq); osa04141 Protein processing in endoplasmic reticulum - Oryza sativa japonica (Japanese rice) (RefSeq);
HORVU6Hr1G012570.2	124	1.507	Up	0.030097	K	Peptidyl-prolyl cis-trans isomerase	---	1	1.75843e-88	217.16	GNGTGGESIYGEK(1)FADEK	2	1.2419	15	cytoplasm	GO:0000413 protein peptidyl-prolyl isomerization; GO:0006464 cellular protein modification process; GO:0006807 nitrogen compound metabolic process; GO:0008152 metabolic process; GO:0009987 cellular process; GO:0018193 peptidyl-amino acid modification; GO:0018208 peptidyl-proline modification; GO:0019538 protein metabolic process; GO:0036211 protein modification process; GO:0043170 macromolecule m…	GO:0005622 intracellular; GO:0005623 cell; GO:0005737 cytoplasm; GO:0005829 cytosol; GO:0044424 intracellular part; GO:0044444 cytoplasmic part; GO:0044464 cell part;	GO:0003755 peptidyl-prolyl cis-trans isomerase activity; GO:0003824 catalytic activity; GO:0005488 binding; GO:0008144 drug binding; GO:0016018 cyclosporin A binding; GO:0016853 isomerase activity; GO:0016859 cis-trans isomerase activity; GO:0033218 amide binding; GO:0042277 peptide binding;				PF00160	Cyclophilin type peptidyl-prolyl cis-trans isomerase/CLD
HORVU6Hr1G020910.1	329	1.669	Up	0.00066226	K	ATP-dependent RNA helicase eIF4A	---	1	0.00949997	84.699	FMNK(1)PVR	2	3.1865	16	cytoplasm				K03257	EIF4A; translation initiation factor 4A	osa03013 RNA transport - Oryza sativa japonica (Japanese rice) (RefSeq);	PF00270	DEAD/DEAH box helicase
HORVU6Hr1G020910.1	218	2.099	Up	0.027361	K	ATP-dependent RNA helicase eIF4A	---	1	3.03108e-05	114.39	ELAQQIEK(1)VMR	2	2.7684	17	cytoplasm				K03257	EIF4A; translation initiation factor 4A	osa03013 RNA transport - Oryza sativa japonica (Japanese rice) (RefSeq);	PF00270	DEAD/DEAH box helicase
HORVU6Hr1G022950.16	228	2.333	Up	0.0092009	K	DNA-directed RNA polymerase	---	1	2.17298e-13	159.44	ICQAYDLDK(1)VDVLK	2	4.1791	15	mitochondria
HORVU6Hr1G031830.4	203	1.512	Up	0.0076599	K	phosphoglycerate kinase	---	1	2.88322e-08	129.28	GAK(1)VILASHLGR	2	2.4119	14	chloroplast		GO:0005622 intracellular; GO:0005623 cell; GO:0005737 cytoplasm; GO:0044424 intracellular part; GO:0044464 cell part;		K00927	PGK, pgk; phosphoglycerate kinase [EC:2.7.2.3]	osa00010 Glycolysis / Gluconeogenesis - Oryza sativa japonica (Japanese rice) (RefSeq); osa00710 Carbon fixation in photosynthetic organisms - Oryza sativa japonica (Japanese rice) (RefSeq); osa01100 Metabolic pathways - Oryza sativa japonica (Japanese rice) (RefSeq); osa01110 Biosynthesis of secondary metabolites - Oryza sativa japonica (Japanese rice) (RefSeq); osa01200 Carbon metabolism - Oryz…	PF00162	Phosphoglycerate kinase
HORVU6Hr1G031830.4	351	3.227	Up	0.00045627	K	phosphoglycerate kinase	---	1	0.000696346	74.524	VSSK(1)IGVIESLLAK	2	1.0429	10	chloroplast		GO:0005622 intracellular; GO:0005623 cell; GO:0005737 cytoplasm; GO:0044424 intracellular part; GO:0044464 cell part;		K00927	PGK, pgk; phosphoglycerate kinase [EC:2.7.2.3]	osa00010 Glycolysis / Gluconeogenesis - Oryza sativa japonica (Japanese rice) (RefSeq); osa00710 Carbon fixation in photosynthetic organisms - Oryza sativa japonica (Japanese rice) (RefSeq); osa01100 Metabolic pathways - Oryza sativa japonica (Japanese rice) (RefSeq); osa01110 Biosynthesis of secondary metabolites - Oryza sativa japonica (Japanese rice) (RefSeq); osa01200 Carbon metabolism - Oryz…	PF00162	Phosphoglycerate kinase
HORVU6Hr1G032070.2	297	2.164	Up	0.020496	K	glyceraldehyde-3-phosphate dehydrogenase C2	---	1	7.38734e-08	132.39	AVGK(1)VLPELNGK	2	1.9715	21	chloroplast	GO:0000003 reproduction; GO:0003006 developmental process involved in reproduction; GO:0005975 carbohydrate metabolic process; GO:0007275 multicellular organism development; GO:0008152 metabolic process; GO:0009555 pollen development; GO:0009719 response to endogenous stimulus; GO:0009725 response to hormone; GO:0009735 response to cytokinin; GO:0009791 post-embryonic development; GO:0009908 flow…	GO:0005622 intracellular; GO:0005623 cell; GO:0005737 cytoplasm; GO:0009536 plastid; GO:0016020 membrane; GO:0043226 organelle; GO:0043227 membrane-bounded organelle; GO:0043229 intracellular organelle; GO:0043231 intracellular membrane-bounded organelle; GO:0044424 intracellular part; GO:0044444 cytoplasmic part; GO:0044464 cell part;	GO:0003824 catalytic activity; GO:0004365 glyceraldehyde-3-phosphate dehydrogenase (NAD+) (phosphorylating) activity; GO:0005488 binding; GO:0005507 copper ion binding; GO:0008270 zinc ion binding; GO:0016491 oxidoreductase activity; GO:0016620 oxidoreductase activity, acting on the aldehyde or oxo group of donors, NAD or NADP as acceptor; GO:0016903 oxidoreductase activity, acting on the aldehyd…	K00134	GAPDH, gapA; glyceraldehyde 3-phosphate dehydrogenase [EC:1.2.1.12]	osa00010 Glycolysis / Gluconeogenesis - Oryza sativa japonica (Japanese rice) (RefSeq); osa00710 Carbon fixation in photosynthetic organisms - Oryza sativa japonica (Japanese rice) (RefSeq); osa01100 Metabolic pathways - Oryza sativa japonica (Japanese rice) (RefSeq); osa01110 Biosynthesis of secondary metabolites - Oryza sativa japonica (Japanese rice) (RefSeq); osa01200 Carbon metabolism - Oryz…	PF00044; PF02800	Glyceraldehyde 3-phosphate dehydrogenase, NAD binding domain; Glyceraldehyde 3-phosphate dehydrogenase, C-terminal domain
HORVU6Hr1G052600.3	139	1.681	Up	0.029263	K	60S ribosomal protein L6	---	1	0.00552681	80.294	VVFLK(1)QLK	2	3.261	6	chloroplast	GO:0000027 ribosomal large subunit assembly; GO:0002181 cytoplasmic translation; GO:0006412 translation; GO:0006518 peptide metabolic process; GO:0006807 nitrogen compound metabolic process; GO:0006996 organelle organization; GO:0008152 metabolic process; GO:0009058 biosynthetic process; GO:0009059 macromolecule biosynthetic process; GO:0009719 response to endogenous stimulus; GO:0009725 response…	GO:0005622 intracellular; GO:0005623 cell; GO:0005634 nucleus; GO:0005730 nucleolus; GO:0005737 cytoplasm; GO:0005783 endoplasmic reticulum; GO:0005829 cytosol; GO:0005840 ribosome; GO:0005886 plasma membrane; GO:0005911 cell-cell junction; GO:0009506 plasmodesma; GO:0009507 chloroplast; GO:0009536 plastid; GO:0012505 endomembrane system; GO:0015934 large ribosomal subunit; GO:0016020 membrane; G…	GO:0003676 nucleic acid binding; GO:0003723 RNA binding; GO:0003729 mRNA binding; GO:0003735 structural constituent of ribosome; GO:0005198 structural molecule activity; GO:0005488 binding; GO:0097159 organic cyclic compound binding; GO:1901363 heterocyclic compound binding;	K02934	RP-L6e, RPL6; large subunit ribosomal protein L6e	osa03010 Ribosome - Oryza sativa japonica (Japanese rice) (RefSeq);
HORVU6Hr1G054520.3	248	1.703	Up	0.046757	K	glyceraldehyde-3-phosphate dehydrogenase C2	---	1	7.38734e-08	132.39	AVGK(1)VLPELNGK	2	1.9715	21	cytoplasm	GO:0006950 response to stress; GO:0008152 metabolic process; GO:0009266 response to temperature stimulus; GO:0009408 response to heat; GO:0009628 response to abiotic stimulus; GO:0034059 response to anoxia; GO:0036293 response to decreased oxygen levels; GO:0050896 response to stimulus; GO:0055114 oxidation-reduction process; GO:0070482 response to oxygen levels;	GO:0032991 macromolecular complex;	GO:0000166 nucleotide binding; GO:0003824 catalytic activity; GO:0004365 glyceraldehyde-3-phosphate dehydrogenase (NAD+) (phosphorylating) activity; GO:0005488 binding; GO:0016491 oxidoreductase activity; GO:0016620 oxidoreductase activity, acting on the aldehyde or oxo group of donors, NAD or NADP as acceptor; GO:0016903 oxidoreductase activity, acting on the aldehyde or oxo group of donors; GO:…	K00134	GAPDH, gapA; glyceraldehyde 3-phosphate dehydrogenase [EC:1.2.1.12]	osa00010 Glycolysis / Gluconeogenesis - Oryza sativa japonica (Japanese rice) (RefSeq); osa00710 Carbon fixation in photosynthetic organisms - Oryza sativa japonica (Japanese rice) (RefSeq); osa01100 Metabolic pathways - Oryza sativa japonica (Japanese rice) (RefSeq); osa01110 Biosynthesis of secondary metabolites - Oryza sativa japonica (Japanese rice) (RefSeq); osa01200 Carbon metabolism - Oryz…	PF00044; PF02800	Glyceraldehyde 3-phosphate dehydrogenase, NAD binding domain; Glyceraldehyde 3-phosphate dehydrogenase, C-terminal domain
HORVU6Hr1G054520.3	167	2.218	Up	0.0060184	K	glyceraldehyde-3-phosphate dehydrogenase C2	---	1	7.64605e-26	152.23	DAPMFVCGVNEK(1)EYK	2	0.87371	33	cytoplasm	GO:0006950 response to stress; GO:0008152 metabolic process; GO:0009266 response to temperature stimulus; GO:0009408 response to heat; GO:0009628 response to abiotic stimulus; GO:0034059 response to anoxia; GO:0036293 response to decreased oxygen levels; GO:0050896 response to stimulus; GO:0055114 oxidation-reduction process; GO:0070482 response to oxygen levels;	GO:0032991 macromolecular complex;	GO:0000166 nucleotide binding; GO:0003824 catalytic activity; GO:0004365 glyceraldehyde-3-phosphate dehydrogenase (NAD+) (phosphorylating) activity; GO:0005488 binding; GO:0016491 oxidoreductase activity; GO:0016620 oxidoreductase activity, acting on the aldehyde or oxo group of donors, NAD or NADP as acceptor; GO:0016903 oxidoreductase activity, acting on the aldehyde or oxo group of donors; GO:…	K00134	GAPDH, gapA; glyceraldehyde 3-phosphate dehydrogenase [EC:1.2.1.12]	osa00010 Glycolysis / Gluconeogenesis - Oryza sativa japonica (Japanese rice) (RefSeq); osa00710 Carbon fixation in photosynthetic organisms - Oryza sativa japonica (Japanese rice) (RefSeq); osa01100 Metabolic pathways - Oryza sativa japonica (Japanese rice) (RefSeq); osa01110 Biosynthesis of secondary metabolites - Oryza sativa japonica (Japanese rice) (RefSeq); osa01200 Carbon metabolism - Oryz…	PF00044; PF02800	Glyceraldehyde 3-phosphate dehydrogenase, NAD binding domain; Glyceraldehyde 3-phosphate dehydrogenase, C-terminal domain
HORVU6Hr1G054520.3	244	1.833	Up	0.0199775	K	glyceraldehyde-3-phosphate dehydrogenase C2	---	1	4.5546e-29	150.85	AASFNIIPSSTGAAK(1)AVGK	2	1.4987	16	cytoplasm	GO:0006950 response to stress; GO:0008152 metabolic process; GO:0009266 response to temperature stimulus; GO:0009408 response to heat; GO:0009628 response to abiotic stimulus; GO:0034059 response to anoxia; GO:0036293 response to decreased oxygen levels; GO:0050896 response to stimulus; GO:0055114 oxidation-reduction process; GO:0070482 response to oxygen levels;	GO:0032991 macromolecular complex;	GO:0000166 nucleotide binding; GO:0003824 catalytic activity; GO:0004365 glyceraldehyde-3-phosphate dehydrogenase (NAD+) (phosphorylating) activity; GO:0005488 binding; GO:0016491 oxidoreductase activity; GO:0016620 oxidoreductase activity, acting on the aldehyde or oxo group of donors, NAD or NADP as acceptor; GO:0016903 oxidoreductase activity, acting on the aldehyde or oxo group of donors; GO:…	K00134	GAPDH, gapA; glyceraldehyde 3-phosphate dehydrogenase [EC:1.2.1.12]	osa00010 Glycolysis / Gluconeogenesis - Oryza sativa japonica (Japanese rice) (RefSeq); osa00710 Carbon fixation in photosynthetic organisms - Oryza sativa japonica (Japanese rice) (RefSeq); osa01100 Metabolic pathways - Oryza sativa japonica (Japanese rice) (RefSeq); osa01110 Biosynthesis of secondary metabolites - Oryza sativa japonica (Japanese rice) (RefSeq); osa01200 Carbon metabolism - Oryz…	PF00044; PF02800	Glyceraldehyde 3-phosphate dehydrogenase, NAD binding domain; Glyceraldehyde 3-phosphate dehydrogenase, C-terminal domain
HORVU6Hr1G058210.1	181	1.673	Up	0.0102814	K	Succinyl-CoA ligase [ADP-forming] subunit beta	---	1	0.000683938	105.36	IVK(1)VPVDVFK	2	1.8688	14	mitochondria	GO:0006082 organic acid metabolic process; GO:0006091 generation of precursor metabolites and energy; GO:0006099 tricarboxylic acid cycle; GO:0006101 citrate metabolic process; GO:0006104 succinyl-CoA metabolic process; GO:0006105 succinate metabolic process; GO:0006139 nucleobase-containing compound metabolic process; GO:0006163 purine nucleotide metabolic process; GO:0006637 acyl-CoA metabolic …	GO:0005622 intracellular; GO:0005623 cell; GO:0005737 cytoplasm; GO:0005739 mitochondrion; GO:0043226 organelle; GO:0043227 membrane-bounded organelle; GO:0043229 intracellular organelle; GO:0043231 intracellular membrane-bounded organelle; GO:0044424 intracellular part; GO:0044444 cytoplasmic part; GO:0044464 cell part;	GO:0000166 nucleotide binding; GO:0003824 catalytic activity; GO:0004774 succinate-CoA ligase activity; GO:0004775 succinate-CoA ligase (ADP-forming) activity; GO:0005488 binding; GO:0005507 copper ion binding; GO:0005524 ATP binding; GO:0008144 drug binding; GO:0016874 ligase activity; GO:0016877 ligase activity, forming carbon-sulfur bonds; GO:0016878 acid-thiol ligase activity; GO:0017076 puri…	K01900	LSC2; succinyl-CoA synthetase beta subunit [EC:6.2.1.4 6.2.1.5]	osa00020 Citrate cycle (TCA cycle) - Oryza sativa japonica (Japanese rice) (RefSeq); osa00640 Propanoate metabolism - Oryza sativa japonica (Japanese rice) (RefSeq); osa01100 Metabolic pathways - Oryza sativa japonica (Japanese rice) (RefSeq); osa01110 Biosynthesis of secondary metabolites - Oryza sativa japonica (Japanese rice) (RefSeq); osa01200 Carbon metabolism - Oryza sativa japonica (Japane…	PF08442; PF00549	ATP-grasp domain; CoA-ligase
HORVU6Hr1G058210.1	70	1.503	Up	0.017803	K	Succinyl-CoA ligase [ADP-forming] subunit beta	---	1	0.000171576	78.932	NVFPSEK(1)EIVVK	2	2.5699	15	mitochondria	GO:0006082 organic acid metabolic process; GO:0006091 generation of precursor metabolites and energy; GO:0006099 tricarboxylic acid cycle; GO:0006101 citrate metabolic process; GO:0006104 succinyl-CoA metabolic process; GO:0006105 succinate metabolic process; GO:0006139 nucleobase-containing compound metabolic process; GO:0006163 purine nucleotide metabolic process; GO:0006637 acyl-CoA metabolic …	GO:0005622 intracellular; GO:0005623 cell; GO:0005737 cytoplasm; GO:0005739 mitochondrion; GO:0043226 organelle; GO:0043227 membrane-bounded organelle; GO:0043229 intracellular organelle; GO:0043231 intracellular membrane-bounded organelle; GO:0044424 intracellular part; GO:0044444 cytoplasmic part; GO:0044464 cell part;	GO:0000166 nucleotide binding; GO:0003824 catalytic activity; GO:0004774 succinate-CoA ligase activity; GO:0004775 succinate-CoA ligase (ADP-forming) activity; GO:0005488 binding; GO:0005507 copper ion binding; GO:0005524 ATP binding; GO:0008144 drug binding; GO:0016874 ligase activity; GO:0016877 ligase activity, forming carbon-sulfur bonds; GO:0016878 acid-thiol ligase activity; GO:0017076 puri…	K01900	LSC2; succinyl-CoA synthetase beta subunit [EC:6.2.1.4 6.2.1.5]	osa00020 Citrate cycle (TCA cycle) - Oryza sativa japonica (Japanese rice) (RefSeq); osa00640 Propanoate metabolism - Oryza sativa japonica (Japanese rice) (RefSeq); osa01100 Metabolic pathways - Oryza sativa japonica (Japanese rice) (RefSeq); osa01110 Biosynthesis of secondary metabolites - Oryza sativa japonica (Japanese rice) (RefSeq); osa01200 Carbon metabolism - Oryza sativa japonica (Japane…	PF08442; PF00549	ATP-grasp domain; CoA-ligase
HORVU6Hr1G058210.1	188	2.114	Up	0.0034352	K	Succinyl-CoA ligase [ADP-forming] subunit beta	---	1	3.01724e-38	169.52	VPVDVFK(1)GITDEDAAK	2	1.0084	15	mitochondria	GO:0006082 organic acid metabolic process; GO:0006091 generation of precursor metabolites and energy; GO:0006099 tricarboxylic acid cycle; GO:0006101 citrate metabolic process; GO:0006104 succinyl-CoA metabolic process; GO:0006105 succinate metabolic process; GO:0006139 nucleobase-containing compound metabolic process; GO:0006163 purine nucleotide metabolic process; GO:0006637 acyl-CoA metabolic …	GO:0005622 intracellular; GO:0005623 cell; GO:0005737 cytoplasm; GO:0005739 mitochondrion; GO:0043226 organelle; GO:0043227 membrane-bounded organelle; GO:0043229 intracellular organelle; GO:0043231 intracellular membrane-bounded organelle; GO:0044424 intracellular part; GO:0044444 cytoplasmic part; GO:0044464 cell part;	GO:0000166 nucleotide binding; GO:0003824 catalytic activity; GO:0004774 succinate-CoA ligase activity; GO:0004775 succinate-CoA ligase (ADP-forming) activity; GO:0005488 binding; GO:0005507 copper ion binding; GO:0005524 ATP binding; GO:0008144 drug binding; GO:0016874 ligase activity; GO:0016877 ligase activity, forming carbon-sulfur bonds; GO:0016878 acid-thiol ligase activity; GO:0017076 puri…	K01900	LSC2; succinyl-CoA synthetase beta subunit [EC:6.2.1.4 6.2.1.5]	osa00020 Citrate cycle (TCA cycle) - Oryza sativa japonica (Japanese rice) (RefSeq); osa00640 Propanoate metabolism - Oryza sativa japonica (Japanese rice) (RefSeq); osa01100 Metabolic pathways - Oryza sativa japonica (Japanese rice) (RefSeq); osa01110 Biosynthesis of secondary metabolites - Oryza sativa japonica (Japanese rice) (RefSeq); osa01200 Carbon metabolism - Oryza sativa japonica (Japane…	PF08442; PF00549	ATP-grasp domain; CoA-ligase
HORVU6Hr1G067870.1	154	1.574	Up	0.044581	K	60S ribosomal protein L12-1	---	1	0.000391105	85.622	SMAK(1)EMAGTVK	2	1.1105	13	cytoplasm				K02870	RP-L12e, RPL12; large subunit ribosomal protein L12e	osa03010 Ribosome - Oryza sativa japonica (Japanese rice) (RefSeq);	PF03946; PF00298	Ribosomal protein L11, N-terminal domain; Ribosomal protein L11, RNA binding domain
HORVU6Hr1G069370.1	107	3.148	Up	0.0076039	K	delta subunit of Mt ATP synthase	---	1	0.000236225	103.69	VK(1)AVTEIFAEAK	2	1.544	12	chloroplast		GO:0005622 intracellular; GO:0005623 cell; GO:0005737 cytoplasm; GO:0005739 mitochondrion; GO:0005740 mitochondrial envelope; GO:0005743 mitochondrial inner membrane; GO:0005753 mitochondrial proton-transporting ATP synthase complex; GO:0005886 plasma membrane; GO:0009507 chloroplast; GO:0009536 plastid; GO:0016020 membrane; GO:0016469 proton-transporting two-sector ATPase complex; GO:0019866 org…	GO:0005488 binding; GO:0008270 zinc ion binding; GO:0043167 ion binding; GO:0043169 cation binding; GO:0046872 metal ion binding; GO:0046914 transition metal ion binding; GO:0050897 cobalt ion binding;	K02137	ATPeF0O, ATP5O, ATP5; F-type H+-transporting ATPase subunit O	osa00190 Oxidative phosphorylation - Oryza sativa japonica (Japanese rice) (RefSeq); osa01100 Metabolic pathways - Oryza sativa japonica (Japanese rice) (RefSeq);
HORVU6Hr1G069370.1	86	2.251	Up	0.002523	K	delta subunit of Mt ATP synthase	---	1	5.14976e-14	136.94	VESEIGDVVGAVK(1)K	2	0.58652	13	chloroplast		GO:0005622 intracellular; GO:0005623 cell; GO:0005737 cytoplasm; GO:0005739 mitochondrion; GO:0005740 mitochondrial envelope; GO:0005743 mitochondrial inner membrane; GO:0005753 mitochondrial proton-transporting ATP synthase complex; GO:0005886 plasma membrane; GO:0009507 chloroplast; GO:0009536 plastid; GO:0016020 membrane; GO:0016469 proton-transporting two-sector ATPase complex; GO:0019866 org…	GO:0005488 binding; GO:0008270 zinc ion binding; GO:0043167 ion binding; GO:0043169 cation binding; GO:0046872 metal ion binding; GO:0046914 transition metal ion binding; GO:0050897 cobalt ion binding;	K02137	ATPeF0O, ATP5O, ATP5; F-type H+-transporting ATPase subunit O	osa00190 Oxidative phosphorylation - Oryza sativa japonica (Japanese rice) (RefSeq); osa01100 Metabolic pathways - Oryza sativa japonica (Japanese rice) (RefSeq);
HORVU6Hr1G070780.1	322	2.001	Up	0.00085641	K	ADP,ATP carrier protein, mitochondrial	---	1	7.40673e-32	187.1	MMMTSGEAVK(1)YK	2	-1.8055	118	chloroplast		GO:0005622 intracellular; GO:0005623 cell; GO:0005737 cytoplasm; GO:0005739 mitochondrion; GO:0005740 mitochondrial envelope; GO:0005743 mitochondrial inner membrane; GO:0016020 membrane; GO:0019866 organelle inner membrane; GO:0031090 organelle membrane; GO:0031966 mitochondrial membrane; GO:0031967 organelle envelope; GO:0031975 envelope; GO:0043226 organelle; GO:0043227 membrane-bounded organe…		K05863	SLC25A4S, ANT; solute carrier family 25 (mitochondrial adenine nucleotide translocator), member 4/5/6/31
HORVU6Hr1G070780.1	324	3.591	Up	0.0038581	K	ADP,ATP carrier protein, mitochondrial	---	1	3.38384e-85	212.93	YK(1)SSLDAFNQILAK	2	2.3559	20	chloroplast		GO:0005622 intracellular; GO:0005623 cell; GO:0005737 cytoplasm; GO:0005739 mitochondrion; GO:0005740 mitochondrial envelope; GO:0005743 mitochondrial inner membrane; GO:0016020 membrane; GO:0019866 organelle inner membrane; GO:0031090 organelle membrane; GO:0031966 mitochondrial membrane; GO:0031967 organelle envelope; GO:0031975 envelope; GO:0043226 organelle; GO:0043227 membrane-bounded organe…		K05863	SLC25A4S, ANT; solute carrier family 25 (mitochondrial adenine nucleotide translocator), member 4/5/6/31
HORVU6Hr1G070780.1	116	2.062	Up	0.00021674	K	ADP,ATP carrier protein, mitochondrial	---	1	2.4134e-136	240.41	LLIQNQDEMIK(1)AGR	2	2.0037	33	chloroplast		GO:0005622 intracellular; GO:0005623 cell; GO:0005737 cytoplasm; GO:0005739 mitochondrion; GO:0005740 mitochondrial envelope; GO:0005743 mitochondrial inner membrane; GO:0016020 membrane; GO:0019866 organelle inner membrane; GO:0031090 organelle membrane; GO:0031966 mitochondrial membrane; GO:0031967 organelle envelope; GO:0031975 envelope; GO:0043226 organelle; GO:0043227 membrane-bounded organe…		K05863	SLC25A4S, ANT; solute carrier family 25 (mitochondrial adenine nucleotide translocator), member 4/5/6/31
HORVU6Hr1G070780.1	136	2.726	Up	0.00061819	K	ADP,ATP carrier protein, mitochondrial	---	1	1.67421e-17	156.57	TIK(1)EEGFGSLWR	2	1.9827	15	chloroplast		GO:0005622 intracellular; GO:0005623 cell; GO:0005737 cytoplasm; GO:0005739 mitochondrion; GO:0005740 mitochondrial envelope; GO:0005743 mitochondrial inner membrane; GO:0016020 membrane; GO:0019866 organelle inner membrane; GO:0031090 organelle membrane; GO:0031966 mitochondrial membrane; GO:0031967 organelle envelope; GO:0031975 envelope; GO:0043226 organelle; GO:0043227 membrane-bounded organe…		K05863	SLC25A4S, ANT; solute carrier family 25 (mitochondrial adenine nucleotide translocator), member 4/5/6/31
HORVU6Hr1G070780.1	344	1.831	Up	0.0034811	K	ADP,ATP carrier protein, mitochondrial	---	1	3.5813e-24	174.92	SLFK(1)GAGANILR	2	4.95	15	chloroplast		GO:0005622 intracellular; GO:0005623 cell; GO:0005737 cytoplasm; GO:0005739 mitochondrion; GO:0005740 mitochondrial envelope; GO:0005743 mitochondrial inner membrane; GO:0016020 membrane; GO:0019866 organelle inner membrane; GO:0031090 organelle membrane; GO:0031966 mitochondrial membrane; GO:0031967 organelle envelope; GO:0031975 envelope; GO:0043226 organelle; GO:0043227 membrane-bounded organe…		K05863	SLC25A4S, ANT; solute carrier family 25 (mitochondrial adenine nucleotide translocator), member 4/5/6/31
HORVU6Hr1G070780.1	125	2.04	Up	0.0032846	K	ADP,ATP carrier protein, mitochondrial	---	1	2.09534e-47	193.94	LSEPYK(1)GIGDCFGR	2	1.174	14	chloroplast		GO:0005622 intracellular; GO:0005623 cell; GO:0005737 cytoplasm; GO:0005739 mitochondrion; GO:0005740 mitochondrial envelope; GO:0005743 mitochondrial inner membrane; GO:0016020 membrane; GO:0019866 organelle inner membrane; GO:0031090 organelle membrane; GO:0031966 mitochondrial membrane; GO:0031967 organelle envelope; GO:0031975 envelope; GO:0043226 organelle; GO:0043227 membrane-bounded organe…		K05863	SLC25A4S, ANT; solute carrier family 25 (mitochondrial adenine nucleotide translocator), member 4/5/6/31
HORVU6Hr1G076810.1	336	2.026	Up	0.00043625	K	Pyruvate dehydrogenase E1 component subunit alpha	---	1	1.2246e-19	135.24	K(1)LILAHDLATPAELK	3	2.6144	21	chloroplast	GO:0010035 response to inorganic substance; GO:0010038 response to metal ion; GO:0042221 response to chemical; GO:0046686 response to cadmium ion; GO:0050896 response to stimulus;	GO:0005622 intracellular; GO:0005623 cell; GO:0005634 nucleus; GO:0005737 cytoplasm; GO:0005739 mitochondrion; GO:0005759 mitochondrial matrix; GO:0005829 cytosol; GO:0031974 membrane-enclosed lumen; GO:0043226 organelle; GO:0043227 membrane-bounded organelle; GO:0043229 intracellular organelle; GO:0043231 intracellular membrane-bounded organelle; GO:0043233 organelle lumen; GO:0044422 organelle …		K00161	PDHA, pdhA; pyruvate dehydrogenase E1 component alpha subunit [EC:1.2.4.1]	osa00010 Glycolysis / Gluconeogenesis - Oryza sativa japonica (Japanese rice) (RefSeq); osa00020 Citrate cycle (TCA cycle) - Oryza sativa japonica (Japanese rice) (RefSeq); osa00620 Pyruvate metabolism - Oryza sativa japonica (Japanese rice) (RefSeq); osa01100 Metabolic pathways - Oryza sativa japonica (Japanese rice) (RefSeq); osa01110 Biosynthesis of secondary metabolites - Oryza sativa japonic…
HORVU6Hr1G092960.5	4	2.044	Up	0.047596	K	Aquaporin-like superfamily protein	---	1	0.000537996	83.623	MEGK(1)EEDVR	2	2.2475	21	plasma membrane	GO:0006810 transport; GO:0006811 ion transport; GO:0006833 water transport; GO:0034220 ion transmembrane transport; GO:0042044 fluid transport; GO:0051179 localization; GO:0051234 establishment of localization; GO:0055085 transmembrane transport;	GO:0005623 cell; GO:0005886 plasma membrane; GO:0005887 integral component of plasma membrane; GO:0016020 membrane; GO:0016021 integral component of membrane; GO:0031224 intrinsic component of membrane; GO:0031226 intrinsic component of plasma membrane; GO:0044425 membrane part; GO:0044459 plasma membrane part; GO:0044464 cell part; GO:0071944 cell periphery;	GO:0005215 transporter activity; GO:0005372 water transmembrane transporter activity; GO:0015250 water channel activity; GO:0015267 channel activity; GO:0015318 inorganic solute uptake transmembrane transporter activity; GO:0022803 passive transmembrane transporter activity; GO:0022838 substrate-specific channel activity; GO:0022857 transmembrane transporter activity;	K09872	PIP; aquaporin PIP
HORVU7Hr1G001330.9	403	1.854	Up	0.0042579	K	Dihydrolipoyllysine-residue acetyltransferase component of pyruvate dehydrogenase complex	---	1	0.000312777	120.33	K(1)ISINDLVIK	2	1.6303	14	chloroplast		GO:0005622 intracellular; GO:0005623 cell; GO:0005737 cytoplasm; GO:0005739 mitochondrion; GO:0009507 chloroplast; GO:0009526 plastid envelope; GO:0009536 plastid; GO:0009941 chloroplast envelope; GO:0031967 organelle envelope; GO:0031975 envelope; GO:0043226 organelle; GO:0043227 membrane-bounded organelle; GO:0043229 intracellular organelle; GO:0043231 intracellular membrane-bounded organelle; …	GO:0005488 binding; GO:0005507 copper ion binding; GO:0043167 ion binding; GO:0043169 cation binding; GO:0046872 metal ion binding; GO:0046914 transition metal ion binding;	K00627	DLAT, aceF, pdhC; pyruvate dehydrogenase E2 component (dihydrolipoamide acetyltransferase) [EC:2.3.1.12]	osa00010 Glycolysis / Gluconeogenesis - Oryza sativa japonica (Japanese rice) (RefSeq); osa00020 Citrate cycle (TCA cycle) - Oryza sativa japonica (Japanese rice) (RefSeq); osa00620 Pyruvate metabolism - Oryza sativa japonica (Japanese rice) (RefSeq); osa01100 Metabolic pathways - Oryza sativa japonica (Japanese rice) (RefSeq); osa01110 Biosynthesis of secondary metabolites - Oryza sativa japonic…	PF00364; PF00198	Biotin-requiring enzyme; 2-oxoacid dehydrogenases acyltransferase (catalytic domain)
HORVU7Hr1G002060.1	173	1.821	Up	0.0137829	K	Ribosomal protein L6 family	---	1	0.000809013	85.622	K(1)FLDGIYVSDK	2	1.9166	15	cytoplasm				K02940	RP-L9e, RPL9; large subunit ribosomal protein L9e	osa03010 Ribosome - Oryza sativa japonica (Japanese rice) (RefSeq);	PF00347	Ribosomal protein L6
HORVU7Hr1G002060.1	23	2.287	Up	0.0042191	K	Ribosomal protein L6 family	---	1	2.39858e-06	127.93	VSAK(1)MISVTGPR	2	1.1373	14	cytoplasm				K02940	RP-L9e, RPL9; large subunit ribosomal protein L9e	osa03010 Ribosome - Oryza sativa japonica (Japanese rice) (RefSeq);	PF00347	Ribosomal protein L6
HORVU7Hr1G033230.8	320	1.649	Up	0.00177679	K	sucrose synthase 4	---	1	1.03939e-05	132.39	IK(1)QQGLDITPK	2	2.4305	17	cytoplasm	GO:0000003 reproduction; GO:0001101 response to acid chemical; GO:0001666 response to hypoxia; GO:0003006 developmental process involved in reproduction; GO:0006950 response to stress; GO:0006970 response to osmotic stress; GO:0007275 multicellular organism development; GO:0009266 response to temperature stimulus; GO:0009409 response to cold; GO:0009413 response to flooding; GO:0009414 response t…	GO:0005622 intracellular; GO:0005623 cell; GO:0005737 cytoplasm; GO:0005773 vacuole; GO:0005829 cytosol; GO:0005886 plasma membrane; GO:0005911 cell-cell junction; GO:0009506 plasmodesma; GO:0016020 membrane; GO:0030054 cell junction; GO:0043226 organelle; GO:0043227 membrane-bounded organelle; GO:0043229 intracellular organelle; GO:0043231 intracellular membrane-bounded organelle; GO:0044424 int…	GO:0003824 catalytic activity; GO:0008194 UDP-glycosyltransferase activity; GO:0016157 sucrose synthase activity; GO:0016740 transferase activity; GO:0016757 transferase activity, transferring glycosyl groups; GO:0016758 transferase activity, transferring hexosyl groups; GO:0035251 UDP-glucosyltransferase activity; GO:0046527 glucosyltransferase activity;	K00695	E2.4.1.13; sucrose synthase [EC:2.4.1.13]	osa00500 Starch and sucrose metabolism - Oryza sativa japonica (Japanese rice) (RefSeq); osa01100 Metabolic pathways - Oryza sativa japonica (Japanese rice) (RefSeq);
HORVU7Hr1G033230.8	351	2.317	Up	0.0068024	K	sucrose synthase 4	---	1	2.08401e-20	130.99	LEK(1)VIGTEHTDILR	3	3.608	27	cytoplasm	GO:0000003 reproduction; GO:0001101 response to acid chemical; GO:0001666 response to hypoxia; GO:0003006 developmental process involved in reproduction; GO:0006950 response to stress; GO:0006970 response to osmotic stress; GO:0007275 multicellular organism development; GO:0009266 response to temperature stimulus; GO:0009409 response to cold; GO:0009413 response to flooding; GO:0009414 response t…	GO:0005622 intracellular; GO:0005623 cell; GO:0005737 cytoplasm; GO:0005773 vacuole; GO:0005829 cytosol; GO:0005886 plasma membrane; GO:0005911 cell-cell junction; GO:0009506 plasmodesma; GO:0016020 membrane; GO:0030054 cell junction; GO:0043226 organelle; GO:0043227 membrane-bounded organelle; GO:0043229 intracellular organelle; GO:0043231 intracellular membrane-bounded organelle; GO:0044424 int…	GO:0003824 catalytic activity; GO:0008194 UDP-glycosyltransferase activity; GO:0016157 sucrose synthase activity; GO:0016740 transferase activity; GO:0016757 transferase activity, transferring glycosyl groups; GO:0016758 transferase activity, transferring hexosyl groups; GO:0035251 UDP-glucosyltransferase activity; GO:0046527 glucosyltransferase activity;	K00695	E2.4.1.13; sucrose synthase [EC:2.4.1.13]	osa00500 Starch and sucrose metabolism - Oryza sativa japonica (Japanese rice) (RefSeq); osa01100 Metabolic pathways - Oryza sativa japonica (Japanese rice) (RefSeq);
HORVU7Hr1G047700.3	348	0.43	Down	0.0148981	K	formate dehydrogenase	---	1	4.39209e-05	109.88	YAAGVK(1)DMLDR	2	1.2058	16	mitochondria	GO:0010035 response to inorganic substance; GO:0010038 response to metal ion; GO:0042221 response to chemical; GO:0046686 response to cadmium ion; GO:0050896 response to stimulus;	GO:0005622 intracellular; GO:0005623 cell; GO:0005737 cytoplasm; GO:0005739 mitochondrion; GO:0009507 chloroplast; GO:0009536 plastid; GO:0009579 thylakoid; GO:0043226 organelle; GO:0043227 membrane-bounded organelle; GO:0043229 intracellular organelle; GO:0043231 intracellular membrane-bounded organelle; GO:0044424 intracellular part; GO:0044444 cytoplasmic part; GO:0044464 cell part;		K00122	FDH; formate dehydrogenase [EC:1.17.1.9]	osa00630 Glyoxylate and dicarboxylate metabolism - Oryza sativa japonica (Japanese rice) (RefSeq); osa01100 Metabolic pathways - Oryza sativa japonica (Japanese rice) (RefSeq); osa01200 Carbon metabolism - Oryza sativa japonica (Japanese rice) (RefSeq);	PF00389; PF02826	D-isomer specific 2-hydroxyacid dehydrogenase, catalytic domain; D-isomer specific 2-hydroxyacid dehydrogenase, NAD binding domain
HORVU7Hr1G047700.3	274	0.585	Down	0.00042495	K	formate dehydrogenase	---	1	5.84899e-06	117.39	K(1)GVIIVNNAR	2	2.562	14	mitochondria	GO:0010035 response to inorganic substance; GO:0010038 response to metal ion; GO:0042221 response to chemical; GO:0046686 response to cadmium ion; GO:0050896 response to stimulus;	GO:0005622 intracellular; GO:0005623 cell; GO:0005737 cytoplasm; GO:0005739 mitochondrion; GO:0009507 chloroplast; GO:0009536 plastid; GO:0009579 thylakoid; GO:0043226 organelle; GO:0043227 membrane-bounded organelle; GO:0043229 intracellular organelle; GO:0043231 intracellular membrane-bounded organelle; GO:0044424 intracellular part; GO:0044444 cytoplasmic part; GO:0044464 cell part;		K00122	FDH; formate dehydrogenase [EC:1.17.1.9]	osa00630 Glyoxylate and dicarboxylate metabolism - Oryza sativa japonica (Japanese rice) (RefSeq); osa01100 Metabolic pathways - Oryza sativa japonica (Japanese rice) (RefSeq); osa01200 Carbon metabolism - Oryza sativa japonica (Japanese rice) (RefSeq);	PF00389; PF02826	D-isomer specific 2-hydroxyacid dehydrogenase, catalytic domain; D-isomer specific 2-hydroxyacid dehydrogenase, NAD binding domain
HORVU7Hr1G072650.1	469	1.577	Up	0.0069849	K	Dihydrolipoyllysine-residue acetyltransferase component of pyruvate dehydrogenase complex	---	1	2.23066e-47	181.44	GNK(1)VVEPVMDNDGTEK	2	1.2312	32	mitochondria		GO:0005622 intracellular; GO:0005623 cell; GO:0005737 cytoplasm; GO:0032991 macromolecular complex; GO:0044424 intracellular part; GO:0044444 cytoplasmic part; GO:0044464 cell part; GO:0045254 pyruvate dehydrogenase complex; GO:1902494 catalytic complex; GO:1990204 oxidoreductase complex;		K00627	DLAT, aceF, pdhC; pyruvate dehydrogenase E2 component (dihydrolipoamide acetyltransferase) [EC:2.3.1.12]	osa00010 Glycolysis / Gluconeogenesis - Oryza sativa japonica (Japanese rice) (RefSeq); osa00020 Citrate cycle (TCA cycle) - Oryza sativa japonica (Japanese rice) (RefSeq); osa00620 Pyruvate metabolism - Oryza sativa japonica (Japanese rice) (RefSeq); osa01100 Metabolic pathways - Oryza sativa japonica (Japanese rice) (RefSeq); osa01110 Biosynthesis of secondary metabolites - Oryza sativa japonic…	PF00364; PF00198	Biotin-requiring enzyme; 2-oxoacid dehydrogenases acyltransferase (catalytic domain)
HORVU7Hr1G075360.2	32	1.677	Up	0.00073718	K	60S acidic ribosomal protein family	---	1	0.000419123	83.623	IATVVK(1)AAGIK	2	2.1638	15	cytoplasm	GO:0001932 regulation of protein phosphorylation; GO:0001934 positive regulation of protein phosphorylation; GO:0002181 cytoplasmic translation; GO:0006412 translation; GO:0006518 peptide metabolic process; GO:0006807 nitrogen compound metabolic process; GO:0008152 metabolic process; GO:0009058 biosynthetic process; GO:0009059 macromolecule biosynthetic process; GO:0009893 positive regulation of …	GO:0005622 intracellular; GO:0005623 cell; GO:0005634 nucleus; GO:0005737 cytoplasm; GO:0005829 cytosol; GO:0005840 ribosome; GO:0005844 polysome; GO:0005886 plasma membrane; GO:0015934 large ribosomal subunit; GO:0016020 membrane; GO:0022625 cytosolic large ribosomal subunit; GO:0022626 cytosolic ribosome; GO:0032991 macromolecular complex; GO:0042788 polysomal ribosome; GO:0043226 organelle; GO…	GO:0003735 structural constituent of ribosome; GO:0005198 structural molecule activity; GO:0008047 enzyme activator activity; GO:0019207 kinase regulator activity; GO:0019209 kinase activator activity; GO:0019887 protein kinase regulator activity; GO:0030234 enzyme regulator activity; GO:0030295 protein kinase activator activity; GO:0098772 molecular function regulator;	K02942	RP-LP1, RPLP1; large subunit ribosomal protein LP1	osa03010 Ribosome - Oryza sativa japonica (Japanese rice) (RefSeq);
HORVU7Hr1G080870.4	306	2.467	Up	0.037664	K	Elongation factor Ts	---	0.999999	1.64559e-13	102.1	TQAESSGKPQMAIEK(1)MVEGR	3	0.53879	12	chloroplast	GO:0006412 translation; GO:0006414 translational elongation; GO:0006518 peptide metabolic process; GO:0006807 nitrogen compound metabolic process; GO:0008152 metabolic process; GO:0009058 biosynthetic process; GO:0009059 macromolecule biosynthetic process; GO:0009987 cellular process; GO:0010467 gene expression; GO:0019538 protein metabolic process; GO:0032543 mitochondrial translation; GO:003464…	GO:0005622 intracellular; GO:0005623 cell; GO:0005737 cytoplasm; GO:0005739 mitochondrion; GO:0005759 mitochondrial matrix; GO:0031974 membrane-enclosed lumen; GO:0043226 organelle; GO:0043227 membrane-bounded organelle; GO:0043229 intracellular organelle; GO:0043231 intracellular membrane-bounded organelle; GO:0043233 organelle lumen; GO:0044422 organelle part; GO:0044424 intracellular part; GO:…	GO:0003676 nucleic acid binding; GO:0003723 RNA binding; GO:0003746 translation elongation factor activity; GO:0005488 binding; GO:0008135 translation factor activity, RNA binding; GO:0097159 organic cyclic compound binding; GO:1901363 heterocyclic compound binding;
HORVU7Hr1G087050.1	12	1.599	Up	0.024601	K	Elongation factor 1-gamma 2	---	1	4.18706e-51	205.09	ALVLHSGSGNK(1)NAFK	2	1.7803	15	chloroplast				K03233	EEF1G; elongation factor 1-gamma		PF02798; PF00043; PF00647	Glutathione S-transferase, N-terminal domain; Glutathione S-transferase, C-terminal domain; Elongation factor 1 gamma, conserved domain
HORVU7Hr1G091800.1	156	1.562	Up	0.037998	K	germin-like protein 2	---	1	0.00809282	81.163	K(1)GDVFVFPK	2	1.8001	8	chloroplast	GO:0006950 response to stress; GO:0006970 response to osmotic stress; GO:0009628 response to abiotic stimulus; GO:0009651 response to salt stress; GO:0050896 response to stimulus;	GO:0000325 plant-type vacuole; GO:0005576 extracellular region; GO:0005618 cell wall; GO:0005622 intracellular; GO:0005623 cell; GO:0005737 cytoplasm; GO:0005773 vacuole; GO:0005886 plasma membrane; GO:0016020 membrane; GO:0030312 external encapsulating structure; GO:0031012 extracellular matrix; GO:0043226 organelle; GO:0043227 membrane-bounded organelle; GO:0043229 intracellular organelle; GO:0…					PF00190	Cupin
HORVU7Hr1G100230.1	50	1.832	Up	0.020883	K	Heavy metal transport/detoxification superfamily protein	---	1	0.000179844	78.043	GNVK(1)PEDVFQTVSK	2	1.7435	18	chloroplast				K07213	ATOX1, ATX1, copZ, golB; copper chaperone		PF00403	Heavy-metal-associated domain
HORVU7Hr1G109770.1	147	2.892	Up	0.0082953	K	V-type ATP synthase alpha chain	---	1	0.000397717	83.438	TIAIK(1)SGDVYIPR	2	2.1121	13	nucleus	GO:0006810 transport; GO:0006811 ion transport; GO:0006812 cation transport; GO:0006950 response to stress; GO:0006970 response to osmotic stress; GO:0006996 organelle organization; GO:0007030 Golgi organization; GO:0007275 multicellular organism development; GO:0009555 pollen development; GO:0009628 response to abiotic stimulus; GO:0009651 response to salt stress; GO:0009987 cellular process; GO…	GO:0000325 plant-type vacuole; GO:0005576 extracellular region; GO:0005618 cell wall; GO:0005622 intracellular; GO:0005623 cell; GO:0005737 cytoplasm; GO:0005773 vacuole; GO:0005774 vacuolar membrane; GO:0005794 Golgi apparatus; GO:0005886 plasma membrane; GO:0005911 cell-cell junction; GO:0009506 plasmodesma; GO:0009507 chloroplast; GO:0009526 plastid envelope; GO:0009536 plastid; GO:0009941 chl…	GO:0002020 protease binding; GO:0003824 catalytic activity; GO:0005215 transporter activity; GO:0005488 binding; GO:0005515 protein binding; GO:0008324 cation transmembrane transporter activity; GO:0015075 ion transmembrane transporter activity; GO:0015077 monovalent inorganic cation transmembrane transporter activity; GO:0015078 hydrogen ion transmembrane transporter activity; GO:0015318 inorgan…	K02145	ATPeV1A, ATP6A; V-type H+-transporting ATPase subunit A [EC:3.6.3.14]	osa00190 Oxidative phosphorylation - Oryza sativa japonica (Japanese rice) (RefSeq); osa01100 Metabolic pathways - Oryza sativa japonica (Japanese rice) (RefSeq); osa04145 Phagosome - Oryza sativa japonica (Japanese rice) (RefSeq);	PF02874; PF00006	ATP synthase alpha/beta family, beta-barrel domain; ATP synthase alpha/beta family, nucleotide-binding domain

## Sheet: Pi recovery 6 h
Protein accession	Position	6H/CK6H Ratio	Regulated Type	P value	Amino acid	Protein description	Gene name	Localization probability	PEP	Score	Modified sequence	Charge	Mass error [ppm]	MS/MS Count	Subcellular localization	Biological Process	Cellular Component	Molecular Function	KEGG KO No.	KEGG Gene	KEGG pathway	Pfam ID	Domain description
HORVU0Hr1G013850.1	84	1.501	Up	0.0073594	K	Succinate dehydrogenase [ubiquinone] flavoprotein subunit, mitochondrial	---	1	4.09213e-75	233.7	AFGGQSLDFGK(1)GGQAYR	2	1.2982	15	cytoplasm				K00234	SDHA, SDH1; succinate dehydrogenase (ubiquinone) flavoprotein subunit [EC:1.3.5.1]	osa00020 Citrate cycle (TCA cycle) - Oryza sativa japonica (Japanese rice) (RefSeq); osa00190 Oxidative phosphorylation - Oryza sativa japonica (Japanese rice) (RefSeq); osa01100 Metabolic pathways - Oryza sativa japonica (Japanese rice) (RefSeq); osa01110 Biosynthesis of secondary metabolites - Oryza sativa japonica (Japanese rice) (RefSeq); osa01200 Carbon metabolism - Oryza sativa japonica (Ja…	PF02910	Fumarate reductase flavoprotein C-term
HORVU0Hr1G018380.1	83	2.729	Up	0.023437	K	Glycine cleavage system H protein	---	1	4.38227e-05	112.93	DLK(1)YADTHEWVK	2	1.9599	13	cytoplasm				K02437	gcvH, GCSH; glycine cleavage system H protein	osa00260 Glycine, serine and threonine metabolism - Oryza sativa japonica (Japanese rice) (RefSeq); osa00630 Glyoxylate and dicarboxylate metabolism - Oryza sativa japonica (Japanese rice) (RefSeq); osa01100 Metabolic pathways - Oryza sativa japonica (Japanese rice) (RefSeq); osa01110 Biosynthesis of secondary metabolites - Oryza sativa japonica (Japanese rice) (RefSeq); osa01200 Carbon metabolis…	PF01597	Glycine cleavage H-protein
HORVU0Hr1G018510.1	188	1.901	Up	0.011738	K	Male gametophyte defective 1	---	1	1.68705e-46	186.27	YTIETFTK(1)GIPDAR	2	1.4734	16	nucleus	GO:0007275 multicellular organism development; GO:0009555 pollen development; GO:0032501 multicellular organismal process; GO:0032502 developmental process; GO:0048229 gametophyte development; GO:0048856 anatomical structure development;	GO:0005622 intracellular; GO:0005623 cell; GO:0005634 nucleus; GO:0005730 nucleolus; GO:0005737 cytoplasm; GO:0005739 mitochondrion; GO:0005740 mitochondrial envelope; GO:0005743 mitochondrial inner membrane; GO:0005753 mitochondrial proton-transporting ATP synthase complex; GO:0009507 chloroplast; GO:0009536 plastid; GO:0016020 membrane; GO:0016469 proton-transporting two-sector ATPase complex; …	GO:0005488 binding; GO:0005507 copper ion binding; GO:0008270 zinc ion binding; GO:0043167 ion binding; GO:0043169 cation binding; GO:0046872 metal ion binding; GO:0046914 transition metal ion binding; GO:0050897 cobalt ion binding;
HORVU0Hr1G018510.1	300	1.659	Up	0.0099245	K	Male gametophyte defective 1	---	1	3.60857e-06	144.27	REEFK(1)DEEMPDVR	3	3.113	17	nucleus	GO:0007275 multicellular organism development; GO:0009555 pollen development; GO:0032501 multicellular organismal process; GO:0032502 developmental process; GO:0048229 gametophyte development; GO:0048856 anatomical structure development;	GO:0005622 intracellular; GO:0005623 cell; GO:0005634 nucleus; GO:0005730 nucleolus; GO:0005737 cytoplasm; GO:0005739 mitochondrion; GO:0005740 mitochondrial envelope; GO:0005743 mitochondrial inner membrane; GO:0005753 mitochondrial proton-transporting ATP synthase complex; GO:0009507 chloroplast; GO:0009536 plastid; GO:0016020 membrane; GO:0016469 proton-transporting two-sector ATPase complex; …	GO:0005488 binding; GO:0005507 copper ion binding; GO:0008270 zinc ion binding; GO:0043167 ion binding; GO:0043169 cation binding; GO:0046872 metal ion binding; GO:0046914 transition metal ion binding; GO:0050897 cobalt ion binding;
HORVU0Hr1G019950.1	119	2.923	Up	0.00023583	K	ATP synthase subunit alpha	---	1	2.42805e-15	112.93	TGSIVDVPAGK(1)AMLGR	2	1.2388	31	chloroplast		GO:0005622 intracellular; GO:0005623 cell; GO:0005737 cytoplasm; GO:0005739 mitochondrion; GO:0005740 mitochondrial envelope; GO:0005743 mitochondrial inner membrane; GO:0016020 membrane; GO:0019866 organelle inner membrane; GO:0031090 organelle membrane; GO:0031966 mitochondrial membrane; GO:0031967 organelle envelope; GO:0031975 envelope; GO:0043226 organelle; GO:0043227 membrane-bounded organe…					PF02874; PF00006; PF00306	ATP synthase alpha/beta family, beta-barrel domain; ATP synthase alpha/beta family, nucleotide-binding domain; ATP synthase alpha/beta chain, C terminal domain
HORVU0Hr1G019950.1	136	1.628	Up	0.010804	K	ATP synthase subunit alpha	---	1	5.3722e-10	110.14	VVDALGVPIDGK(1)GALSDHER	3	2.3815	14	chloroplast		GO:0005622 intracellular; GO:0005623 cell; GO:0005737 cytoplasm; GO:0005739 mitochondrion; GO:0005740 mitochondrial envelope; GO:0005743 mitochondrial inner membrane; GO:0016020 membrane; GO:0019866 organelle inner membrane; GO:0031090 organelle membrane; GO:0031966 mitochondrial membrane; GO:0031967 organelle envelope; GO:0031975 envelope; GO:0043226 organelle; GO:0043227 membrane-bounded organe…					PF02874; PF00006; PF00306	ATP synthase alpha/beta family, beta-barrel domain; ATP synthase alpha/beta family, nucleotide-binding domain; ATP synthase alpha/beta chain, C terminal domain
HORVU1Hr1G021720.1	202	1.657	Up	0.00032246	K	40S ribosomal protein S4	---	1	7.44017e-28	173.26	HK(1)GTFETIHVEDAQGHQFATR	4	1.7909	27	mitochondria	GO:0006412 translation; GO:0006518 peptide metabolic process; GO:0006807 nitrogen compound metabolic process; GO:0008152 metabolic process; GO:0009058 biosynthetic process; GO:0009059 macromolecule biosynthetic process; GO:0009987 cellular process; GO:0010467 gene expression; GO:0019538 protein metabolic process; GO:0034641 cellular nitrogen compound metabolic process; GO:0034645 cellular macromo…	GO:0005622 intracellular; GO:0005623 cell; GO:0005737 cytoplasm; GO:0005829 cytosol; GO:0005840 ribosome; GO:0015935 small ribosomal subunit; GO:0022626 cytosolic ribosome; GO:0022627 cytosolic small ribosomal subunit; GO:0032991 macromolecular complex; GO:0043226 organelle; GO:0043228 non-membrane-bounded organelle; GO:0043229 intracellular organelle; GO:0043232 intracellular non-membrane-bounde…	GO:0003676 nucleic acid binding; GO:0003723 RNA binding; GO:0003735 structural constituent of ribosome; GO:0005198 structural molecule activity; GO:0005488 binding; GO:0097159 organic cyclic compound binding; GO:1901363 heterocyclic compound binding;	K02987	RP-S4e, RPS4; small subunit ribosomal protein S4e	osa03010 Ribosome - Oryza sativa japonica (Japanese rice) (RefSeq);	PF08071; PF01479	RS4NT (NUC023) domain; S4 domain
HORVU1Hr1G023630.1	370	1.553	Up	0.00046453	K	Dihydrolipoyl dehydrogenase	---	1	2.47071e-74	210.62	VPYTAGIGLHAIGVETDK(1)GGR	3	2.1773	15	chloroplast	GO:0008152 metabolic process; GO:0010035 response to inorganic substance; GO:0010038 response to metal ion; GO:0042221 response to chemical; GO:0046686 response to cadmium ion; GO:0050896 response to stimulus; GO:0055114 oxidation-reduction process;	GO:0005576 extracellular region; GO:0005622 intracellular; GO:0005623 cell; GO:0005737 cytoplasm; GO:0005739 mitochondrion; GO:0005740 mitochondrial envelope; GO:0005743 mitochondrial inner membrane; GO:0005746 mitochondrial respiratory chain; GO:0005747 mitochondrial respiratory chain complex I; GO:0005759 mitochondrial matrix; GO:0009507 chloroplast; GO:0009536 plastid; GO:0016020 membrane; GO:…	GO:0000166 nucleotide binding; GO:0003824 catalytic activity; GO:0004148 dihydrolipoyl dehydrogenase activity; GO:0005488 binding; GO:0005507 copper ion binding; GO:0005524 ATP binding; GO:0008144 drug binding; GO:0008270 zinc ion binding; GO:0016491 oxidoreductase activity; GO:0016651 oxidoreductase activity, acting on NAD(P)H; GO:0016667 oxidoreductase activity, acting on a sulfur group of dono…	K00382	DLD, lpd, pdhD; dihydrolipoamide dehydrogenase [EC:1.8.1.4]	osa00010 Glycolysis / Gluconeogenesis - Oryza sativa japonica (Japanese rice) (RefSeq); osa00020 Citrate cycle (TCA cycle) - Oryza sativa japonica (Japanese rice) (RefSeq); osa00260 Glycine, serine and threonine metabolism - Oryza sativa japonica (Japanese rice) (RefSeq); osa00280 Valine, leucine and isoleucine degradation - Oryza sativa japonica (Japanese rice) (RefSeq); osa00310 Lysine degradat…	PF07992; PF02852	Pyridine nucleotide-disulphide oxidoreductase; Pyridine nucleotide-disulphide oxidoreductase, dimerisation domain
HORVU1Hr1G023660.1	57	1.685	Up	0.0051184	K	ubiquitin 5	---	1	1.24994e-08	112.93	IQDK(1)EGIPPDQQR	2	1.1097	44	mitochondria	GO:0006508 proteolysis; GO:0006511 ubiquitin-dependent protein catabolic process; GO:0006807 nitrogen compound metabolic process; GO:0008152 metabolic process; GO:0009056 catabolic process; GO:0009057 macromolecule catabolic process; GO:0009987 cellular process; GO:0019538 protein metabolic process; GO:0019941 modification-dependent protein catabolic process; GO:0030163 protein catabolic process;…	GO:0005622 intracellular; GO:0005623 cell; GO:0005737 cytoplasm; GO:0005794 Golgi apparatus; GO:0005829 cytosol; GO:0005840 ribosome; GO:0005886 plasma membrane; GO:0005911 cell-cell junction; GO:0009506 plasmodesma; GO:0012505 endomembrane system; GO:0015935 small ribosomal subunit; GO:0016020 membrane; GO:0022626 cytosolic ribosome; GO:0022627 cytosolic small ribosomal subunit; GO:0030054 cell …	GO:0003676 nucleic acid binding; GO:0003723 RNA binding; GO:0003729 mRNA binding; GO:0003735 structural constituent of ribosome; GO:0005198 structural molecule activity; GO:0005488 binding; GO:0097159 organic cyclic compound binding; GO:1901363 heterocyclic compound binding;	K02977	RP-S27Ae, RPS27A; small subunit ribosomal protein S27Ae	osa03010 Ribosome - Oryza sativa japonica (Japanese rice) (RefSeq);	PF00240; PF01599	Ubiquitin family; Ribosomal protein S27a
HORVU1Hr1G023660.1	30	2.668	Up	3.8739e-05	K	ubiquitin 5	---	1	8.67337e-06	134.66	MQIFVK(1)TLTGK	2	0.99829	27	mitochondria	GO:0006508 proteolysis; GO:0006511 ubiquitin-dependent protein catabolic process; GO:0006807 nitrogen compound metabolic process; GO:0008152 metabolic process; GO:0009056 catabolic process; GO:0009057 macromolecule catabolic process; GO:0009987 cellular process; GO:0019538 protein metabolic process; GO:0019941 modification-dependent protein catabolic process; GO:0030163 protein catabolic process;…	GO:0005622 intracellular; GO:0005623 cell; GO:0005737 cytoplasm; GO:0005794 Golgi apparatus; GO:0005829 cytosol; GO:0005840 ribosome; GO:0005886 plasma membrane; GO:0005911 cell-cell junction; GO:0009506 plasmodesma; GO:0012505 endomembrane system; GO:0015935 small ribosomal subunit; GO:0016020 membrane; GO:0022626 cytosolic ribosome; GO:0022627 cytosolic small ribosomal subunit; GO:0030054 cell …	GO:0003676 nucleic acid binding; GO:0003723 RNA binding; GO:0003729 mRNA binding; GO:0003735 structural constituent of ribosome; GO:0005198 structural molecule activity; GO:0005488 binding; GO:0097159 organic cyclic compound binding; GO:1901363 heterocyclic compound binding;	K02977	RP-S27Ae, RPS27A; small subunit ribosomal protein S27Ae	osa03010 Ribosome - Oryza sativa japonica (Japanese rice) (RefSeq);	PF00240; PF01599	Ubiquitin family; Ribosomal protein S27a
HORVU1Hr1G024710.2	125	1.948	Up	0.0020961	K	60S ribosomal protein L10-2	---	1	4.37502e-07	126.29	INK(1)MLSCAGADR	2	0.29035	22	chloroplast	GO:0000027 ribosomal large subunit assembly; GO:0002252 immune effector process; GO:0002376 immune system process; GO:0006412 translation; GO:0006518 peptide metabolic process; GO:0006807 nitrogen compound metabolic process; GO:0006950 response to stress; GO:0006952 defense response; GO:0006996 organelle organization; GO:0008152 metabolic process; GO:0009058 biosynthetic process; GO:0009059 macro…	GO:0005622 intracellular; GO:0005623 cell; GO:0005634 nucleus; GO:0005730 nucleolus; GO:0005737 cytoplasm; GO:0005773 vacuole; GO:0005774 vacuolar membrane; GO:0005829 cytosol; GO:0005840 ribosome; GO:0005844 polysome; GO:0009507 chloroplast; GO:0009526 plastid envelope; GO:0009536 plastid; GO:0009941 chloroplast envelope; GO:0015934 large ribosomal subunit; GO:0016020 membrane; GO:0022625 cytoso…	GO:0003676 nucleic acid binding; GO:0003723 RNA binding; GO:0003729 mRNA binding; GO:0003735 structural constituent of ribosome; GO:0005198 structural molecule activity; GO:0005488 binding; GO:0097159 organic cyclic compound binding; GO:1901363 heterocyclic compound binding;	K02866	RP-L10e, RPL10; large subunit ribosomal protein L10e	osa03010 Ribosome - Oryza sativa japonica (Japanese rice) (RefSeq);
HORVU1Hr1G031600.1	136	1.516	Up	0.00122278	K	ATP synthase gamma chain	---	1	1.23613e-05	133.76	ALQK(1)MTSGPEK	2	0.97551	26	mitochondria		GO:0005618 cell wall; GO:0005622 intracellular; GO:0005623 cell; GO:0005634 nucleus; GO:0005730 nucleolus; GO:0005737 cytoplasm; GO:0005739 mitochondrion; GO:0005740 mitochondrial envelope; GO:0005743 mitochondrial inner membrane; GO:0005753 mitochondrial proton-transporting ATP synthase complex; GO:0009507 chloroplast; GO:0009536 plastid; GO:0016020 membrane; GO:0016469 proton-transporting two-s…	GO:0005488 binding; GO:0008270 zinc ion binding; GO:0043167 ion binding; GO:0043169 cation binding; GO:0046872 metal ion binding; GO:0046914 transition metal ion binding;	K02136	ATPeF1G, ATP5C1, ATP3; F-type H+-transporting ATPase subunit gamma	osa00190 Oxidative phosphorylation - Oryza sativa japonica (Japanese rice) (RefSeq); osa01100 Metabolic pathways - Oryza sativa japonica (Japanese rice) (RefSeq);	PF00231	ATP synthase
HORVU1Hr1G031600.1	164	1.779	Up	0.0051584	K	ATP synthase gamma chain	---	1	1.57249e-24	175.54	K(1)HIEMTVSELQK	2	2.8068	16	mitochondria		GO:0005618 cell wall; GO:0005622 intracellular; GO:0005623 cell; GO:0005634 nucleus; GO:0005730 nucleolus; GO:0005737 cytoplasm; GO:0005739 mitochondrion; GO:0005740 mitochondrial envelope; GO:0005743 mitochondrial inner membrane; GO:0005753 mitochondrial proton-transporting ATP synthase complex; GO:0009507 chloroplast; GO:0009536 plastid; GO:0016020 membrane; GO:0016469 proton-transporting two-s…	GO:0005488 binding; GO:0008270 zinc ion binding; GO:0043167 ion binding; GO:0043169 cation binding; GO:0046872 metal ion binding; GO:0046914 transition metal ion binding;	K02136	ATPeF1G, ATP5C1, ATP3; F-type H+-transporting ATPase subunit gamma	osa00190 Oxidative phosphorylation - Oryza sativa japonica (Japanese rice) (RefSeq); osa01100 Metabolic pathways - Oryza sativa japonica (Japanese rice) (RefSeq);	PF00231	ATP synthase
HORVU1Hr1G038680.8	311	2.127	Up	0.0111958	K	60 kDa chaperonin 1	---	1	5.24927e-33	168.05	GYISPYFVTNQK(1)TQK	2	0.83704	13	chloroplast	GO:0006457 protein folding; GO:0006458 'de novo' protein folding; GO:0006605 protein targeting; GO:0006626 protein targeting to mitochondrion; GO:0006810 transport; GO:0006839 mitochondrial transport; GO:0006886 intracellular protein transport; GO:0006950 response to stress; GO:0006996 organelle organization; GO:0007005 mitochondrion organization; GO:0008104 protein localization; GO:0009266 respo…	GO:0005622 intracellular; GO:0005623 cell; GO:0005737 cytoplasm; GO:0005739 mitochondrion; GO:0005759 mitochondrial matrix; GO:0005773 vacuole; GO:0005774 vacuolar membrane; GO:0005829 cytosol; GO:0005840 ribosome; GO:0005844 polysome; GO:0005886 plasma membrane; GO:0009507 chloroplast; GO:0009526 plastid envelope; GO:0009532 plastid stroma; GO:0009536 plastid; GO:0009570 chloroplast stroma; GO:0…	GO:0000166 nucleotide binding; GO:0003735 structural constituent of ribosome; GO:0005198 structural molecule activity; GO:0005488 binding; GO:0005507 copper ion binding; GO:0005515 protein binding; GO:0005524 ATP binding; GO:0008144 drug binding; GO:0017076 purine nucleotide binding; GO:0030554 adenyl nucleotide binding; GO:0032553 ribonucleotide binding; GO:0032555 purine ribonucleotide binding;…	K04077	groEL, HSPD1; chaperonin GroEL	osa03018 RNA degradation - Oryza sativa japonica (Japanese rice) (RefSeq);
HORVU1Hr1G038680.8	490	1.568	Up	0.0043029	K	60 kDa chaperonin 1	---	0.993676	1.54655e-32	162.16	SAIEQSTSDYDK(0.006)EK(0.994)LQER	3	0.68204	17	chloroplast	GO:0006457 protein folding; GO:0006458 'de novo' protein folding; GO:0006605 protein targeting; GO:0006626 protein targeting to mitochondrion; GO:0006810 transport; GO:0006839 mitochondrial transport; GO:0006886 intracellular protein transport; GO:0006950 response to stress; GO:0006996 organelle organization; GO:0007005 mitochondrion organization; GO:0008104 protein localization; GO:0009266 respo…	GO:0005622 intracellular; GO:0005623 cell; GO:0005737 cytoplasm; GO:0005739 mitochondrion; GO:0005759 mitochondrial matrix; GO:0005773 vacuole; GO:0005774 vacuolar membrane; GO:0005829 cytosol; GO:0005840 ribosome; GO:0005844 polysome; GO:0005886 plasma membrane; GO:0009507 chloroplast; GO:0009526 plastid envelope; GO:0009532 plastid stroma; GO:0009536 plastid; GO:0009570 chloroplast stroma; GO:0…	GO:0000166 nucleotide binding; GO:0003735 structural constituent of ribosome; GO:0005198 structural molecule activity; GO:0005488 binding; GO:0005507 copper ion binding; GO:0005515 protein binding; GO:0005524 ATP binding; GO:0008144 drug binding; GO:0017076 purine nucleotide binding; GO:0030554 adenyl nucleotide binding; GO:0032553 ribonucleotide binding; GO:0032555 purine ribonucleotide binding;…	K04077	groEL, HSPD1; chaperonin GroEL	osa03018 RNA degradation - Oryza sativa japonica (Japanese rice) (RefSeq);
HORVU1Hr1G038680.8	150	2.218	Up	0.0156964	K	60 kDa chaperonin 1	---	1	3.65216e-14	149.58	TVIIEQSFGAPK(1)VTK	2	2.3365	22	chloroplast	GO:0006457 protein folding; GO:0006458 'de novo' protein folding; GO:0006605 protein targeting; GO:0006626 protein targeting to mitochondrion; GO:0006810 transport; GO:0006839 mitochondrial transport; GO:0006886 intracellular protein transport; GO:0006950 response to stress; GO:0006996 organelle organization; GO:0007005 mitochondrion organization; GO:0008104 protein localization; GO:0009266 respo…	GO:0005622 intracellular; GO:0005623 cell; GO:0005737 cytoplasm; GO:0005739 mitochondrion; GO:0005759 mitochondrial matrix; GO:0005773 vacuole; GO:0005774 vacuolar membrane; GO:0005829 cytosol; GO:0005840 ribosome; GO:0005844 polysome; GO:0005886 plasma membrane; GO:0009507 chloroplast; GO:0009526 plastid envelope; GO:0009532 plastid stroma; GO:0009536 plastid; GO:0009570 chloroplast stroma; GO:0…	GO:0000166 nucleotide binding; GO:0003735 structural constituent of ribosome; GO:0005198 structural molecule activity; GO:0005488 binding; GO:0005507 copper ion binding; GO:0005515 protein binding; GO:0005524 ATP binding; GO:0008144 drug binding; GO:0017076 purine nucleotide binding; GO:0030554 adenyl nucleotide binding; GO:0032553 ribonucleotide binding; GO:0032555 purine ribonucleotide binding;…	K04077	groEL, HSPD1; chaperonin GroEL	osa03018 RNA degradation - Oryza sativa japonica (Japanese rice) (RefSeq);
HORVU1Hr1G041250.5	241	1.613	Up	0.0119622	K	Malate dehydrogenase	---	1	2.60964e-08	121.69	K(1)LSSALSAASSACDHIR	3	3.2291	15	cytoplasm	GO:0006082 organic acid metabolic process; GO:0006091 generation of precursor metabolites and energy; GO:0006099 tricarboxylic acid cycle; GO:0006101 citrate metabolic process; GO:0006107 oxaloacetate metabolic process; GO:0006108 malate metabolic process; GO:0006139 nucleobase-containing compound metabolic process; GO:0006725 cellular aromatic compound metabolic process; GO:0006732 coenzyme meta…	GO:0005576 extracellular region; GO:0005622 intracellular; GO:0005623 cell; GO:0005634 nucleus; GO:0005737 cytoplasm; GO:0005773 vacuole; GO:0005774 vacuolar membrane; GO:0005829 cytosol; GO:0005886 plasma membrane; GO:0005911 cell-cell junction; GO:0009506 plasmodesma; GO:0009507 chloroplast; GO:0009532 plastid stroma; GO:0009536 plastid; GO:0009570 chloroplast stroma; GO:0016020 membrane; GO:00…	GO:0003824 catalytic activity; GO:0016491 oxidoreductase activity; GO:0016614 oxidoreductase activity, acting on CH-OH group of donors; GO:0016615 malate dehydrogenase activity; GO:0016616 oxidoreductase activity, acting on the CH-OH group of donors, NAD or NADP as acceptor; GO:0030060 L-malate dehydrogenase activity;	K00025	MDH1; malate dehydrogenase [EC:1.1.1.37]	osa00020 Citrate cycle (TCA cycle) - Oryza sativa japonica (Japanese rice) (RefSeq); osa00270 Cysteine and methionine metabolism - Oryza sativa japonica (Japanese rice) (RefSeq); osa00620 Pyruvate metabolism - Oryza sativa japonica (Japanese rice) (RefSeq); osa00630 Glyoxylate and dicarboxylate metabolism - Oryza sativa japonica (Japanese rice) (RefSeq); osa00710 Carbon fixation in photosynthetic…	PF02866	lactate/malate dehydrogenase, alpha/beta C-terminal domain
HORVU1Hr1G041250.5	112	1.529	Up	0.0071755	K	Malate dehydrogenase	---	1	2.05945e-21	128.68	NVSIYK(1)SQASALEAHAAPNCK	3	1.038	14	cytoplasm	GO:0006082 organic acid metabolic process; GO:0006091 generation of precursor metabolites and energy; GO:0006099 tricarboxylic acid cycle; GO:0006101 citrate metabolic process; GO:0006107 oxaloacetate metabolic process; GO:0006108 malate metabolic process; GO:0006139 nucleobase-containing compound metabolic process; GO:0006725 cellular aromatic compound metabolic process; GO:0006732 coenzyme meta…	GO:0005576 extracellular region; GO:0005622 intracellular; GO:0005623 cell; GO:0005634 nucleus; GO:0005737 cytoplasm; GO:0005773 vacuole; GO:0005774 vacuolar membrane; GO:0005829 cytosol; GO:0005886 plasma membrane; GO:0005911 cell-cell junction; GO:0009506 plasmodesma; GO:0009507 chloroplast; GO:0009532 plastid stroma; GO:0009536 plastid; GO:0009570 chloroplast stroma; GO:0016020 membrane; GO:00…	GO:0003824 catalytic activity; GO:0016491 oxidoreductase activity; GO:0016614 oxidoreductase activity, acting on CH-OH group of donors; GO:0016615 malate dehydrogenase activity; GO:0016616 oxidoreductase activity, acting on the CH-OH group of donors, NAD or NADP as acceptor; GO:0030060 L-malate dehydrogenase activity;	K00025	MDH1; malate dehydrogenase [EC:1.1.1.37]	osa00020 Citrate cycle (TCA cycle) - Oryza sativa japonica (Japanese rice) (RefSeq); osa00270 Cysteine and methionine metabolism - Oryza sativa japonica (Japanese rice) (RefSeq); osa00620 Pyruvate metabolism - Oryza sativa japonica (Japanese rice) (RefSeq); osa00630 Glyoxylate and dicarboxylate metabolism - Oryza sativa japonica (Japanese rice) (RefSeq); osa00710 Carbon fixation in photosynthetic…	PF02866	lactate/malate dehydrogenase, alpha/beta C-terminal domain
HORVU1Hr1G042220.1	77	2.495	Up	0.00051883	K	40S ribosomal protein S17-4	---	1	5.51285e-09	145.75	VLEEVSILQSK(1)R	2	1.3211	15	nucleus	GO:0000028 ribosomal small subunit assembly; GO:0006996 organelle organization; GO:0009987 cellular process; GO:0016043 cellular component organization; GO:0022607 cellular component assembly; GO:0022613 ribonucleoprotein complex biogenesis; GO:0022618 ribonucleoprotein complex assembly; GO:0034622 cellular macromolecular complex assembly; GO:0042254 ribosome biogenesis; GO:0042255 ribosome assem…	GO:0005622 intracellular; GO:0005623 cell; GO:0005737 cytoplasm; GO:0005829 cytosol; GO:0005840 ribosome; GO:0015935 small ribosomal subunit; GO:0022626 cytosolic ribosome; GO:0022627 cytosolic small ribosomal subunit; GO:0032991 macromolecular complex; GO:0043226 organelle; GO:0043228 non-membrane-bounded organelle; GO:0043229 intracellular organelle; GO:0043232 intracellular non-membrane-bounde…	GO:0003676 nucleic acid binding; GO:0003723 RNA binding; GO:0003729 mRNA binding; GO:0005488 binding; GO:0097159 organic cyclic compound binding; GO:1901363 heterocyclic compound binding;	K02962	RP-S17e, RPS17; small subunit ribosomal protein S17e	osa03010 Ribosome - Oryza sativa japonica (Japanese rice) (RefSeq);
HORVU1Hr1G042220.1	82	1.95	Up	0.0052562	K	40S ribosomal protein S17-4	---	1	8.37943e-08	94.804	NK(1)VAGFTTHLMR	2	0.1117	16	nucleus	GO:0000028 ribosomal small subunit assembly; GO:0006996 organelle organization; GO:0009987 cellular process; GO:0016043 cellular component organization; GO:0022607 cellular component assembly; GO:0022613 ribonucleoprotein complex biogenesis; GO:0022618 ribonucleoprotein complex assembly; GO:0034622 cellular macromolecular complex assembly; GO:0042254 ribosome biogenesis; GO:0042255 ribosome assem…	GO:0005622 intracellular; GO:0005623 cell; GO:0005737 cytoplasm; GO:0005829 cytosol; GO:0005840 ribosome; GO:0015935 small ribosomal subunit; GO:0022626 cytosolic ribosome; GO:0022627 cytosolic small ribosomal subunit; GO:0032991 macromolecular complex; GO:0043226 organelle; GO:0043228 non-membrane-bounded organelle; GO:0043229 intracellular organelle; GO:0043232 intracellular non-membrane-bounde…	GO:0003676 nucleic acid binding; GO:0003723 RNA binding; GO:0003729 mRNA binding; GO:0005488 binding; GO:0097159 organic cyclic compound binding; GO:1901363 heterocyclic compound binding;	K02962	RP-S17e, RPS17; small subunit ribosomal protein S17e	osa03010 Ribosome - Oryza sativa japonica (Japanese rice) (RefSeq);
HORVU1Hr1G055440.1	87	2.787	Up	0.0035564	K	Nucleoside diphosphate kinase family protein	---	1	2.27892e-51	177.41	K(1)IIGATNPLASEPGTIR	2	2.4615	15	cytoplasm	GO:0000302 response to reactive oxygen species; GO:0006139 nucleobase-containing compound metabolic process; GO:0006165 nucleoside diphosphate phosphorylation; GO:0006725 cellular aromatic compound metabolic process; GO:0006753 nucleoside phosphate metabolic process; GO:0006793 phosphorus metabolic process; GO:0006796 phosphate-containing compound metabolic process; GO:0006807 nitrogen compound m…	GO:0005622 intracellular; GO:0005623 cell; GO:0044464 cell part;	GO:0003824 catalytic activity; GO:0004550 nucleoside diphosphate kinase activity; GO:0016301 kinase activity; GO:0016740 transferase activity; GO:0016772 transferase activity, transferring phosphorus-containing groups; GO:0016776 phosphotransferase activity, phosphate group as acceptor; GO:0019205 nucleobase-containing compound kinase activity;	K00940	ndk, NME; nucleoside-diphosphate kinase [EC:2.7.4.6]	osa00230 Purine metabolism - Oryza sativa japonica (Japanese rice) (RefSeq); osa00240 Pyrimidine metabolism - Oryza sativa japonica (Japanese rice) (RefSeq); osa01100 Metabolic pathways - Oryza sativa japonica (Japanese rice) (RefSeq); osa01110 Biosynthesis of secondary metabolites - Oryza sativa japonica (Japanese rice) (RefSeq); osa04016 MAPK signaling pathway - plant - Oryza sativa japonica (J…	PF00334	Nucleoside diphosphate kinase
HORVU1Hr1G057970.2	83	2.374	Up	0.00146494	K	nascent polypeptide-associated complex subunit alpha-like protein 3	---	1	0.000712586	81.099	LGMK(1)TITGVSR	2	0.22663	20	nucleus				K03626	EGD2, NACA; nascent polypeptide-associated complex subunit alpha
HORVU1Hr1G079910.6	401	1.722	Up	0.00025589	K	60 kDa chaperonin	---	0.985592	7.52742e-25	141.87	ESLENNTAMFDK(0.014)EK(0.986)AQER	3	2.158	16	mitochondria	GO:0006457 protein folding; GO:0006458 'de novo' protein folding; GO:0006605 protein targeting; GO:0006626 protein targeting to mitochondrion; GO:0006810 transport; GO:0006839 mitochondrial transport; GO:0006886 intracellular protein transport; GO:0006996 organelle organization; GO:0007005 mitochondrion organization; GO:0008104 protein localization; GO:0009987 cellular process; GO:0010035 respons…	GO:0005622 intracellular; GO:0005623 cell; GO:0005737 cytoplasm; GO:0005739 mitochondrion; GO:0005773 vacuole; GO:0005774 vacuolar membrane; GO:0005829 cytosol; GO:0016020 membrane; GO:0031090 organelle membrane; GO:0043226 organelle; GO:0043227 membrane-bounded organelle; GO:0043229 intracellular organelle; GO:0043231 intracellular membrane-bounded organelle; GO:0044422 organelle part; GO:004442…	GO:0005488 binding; GO:0005515 protein binding; GO:0044183 protein binding involved in protein folding; GO:0051082 unfolded protein binding;	K04077	groEL, HSPD1; chaperonin GroEL	osa03018 RNA degradation - Oryza sativa japonica (Japanese rice) (RefSeq);
HORVU1Hr1G080370.1	61	1.944	Up	0.040481	K	Mitochondrial outer membrane protein porin 2	---	1	1.91187e-28	205.09	K(1)NEAILSDLQTQVK	2	0.98364	14	chloroplast	GO:0006091 generation of precursor metabolites and energy; GO:0006810 transport; GO:0006811 ion transport; GO:0006820 anion transport; GO:0006950 response to stress; GO:0006952 defense response; GO:0008152 metabolic process; GO:0009060 aerobic respiration; GO:0009266 response to temperature stimulus; GO:0009409 response to cold; GO:0009605 response to external stimulus; GO:0009607 response to bio…	GO:0005618 cell wall; GO:0005622 intracellular; GO:0005623 cell; GO:0005634 nucleus; GO:0005730 nucleolus; GO:0005737 cytoplasm; GO:0005739 mitochondrion; GO:0005740 mitochondrial envelope; GO:0005741 mitochondrial outer membrane; GO:0005773 vacuole; GO:0005774 vacuolar membrane; GO:0005886 plasma membrane; GO:0009507 chloroplast; GO:0009526 plastid envelope; GO:0009536 plastid; GO:0009941 chloro…	GO:0005215 transporter activity; GO:0005216 ion channel activity; GO:0005244 voltage-gated ion channel activity; GO:0005253 anion channel activity; GO:0008308 voltage-gated anion channel activity; GO:0008509 anion transmembrane transporter activity; GO:0015075 ion transmembrane transporter activity; GO:0015103 inorganic anion transmembrane transporter activity; GO:0015267 channel activity; GO:001…	K15040	VDAC2; voltage-dependent anion channel protein 2
HORVU1Hr1G083840.2	281	8.661	Up	0.0038602	K	ATP synthase subunit beta	---	1	7.16291e-11	127.03	EMIESGVIK(1)LDDK	2	0.68699	39	mitochondria	GO:0006139 nucleobase-containing compound metabolic process; GO:0006163 purine nucleotide metabolic process; GO:0006164 purine nucleotide biosynthetic process; GO:0006725 cellular aromatic compound metabolic process; GO:0006753 nucleoside phosphate metabolic process; GO:0006754 ATP biosynthetic process; GO:0006793 phosphorus metabolic process; GO:0006796 phosphate-containing compound metabolic pr…	GO:0005622 intracellular; GO:0005623 cell; GO:0005737 cytoplasm; GO:0005739 mitochondrion; GO:0005740 mitochondrial envelope; GO:0005743 mitochondrial inner membrane; GO:0016020 membrane; GO:0019866 organelle inner membrane; GO:0031090 organelle membrane; GO:0031966 mitochondrial membrane; GO:0031967 organelle envelope; GO:0031975 envelope; GO:0043226 organelle; GO:0043227 membrane-bounded organe…	GO:0000166 nucleotide binding; GO:0005488 binding; GO:0005524 ATP binding; GO:0008144 drug binding; GO:0017076 purine nucleotide binding; GO:0030554 adenyl nucleotide binding; GO:0032553 ribonucleotide binding; GO:0032555 purine ribonucleotide binding; GO:0032559 adenyl ribonucleotide binding; GO:0035639 purine ribonucleoside triphosphate binding; GO:0036094 small molecule binding; GO:0043167 ion…	K02133	ATPeF1B, ATP5B, ATP2; F-type H+-transporting ATPase subunit beta [EC:3.6.3.14]	osa00190 Oxidative phosphorylation - Oryza sativa japonica (Japanese rice) (RefSeq); osa01100 Metabolic pathways - Oryza sativa japonica (Japanese rice) (RefSeq);	PF02874; PF00006	ATP synthase alpha/beta family, beta-barrel domain; ATP synthase alpha/beta family, nucleotide-binding domain
HORVU1Hr1G083840.2	179	1.687	Up	0.0046003	K	ATP synthase subunit beta	---	1	4.43859e-09	106.11	IINVIGEPIDHK(1)GDIK	3	2.5857	17	mitochondria	GO:0006139 nucleobase-containing compound metabolic process; GO:0006163 purine nucleotide metabolic process; GO:0006164 purine nucleotide biosynthetic process; GO:0006725 cellular aromatic compound metabolic process; GO:0006753 nucleoside phosphate metabolic process; GO:0006754 ATP biosynthetic process; GO:0006793 phosphorus metabolic process; GO:0006796 phosphate-containing compound metabolic pr…	GO:0005622 intracellular; GO:0005623 cell; GO:0005737 cytoplasm; GO:0005739 mitochondrion; GO:0005740 mitochondrial envelope; GO:0005743 mitochondrial inner membrane; GO:0016020 membrane; GO:0019866 organelle inner membrane; GO:0031090 organelle membrane; GO:0031966 mitochondrial membrane; GO:0031967 organelle envelope; GO:0031975 envelope; GO:0043226 organelle; GO:0043227 membrane-bounded organe…	GO:0000166 nucleotide binding; GO:0005488 binding; GO:0005524 ATP binding; GO:0008144 drug binding; GO:0017076 purine nucleotide binding; GO:0030554 adenyl nucleotide binding; GO:0032553 ribonucleotide binding; GO:0032555 purine ribonucleotide binding; GO:0032559 adenyl ribonucleotide binding; GO:0035639 purine ribonucleoside triphosphate binding; GO:0036094 small molecule binding; GO:0043167 ion…	K02133	ATPeF1B, ATP5B, ATP2; F-type H+-transporting ATPase subunit beta [EC:3.6.3.14]	osa00190 Oxidative phosphorylation - Oryza sativa japonica (Japanese rice) (RefSeq); osa01100 Metabolic pathways - Oryza sativa japonica (Japanese rice) (RefSeq);	PF02874; PF00006	ATP synthase alpha/beta family, beta-barrel domain; ATP synthase alpha/beta family, nucleotide-binding domain
HORVU1Hr1G083840.2	148	1.929	Up	0.00076208	K	ATP synthase subunit beta	---	1	3.8446e-171	305.74	GQK(1)VLNTGSPITVPVGR	2	1.5387	24	mitochondria	GO:0006139 nucleobase-containing compound metabolic process; GO:0006163 purine nucleotide metabolic process; GO:0006164 purine nucleotide biosynthetic process; GO:0006725 cellular aromatic compound metabolic process; GO:0006753 nucleoside phosphate metabolic process; GO:0006754 ATP biosynthetic process; GO:0006793 phosphorus metabolic process; GO:0006796 phosphate-containing compound metabolic pr…	GO:0005622 intracellular; GO:0005623 cell; GO:0005737 cytoplasm; GO:0005739 mitochondrion; GO:0005740 mitochondrial envelope; GO:0005743 mitochondrial inner membrane; GO:0016020 membrane; GO:0019866 organelle inner membrane; GO:0031090 organelle membrane; GO:0031966 mitochondrial membrane; GO:0031967 organelle envelope; GO:0031975 envelope; GO:0043226 organelle; GO:0043227 membrane-bounded organe…	GO:0000166 nucleotide binding; GO:0005488 binding; GO:0005524 ATP binding; GO:0008144 drug binding; GO:0017076 purine nucleotide binding; GO:0030554 adenyl nucleotide binding; GO:0032553 ribonucleotide binding; GO:0032555 purine ribonucleotide binding; GO:0032559 adenyl ribonucleotide binding; GO:0035639 purine ribonucleoside triphosphate binding; GO:0036094 small molecule binding; GO:0043167 ion…	K02133	ATPeF1B, ATP5B, ATP2; F-type H+-transporting ATPase subunit beta [EC:3.6.3.14]	osa00190 Oxidative phosphorylation - Oryza sativa japonica (Japanese rice) (RefSeq); osa01100 Metabolic pathways - Oryza sativa japonica (Japanese rice) (RefSeq);	PF02874; PF00006	ATP synthase alpha/beta family, beta-barrel domain; ATP synthase alpha/beta family, nucleotide-binding domain
HORVU1Hr1G092860.1	118	3.065	Up	0.000142291	K	Mitochondrial substrate carrier family protein	---	1	1.5604e-18	144.09	IVPNSAVK(1)FFSYEQASR	3	2.1896	31	cytoplasm	GO:0006810 transport; GO:0006839 mitochondrial transport; GO:0051179 localization; GO:0051234 establishment of localization; GO:0055085 transmembrane transport;	GO:0005622 intracellular; GO:0005623 cell; GO:0005737 cytoplasm; GO:0005739 mitochondrion; GO:0005740 mitochondrial envelope; GO:0005743 mitochondrial inner membrane; GO:0016020 membrane; GO:0016021 integral component of membrane; GO:0019866 organelle inner membrane; GO:0031090 organelle membrane; GO:0031224 intrinsic component of membrane; GO:0031966 mitochondrial membrane; GO:0031967 organelle …	GO:0005215 transporter activity; GO:0022857 transmembrane transporter activity;	K14684	SLC25A23S; solute carrier family 25 (mitochondrial phosphate transporter), member 23/24/25/41
HORVU2Hr1G006250.1	240	0.445	Down	0.009364	K	Dihydrolipoyllysine-residue succinyltransferase component of 2-oxoglutarate dehydrogenase complex	---	1	1.14889e-14	147.78	K(1)QAPKPTPSK	2	1.1696	12	cytoplasm				K00658	DLST, sucB; 2-oxoglutarate dehydrogenase E2 component (dihydrolipoamide succinyltransferase) [EC:2.3.1.61]	osa00020 Citrate cycle (TCA cycle) - Oryza sativa japonica (Japanese rice) (RefSeq); osa00310 Lysine degradation - Oryza sativa japonica (Japanese rice) (RefSeq); osa00380 Tryptophan metabolism - Oryza sativa japonica (Japanese rice) (RefSeq); osa01100 Metabolic pathways - Oryza sativa japonica (Japanese rice) (RefSeq); osa01110 Biosynthesis of secondary metabolites - Oryza sativa japonica (Japan…	PF00364; PF00198	Biotin-requiring enzyme; 2-oxoacid dehydrogenases acyltransferase (catalytic domain)
HORVU2Hr1G010870.8	56	2.053	Up	0.047123	K	40S ribosomal protein S6	---	1	0.000209362	103.69	VEIDDDQK(1)LR	2	2.5128	15	nucleus				K14498	SNRK2; serine/threonine-protein kinase SRK2 [EC:2.7.11.1]	osa04016 MAPK signaling pathway - plant - Oryza sativa japonica (Japanese rice) (RefSeq); osa04075 Plant hormone signal transduction - Oryza sativa japonica (Japanese rice) (RefSeq);
HORVU2Hr1G013170.1	486	1.811	Up	0.0032619	K	2-oxoglutarate dehydrogenase, E1 component	---	1	4.68286e-35	188.6	MYQVIK(1)NHPSSLK	2	0.3716	19	mitochondria	GO:0006082 organic acid metabolic process; GO:0006091 generation of precursor metabolites and energy; GO:0006099 tricarboxylic acid cycle; GO:0006101 citrate metabolic process; GO:0008152 metabolic process; GO:0009060 aerobic respiration; GO:0009987 cellular process; GO:0015980 energy derivation by oxidation of organic compounds; GO:0016999 antibiotic metabolic process; GO:0017144 drug metabolic …	GO:0005622 intracellular; GO:0005623 cell; GO:0005737 cytoplasm; GO:0005739 mitochondrion; GO:0005759 mitochondrial matrix; GO:0005947 mitochondrial alpha-ketoglutarate dehydrogenase complex; GO:0009353 mitochondrial oxoglutarate dehydrogenase complex; GO:0030062 mitochondrial tricarboxylic acid cycle enzyme complex; GO:0031974 membrane-enclosed lumen; GO:0032991 macromolecular complex; GO:004322…	GO:0003824 catalytic activity; GO:0004591 oxoglutarate dehydrogenase (succinyl-transferring) activity; GO:0016491 oxidoreductase activity; GO:0016624 oxidoreductase activity, acting on the aldehyde or oxo group of donors, disulfide as acceptor; GO:0016903 oxidoreductase activity, acting on the aldehyde or oxo group of donors;	K00164	OGDH, sucA; 2-oxoglutarate dehydrogenase E1 component [EC:1.2.4.2]	osa00020 Citrate cycle (TCA cycle) - Oryza sativa japonica (Japanese rice) (RefSeq); osa01100 Metabolic pathways - Oryza sativa japonica (Japanese rice) (RefSeq); osa01110 Biosynthesis of secondary metabolites - Oryza sativa japonica (Japanese rice) (RefSeq); osa01200 Carbon metabolism - Oryza sativa japonica (Japanese rice) (RefSeq);	PF02779	Transketolase, pyrimidine binding domain
HORVU2Hr1G051740.1	188	3.141	Up	0.000116492	K	NADH-quinone oxidoreductase subunit F 1	---	1	0.00012281	124.81	GADWIVNEMK(1)K	2	1.7538	26	cytoplasm				K03942	NDUFV1; NADH dehydrogenase (ubiquinone) flavoprotein 1 [EC:1.6.5.3 1.6.99.3]	osa00190 Oxidative phosphorylation - Oryza sativa japonica (Japanese rice) (RefSeq); osa01100 Metabolic pathways - Oryza sativa japonica (Japanese rice) (RefSeq);	PF10531; PF10589	SLBB domain; NADH-ubiquinone oxidoreductase-F iron-sulfur binding region
HORVU2Hr1G065120.1	172	1.543	Up	0.036718	K	Pyridoxal 5'-phosphate synthase subunit PdxS	---	1	3.0995e-14	156.02	TK(1)GEAGTGNVVEAVR	2	0.11565	8	cytoplasm				K06215	pdxS, pdx1; pyridoxal 5'-phosphate synthase pdxS subunit [EC:4.3.3.6]	osa00750 Vitamin B6 metabolism - Oryza sativa japonica (Japanese rice) (RefSeq);	PF01680	SOR/SNZ family
HORVU2Hr1G070090.3	515	1.534	Up	0.0074007	K	2-oxoglutarate dehydrogenase, E1 component	---	1	8.79918e-09	136.94	K(1)VSTILNEEFK	2	4.3415	29	mitochondria	GO:0006082 organic acid metabolic process; GO:0006091 generation of precursor metabolites and energy; GO:0006099 tricarboxylic acid cycle; GO:0006101 citrate metabolic process; GO:0008152 metabolic process; GO:0009060 aerobic respiration; GO:0009987 cellular process; GO:0015980 energy derivation by oxidation of organic compounds; GO:0016999 antibiotic metabolic process; GO:0017144 drug metabolic …	GO:0005622 intracellular; GO:0005623 cell; GO:0005737 cytoplasm; GO:0005739 mitochondrion; GO:0005759 mitochondrial matrix; GO:0005947 mitochondrial alpha-ketoglutarate dehydrogenase complex; GO:0009353 mitochondrial oxoglutarate dehydrogenase complex; GO:0030062 mitochondrial tricarboxylic acid cycle enzyme complex; GO:0031974 membrane-enclosed lumen; GO:0032991 macromolecular complex; GO:004322…	GO:0003824 catalytic activity; GO:0004591 oxoglutarate dehydrogenase (succinyl-transferring) activity; GO:0016491 oxidoreductase activity; GO:0016624 oxidoreductase activity, acting on the aldehyde or oxo group of donors, disulfide as acceptor; GO:0016903 oxidoreductase activity, acting on the aldehyde or oxo group of donors;	K00164	OGDH, sucA; 2-oxoglutarate dehydrogenase E1 component [EC:1.2.4.2]	osa00020 Citrate cycle (TCA cycle) - Oryza sativa japonica (Japanese rice) (RefSeq); osa01100 Metabolic pathways - Oryza sativa japonica (Japanese rice) (RefSeq); osa01110 Biosynthesis of secondary metabolites - Oryza sativa japonica (Japanese rice) (RefSeq); osa01200 Carbon metabolism - Oryza sativa japonica (Japanese rice) (RefSeq);	PF02779	Transketolase, pyrimidine binding domain
HORVU2Hr1G072660.2	125	0.573	Down	0.0040591	K	ATP synthase D chain, mitochondrial	---	1	0.00110115	100.84	IEK(1)EIAEMK	2	2.211	21	nucleus	GO:0006139 nucleobase-containing compound metabolic process; GO:0006163 purine nucleotide metabolic process; GO:0006164 purine nucleotide biosynthetic process; GO:0006725 cellular aromatic compound metabolic process; GO:0006753 nucleoside phosphate metabolic process; GO:0006754 ATP biosynthetic process; GO:0006793 phosphorus metabolic process; GO:0006796 phosphate-containing compound metabolic pr…	GO:0000274 mitochondrial proton-transporting ATP synthase, stator stalk; GO:0000276 mitochondrial proton-transporting ATP synthase complex, coupling factor F(o); GO:0005622 intracellular; GO:0005623 cell; GO:0005634 nucleus; GO:0005730 nucleolus; GO:0005737 cytoplasm; GO:0005739 mitochondrion; GO:0005740 mitochondrial envelope; GO:0005743 mitochondrial inner membrane; GO:0005753 mitochondrial pro…	GO:0003735 structural constituent of ribosome; GO:0005198 structural molecule activity; GO:0005488 binding; GO:0005507 copper ion binding; GO:0008270 zinc ion binding; GO:0043167 ion binding; GO:0043169 cation binding; GO:0046872 metal ion binding; GO:0046914 transition metal ion binding;	K02138	ATPeF0D, ATP5H, ATP7; F-type H+-transporting ATPase subunit d	osa00190 Oxidative phosphorylation - Oryza sativa japonica (Japanese rice) (RefSeq); osa01100 Metabolic pathways - Oryza sativa japonica (Japanese rice) (RefSeq);
HORVU2Hr1G080630.1	149	1.973	Up	0.0129232	K	14-3-3-like protein GF14-B	---	1	2.14607e-07	120.65	K(1)DAAENTMVAYK	2	-1.6686	17	plasma membrane	GO:0010468 regulation of gene expression; GO:0019222 regulation of metabolic process; GO:0050789 regulation of biological process; GO:0060255 regulation of macromolecule metabolic process; GO:0065007 biological regulation;	GO:0005622 intracellular; GO:0005623 cell; GO:0005634 nucleus; GO:0005737 cytoplasm; GO:0043226 organelle; GO:0043227 membrane-bounded organelle; GO:0043229 intracellular organelle; GO:0043231 intracellular membrane-bounded organelle; GO:0044424 intracellular part; GO:0044464 cell part;	GO:0003676 nucleic acid binding; GO:0003677 DNA binding; GO:0005488 binding; GO:0044877 macromolecular complex binding; GO:0097159 organic cyclic compound binding; GO:1901363 heterocyclic compound binding;	K06630	YWHAE; 14-3-3 protein epsilon		PF00244	14-3-3 protein
HORVU2Hr1G099230.8	189	1.841	Up	0.0100789	K	40S ribosomal protein S11	---	1	5.68197e-29	142.51	FNVLK(1)VVPAGTTGGGK	2	0.657	12	cytoplasm	GO:0006412 translation; GO:0006518 peptide metabolic process; GO:0006807 nitrogen compound metabolic process; GO:0008152 metabolic process; GO:0009058 biosynthetic process; GO:0009059 macromolecule biosynthetic process; GO:0009987 cellular process; GO:0010467 gene expression; GO:0019538 protein metabolic process; GO:0034641 cellular nitrogen compound metabolic process; GO:0034645 cellular macromo…	GO:0005622 intracellular; GO:0005623 cell; GO:0005737 cytoplasm; GO:0005829 cytosol; GO:0005840 ribosome; GO:0015935 small ribosomal subunit; GO:0022626 cytosolic ribosome; GO:0022627 cytosolic small ribosomal subunit; GO:0032991 macromolecular complex; GO:0043226 organelle; GO:0043228 non-membrane-bounded organelle; GO:0043229 intracellular organelle; GO:0043232 intracellular non-membrane-bounde…	GO:0003735 structural constituent of ribosome; GO:0005198 structural molecule activity;	K02949	RP-S11e, RPS11; small subunit ribosomal protein S11e	osa03010 Ribosome - Oryza sativa japonica (Japanese rice) (RefSeq);	PF00366	Ribosomal protein S17
HORVU2Hr1G103130.3	191	3.973	Up	0.00145897	K	Aminomethyltransferase	---	1	1.76779e-51	190.37	QYDAVVTK(1)MPFVPTK	2	0.47278	40	cytoplasm				K00605	gcvT, AMT; aminomethyltransferase [EC:2.1.2.10]	osa00260 Glycine, serine and threonine metabolism - Oryza sativa japonica (Japanese rice) (RefSeq); osa00630 Glyoxylate and dicarboxylate metabolism - Oryza sativa japonica (Japanese rice) (RefSeq); osa00670 One carbon pool by folate - Oryza sativa japonica (Japanese rice) (RefSeq); osa01100 Metabolic pathways - Oryza sativa japonica (Japanese rice) (RefSeq); osa01110 Biosynthesis of secondary me…	PF01571; PF08669	Aminomethyltransferase folate-binding domain; Glycine cleavage T-protein C-terminal barrel domain
HORVU2Hr1G103130.3	166	2.318	Up	0.034282	K	Aminomethyltransferase	---	1	1.15346e-05	95.311	NIAMGYVK(1)NGLHK	2	0.80739	14	cytoplasm				K00605	gcvT, AMT; aminomethyltransferase [EC:2.1.2.10]	osa00260 Glycine, serine and threonine metabolism - Oryza sativa japonica (Japanese rice) (RefSeq); osa00630 Glyoxylate and dicarboxylate metabolism - Oryza sativa japonica (Japanese rice) (RefSeq); osa00670 One carbon pool by folate - Oryza sativa japonica (Japanese rice) (RefSeq); osa01100 Metabolic pathways - Oryza sativa japonica (Japanese rice) (RefSeq); osa01110 Biosynthesis of secondary me…	PF01571; PF08669	Aminomethyltransferase folate-binding domain; Glycine cleavage T-protein C-terminal barrel domain
HORVU2Hr1G110120.3	299	12.753	Up	0.00163584	K	Adenosylhomocysteinase	---	1	8.82158e-30	135.13	VAVVCGYGDVGK(1)GCAAALK	2	0.59692	15	chloroplast				K01251	E3.3.1.1, ahcY; adenosylhomocysteinase [EC:3.3.1.1]	osa00270 Cysteine and methionine metabolism - Oryza sativa japonica (Japanese rice) (RefSeq); osa01100 Metabolic pathways - Oryza sativa japonica (Japanese rice) (RefSeq);	PF05221; PF00670	S-adenosyl-L-homocysteine hydrolase; S-adenosyl-L-homocysteine hydrolase, NAD binding domain
HORVU2Hr1G110120.3	41	1.514	Up	0.00150061	K	Adenosylhomocysteinase	---	1	6.13444e-42	204.86	VK(1)DLSQADFGR	2	2.2829	15	chloroplast				K01251	E3.3.1.1, ahcY; adenosylhomocysteinase [EC:3.3.1.1]	osa00270 Cysteine and methionine metabolism - Oryza sativa japonica (Japanese rice) (RefSeq); osa01100 Metabolic pathways - Oryza sativa japonica (Japanese rice) (RefSeq);	PF05221; PF00670	S-adenosyl-L-homocysteine hydrolase; S-adenosyl-L-homocysteine hydrolase, NAD binding domain
HORVU2Hr1G110120.3	77	1.672	Up	0.0075006	K	Adenosylhomocysteinase	---	1	8.11143e-16	168.69	TEFGPSQPFK(1)GAR	2	0.57846	16	chloroplast				K01251	E3.3.1.1, ahcY; adenosylhomocysteinase [EC:3.3.1.1]	osa00270 Cysteine and methionine metabolism - Oryza sativa japonica (Japanese rice) (RefSeq); osa01100 Metabolic pathways - Oryza sativa japonica (Japanese rice) (RefSeq);	PF05221; PF00670	S-adenosyl-L-homocysteine hydrolase; S-adenosyl-L-homocysteine hydrolase, NAD binding domain
HORVU2Hr1G110120.3	235	1.573	Up	0.00087624	K	Adenosylhomocysteinase	---	1	5.37394e-36	207.6	LVGVSEETTTGVK(1)R	2	0.60822	15	chloroplast				K01251	E3.3.1.1, ahcY; adenosylhomocysteinase [EC:3.3.1.1]	osa00270 Cysteine and methionine metabolism - Oryza sativa japonica (Japanese rice) (RefSeq); osa01100 Metabolic pathways - Oryza sativa japonica (Japanese rice) (RefSeq);	PF05221; PF00670	S-adenosyl-L-homocysteine hydrolase; S-adenosyl-L-homocysteine hydrolase, NAD binding domain
HORVU2Hr1G114870.3	31	1.588	Up	0.045316	K	Chromosome 3B, genomic scaffold, cultivar Chinese Spring	---	1	7.3728e-10	115.86	IK(1)AEEQLFYR	2	-0.1832	15	mitochondria
HORVU2Hr1G125110.6	112	2.318	Up	0.0033958	K	Peroxidase superfamily protein	---	1	5.072e-29	126.46	AK(1)VHAACGPTVSCADISALATR	3	1.5047	14	chloroplast				K00430	E1.11.1.7; peroxidase [EC:1.11.1.7]	osa00940 Phenylpropanoid biosynthesis - Oryza sativa japonica (Japanese rice) (RefSeq); osa01100 Metabolic pathways - Oryza sativa japonica (Japanese rice) (RefSeq); osa01110 Biosynthesis of secondary metabolites - Oryza sativa japonica (Japanese rice) (RefSeq);	PF00141	Peroxidase
HORVU3Hr1G006440.1	349	1.938	Up	0.006322	K	Xylanase inhibitor	---	1	3.79049e-11	136.84	K(1)TFSFTPNLPGR	2	0.91561	14	nucleus
HORVU3Hr1G013350.1	122	2.598	Up	8.3423e-05	K	triosephosphate isomerase	---	1	9.35258e-09	130.99	LRPEIQVAAQNCWVK(1)K	3	1.7066	29	chloroplast	GO:0005975 carbohydrate metabolic process; GO:0005996 monosaccharide metabolic process; GO:0006006 glucose metabolic process; GO:0006066 alcohol metabolic process; GO:0006071 glycerol metabolic process; GO:0006081 cellular aldehyde metabolic process; GO:0006082 organic acid metabolic process; GO:0006090 pyruvate metabolic process; GO:0006091 generation of precursor metabolites and energy; GO:0006…	GO:0005622 intracellular; GO:0005623 cell; GO:0005737 cytoplasm; GO:0005829 cytosol; GO:0044424 intracellular part; GO:0044444 cytoplasmic part; GO:0044464 cell part;	GO:0003824 catalytic activity; GO:0004807 triose-phosphate isomerase activity; GO:0016853 isomerase activity; GO:0016860 intramolecular oxidoreductase activity; GO:0016861 intramolecular oxidoreductase activity, interconverting aldoses and ketoses;	K01803	TPI, tpiA; triosephosphate isomerase (TIM) [EC:5.3.1.1]	osa00010 Glycolysis / Gluconeogenesis - Oryza sativa japonica (Japanese rice) (RefSeq); osa00051 Fructose and mannose metabolism - Oryza sativa japonica (Japanese rice) (RefSeq); osa00562 Inositol phosphate metabolism - Oryza sativa japonica (Japanese rice) (RefSeq); osa00710 Carbon fixation in photosynthetic organisms - Oryza sativa japonica (Japanese rice) (RefSeq); osa01100 Metabolic pathways …	PF00121	Triosephosphate isomerase
HORVU3Hr1G026060.1	66	2.313	Up	0.0149177	K	50S ribosomal protein L5	---	1	0.0015911	101.48	RNEK(1)IACYVTIR	3	3.8462	22	cytoplasm				K02868	RP-L11e, RPL11; large subunit ribosomal protein L11e	osa03010 Ribosome - Oryza sativa japonica (Japanese rice) (RefSeq);	PF00281; PF00673	Ribosomal protein L5; ribosomal L5P family C-terminus
HORVU3Hr1G059060.2	438	2.265	Up	0.00109544	K	Isocitrate dehydrogenase [NADP]	---	1	1.63374e-09	142.51	MTK(1)DLALLVHGSSK	2	1.5495	38	chloroplast				K00031	IDH1, IDH2, icd; isocitrate dehydrogenase [EC:1.1.1.42]	osa00020 Citrate cycle (TCA cycle) - Oryza sativa japonica (Japanese rice) (RefSeq); osa00480 Glutathione metabolism - Oryza sativa japonica (Japanese rice) (RefSeq); osa01100 Metabolic pathways - Oryza sativa japonica (Japanese rice) (RefSeq); osa01110 Biosynthesis of secondary metabolites - Oryza sativa japonica (Japanese rice) (RefSeq); osa01200 Carbon metabolism - Oryza sativa japonica (Japan…	PF00180	Isocitrate/isopropylmalate dehydrogenase
HORVU3Hr1G059320.2	126	1.649	Up	0.0152581	K	V-type proton ATPase subunit E	---	1	0.000595502	84.368	LK(1)EPAVLLR	2	2.3378	14	cytoplasm	GO:0000003 reproduction; GO:0003006 developmental process involved in reproduction; GO:0006810 transport; GO:0006811 ion transport; GO:0006812 cation transport; GO:0006950 response to stress; GO:0006952 defense response; GO:0006970 response to osmotic stress; GO:0006996 organelle organization; GO:0007030 Golgi organization; GO:0007275 multicellular organism development; GO:0009266 response to tem…	GO:0000325 plant-type vacuole; GO:0005622 intracellular; GO:0005623 cell; GO:0005737 cytoplasm; GO:0005773 vacuole; GO:0005774 vacuolar membrane; GO:0005794 Golgi apparatus; GO:0005829 cytosol; GO:0005840 ribosome; GO:0005844 polysome; GO:0009705 plant-type vacuole membrane; GO:0012505 endomembrane system; GO:0016020 membrane; GO:0022626 cytosolic ribosome; GO:0031090 organelle membrane; GO:00329…	GO:0003735 structural constituent of ribosome; GO:0003824 catalytic activity; GO:0005198 structural molecule activity; GO:0005215 transporter activity; GO:0008324 cation transmembrane transporter activity; GO:0015075 ion transmembrane transporter activity; GO:0015077 monovalent inorganic cation transmembrane transporter activity; GO:0015078 hydrogen ion transmembrane transporter activity; GO:0015…	K02150	ATPeV1E, ATP6E; V-type H+-transporting ATPase subunit E	osa00190 Oxidative phosphorylation - Oryza sativa japonica (Japanese rice) (RefSeq); osa01100 Metabolic pathways - Oryza sativa japonica (Japanese rice) (RefSeq); osa04145 Phagosome - Oryza sativa japonica (Japanese rice) (RefSeq);
HORVU3Hr1G073230.1	628	1.721	Up	0.00067579	K	Chaperone protein DnaK	---	1	0.000274435	74.849	AEMASDDIEK(1)IK	2	0.37398	19	mitochondria		GO:0005622 intracellular; GO:0005623 cell; GO:0005737 cytoplasm; GO:0005739 mitochondrion; GO:0043226 organelle; GO:0043227 membrane-bounded organelle; GO:0043229 intracellular organelle; GO:0043231 intracellular membrane-bounded organelle; GO:0044424 intracellular part; GO:0044444 cytoplasmic part; GO:0044464 cell part;		K04043	dnaK, HSPA9; molecular chaperone DnaK	osa03018 RNA degradation - Oryza sativa japonica (Japanese rice) (RefSeq);
HORVU3Hr1G073230.1	134	1.717	Up	0.00068296	K	Chaperone protein DnaK	---	1	5.6234e-12	177.47	RFDDPQTQK(1)EMK	2	0.20301	50	mitochondria		GO:0005622 intracellular; GO:0005623 cell; GO:0005737 cytoplasm; GO:0005739 mitochondrion; GO:0043226 organelle; GO:0043227 membrane-bounded organelle; GO:0043229 intracellular organelle; GO:0043231 intracellular membrane-bounded organelle; GO:0044424 intracellular part; GO:0044444 cytoplasmic part; GO:0044464 cell part;		K04043	dnaK, HSPA9; molecular chaperone DnaK	osa03018 RNA degradation - Oryza sativa japonica (Japanese rice) (RefSeq);
HORVU3Hr1G073230.1	145	2.322	Up	0.0162952	K	Chaperone protein DnaK	---	1	3.3021e-16	120.21	IVK(1)APNGDAWVETTDGK	2	1.3182	16	mitochondria		GO:0005622 intracellular; GO:0005623 cell; GO:0005737 cytoplasm; GO:0005739 mitochondrion; GO:0043226 organelle; GO:0043227 membrane-bounded organelle; GO:0043229 intracellular organelle; GO:0043231 intracellular membrane-bounded organelle; GO:0044424 intracellular part; GO:0044444 cytoplasmic part; GO:0044464 cell part;		K04043	dnaK, HSPA9; molecular chaperone DnaK	osa03018 RNA degradation - Oryza sativa japonica (Japanese rice) (RefSeq);
HORVU3Hr1G074040.3	215	1.654	Up	0.00108141	K	Glutathione S-transferase 1	---	1	4.47946e-05	99.855	IK(1)NVLAVYEAR	2	1.8949	15	chloroplast	GO:0000302 response to reactive oxygen species; GO:0001101 response to acid chemical; GO:0006518 peptide metabolic process; GO:0006575 cellular modified amino acid metabolic process; GO:0006749 glutathione metabolic process; GO:0006790 sulfur compound metabolic process; GO:0006807 nitrogen compound metabolic process; GO:0006950 response to stress; GO:0006979 response to oxidative stress; GO:00081…	GO:0005622 intracellular; GO:0005623 cell; GO:0005737 cytoplasm; GO:0032991 macromolecular complex; GO:0044424 intracellular part; GO:0044464 cell part;	GO:0003824 catalytic activity; GO:0004364 glutathione transferase activity; GO:0016740 transferase activity; GO:0016765 transferase activity, transferring alkyl or aryl (other than methyl) groups;	K00799	GST, gst; glutathione S-transferase [EC:2.5.1.18]	osa00480 Glutathione metabolism - Oryza sativa japonica (Japanese rice) (RefSeq); osa01100 Metabolic pathways - Oryza sativa japonica (Japanese rice) (RefSeq);	PF02798; PF00043	Glutathione S-transferase, N-terminal domain; Glutathione S-transferase, C-terminal domain
HORVU3Hr1G084310.1	129	2.189	Up	0.00045891	K	60S ribosomal protein L1-A	---	1	1.53654e-05	86.243	K(1)YHAFLASEAIIK	3	3.5348	18	chloroplast				K02865	RP-L10Ae, RPL10A; large subunit ribosomal protein L10Ae	osa03010 Ribosome - Oryza sativa japonica (Japanese rice) (RefSeq);	PF00687	Ribosomal protein L1p/L10e family
HORVU3Hr1G088540.1	266	2.18	Up	0.00054447	K	fructose-bisphosphate aldolase 2	---	1	4.14541e-05	88.734	K(1)VTPEVIAEYTVR	2	-0.19993	15	chloroplast	GO:0005975 carbohydrate metabolic process; GO:0005984 disaccharide metabolic process; GO:0005985 sucrose metabolic process; GO:0005986 sucrose biosynthetic process; GO:0005996 monosaccharide metabolic process; GO:0006006 glucose metabolic process; GO:0006082 organic acid metabolic process; GO:0006090 pyruvate metabolic process; GO:0006091 generation of precursor metabolites and energy; GO:0006094…	GO:0005622 intracellular; GO:0005623 cell; GO:0005737 cytoplasm; GO:0005829 cytosol; GO:0044424 intracellular part; GO:0044444 cytoplasmic part; GO:0044464 cell part;	GO:0003824 catalytic activity; GO:0004332 fructose-bisphosphate aldolase activity; GO:0016829 lyase activity; GO:0016830 carbon-carbon lyase activity; GO:0016832 aldehyde-lyase activity;	K01623	ALDO; fructose-bisphosphate aldolase, class I [EC:4.1.2.13]	osa00010 Glycolysis / Gluconeogenesis - Oryza sativa japonica (Japanese rice) (RefSeq); osa00030 Pentose phosphate pathway - Oryza sativa japonica (Japanese rice) (RefSeq); osa00051 Fructose and mannose metabolism - Oryza sativa japonica (Japanese rice) (RefSeq); osa00710 Carbon fixation in photosynthetic organisms - Oryza sativa japonica (Japanese rice) (RefSeq); osa01100 Metabolic pathways - Or…	PF00274	Fructose-bisphosphate aldolase class-I
HORVU3Hr1G088540.1	383	1.573	Up	0.0076362	K	fructose-bisphosphate aldolase 2	---	1	2.43452e-18	126.63	GDATLGEGASESLHVK(1)DYK	3	2.3025	28	chloroplast	GO:0005975 carbohydrate metabolic process; GO:0005984 disaccharide metabolic process; GO:0005985 sucrose metabolic process; GO:0005986 sucrose biosynthetic process; GO:0005996 monosaccharide metabolic process; GO:0006006 glucose metabolic process; GO:0006082 organic acid metabolic process; GO:0006090 pyruvate metabolic process; GO:0006091 generation of precursor metabolites and energy; GO:0006094…	GO:0005622 intracellular; GO:0005623 cell; GO:0005737 cytoplasm; GO:0005829 cytosol; GO:0044424 intracellular part; GO:0044444 cytoplasmic part; GO:0044464 cell part;	GO:0003824 catalytic activity; GO:0004332 fructose-bisphosphate aldolase activity; GO:0016829 lyase activity; GO:0016830 carbon-carbon lyase activity; GO:0016832 aldehyde-lyase activity;	K01623	ALDO; fructose-bisphosphate aldolase, class I [EC:4.1.2.13]	osa00010 Glycolysis / Gluconeogenesis - Oryza sativa japonica (Japanese rice) (RefSeq); osa00030 Pentose phosphate pathway - Oryza sativa japonica (Japanese rice) (RefSeq); osa00051 Fructose and mannose metabolism - Oryza sativa japonica (Japanese rice) (RefSeq); osa00710 Carbon fixation in photosynthetic organisms - Oryza sativa japonica (Japanese rice) (RefSeq); osa01100 Metabolic pathways - Or…	PF00274	Fructose-bisphosphate aldolase class-I
HORVU3Hr1G088540.1	43	1.604	Up	0.0080763	K	fructose-bisphosphate aldolase 2	---	1	3.24318e-40	194.55	YKDELIK(1)NAAYIGTPGK	2	-0.2976	30	chloroplast	GO:0005975 carbohydrate metabolic process; GO:0005984 disaccharide metabolic process; GO:0005985 sucrose metabolic process; GO:0005986 sucrose biosynthetic process; GO:0005996 monosaccharide metabolic process; GO:0006006 glucose metabolic process; GO:0006082 organic acid metabolic process; GO:0006090 pyruvate metabolic process; GO:0006091 generation of precursor metabolites and energy; GO:0006094…	GO:0005622 intracellular; GO:0005623 cell; GO:0005737 cytoplasm; GO:0005829 cytosol; GO:0044424 intracellular part; GO:0044444 cytoplasmic part; GO:0044464 cell part;	GO:0003824 catalytic activity; GO:0004332 fructose-bisphosphate aldolase activity; GO:0016829 lyase activity; GO:0016830 carbon-carbon lyase activity; GO:0016832 aldehyde-lyase activity;	K01623	ALDO; fructose-bisphosphate aldolase, class I [EC:4.1.2.13]	osa00010 Glycolysis / Gluconeogenesis - Oryza sativa japonica (Japanese rice) (RefSeq); osa00030 Pentose phosphate pathway - Oryza sativa japonica (Japanese rice) (RefSeq); osa00051 Fructose and mannose metabolism - Oryza sativa japonica (Japanese rice) (RefSeq); osa00710 Carbon fixation in photosynthetic organisms - Oryza sativa japonica (Japanese rice) (RefSeq); osa01100 Metabolic pathways - Or…	PF00274	Fructose-bisphosphate aldolase class-I
HORVU4Hr1G000910.3	53	3.483	Up	0.00043936	K	Peptidyl-prolyl cis-trans isomerase	---	1	1.11051e-07	108.93	VVMELYADK(1)VPR	2	0.65134	35	chloroplast	GO:0000413 protein peptidyl-prolyl isomerization; GO:0006464 cellular protein modification process; GO:0006807 nitrogen compound metabolic process; GO:0007154 cell communication; GO:0007165 signal transduction; GO:0008152 metabolic process; GO:0009987 cellular process; GO:0010035 response to inorganic substance; GO:0010038 response to metal ion; GO:0018193 peptidyl-amino acid modification; GO:001…	GO:0005622 intracellular; GO:0005623 cell; GO:0005737 cytoplasm; GO:0005739 mitochondrion; GO:0005794 Golgi apparatus; GO:0005829 cytosol; GO:0012505 endomembrane system; GO:0043226 organelle; GO:0043227 membrane-bounded organelle; GO:0043229 intracellular organelle; GO:0043231 intracellular membrane-bounded organelle; GO:0044424 intracellular part; GO:0044444 cytoplasmic part; GO:0044464 cell pa…	GO:0003755 peptidyl-prolyl cis-trans isomerase activity; GO:0003824 catalytic activity; GO:0005488 binding; GO:0008144 drug binding; GO:0016018 cyclosporin A binding; GO:0016853 isomerase activity; GO:0016859 cis-trans isomerase activity; GO:0033218 amide binding; GO:0042277 peptide binding;	K01802	E5.2.1.8; peptidylprolyl isomerase [EC:5.2.1.8]		PF00160	Cyclophilin type peptidyl-prolyl cis-trans isomerase/CLD
HORVU4Hr1G001220.3	59	1.694	Up	0.0034396	K	40S ribosomal protein S25-4	---	1	9.45678e-08	110.88	YK(1)QITPSVLSER	2	1.71	15	nucleus				K02975	RP-S25e, RPS25; small subunit ribosomal protein S25e	osa03010 Ribosome - Oryza sativa japonica (Japanese rice) (RefSeq);
HORVU4Hr1G002270.3	36	3.011	Up	3.8266e-05	K	5-methyltetrahydropteroyltriglutamate--homocysteine methyltransferase 2	---	1	3.10351e-28	154.94	SSAEDLEK(1)VATDLR	2	2.391	15	cytoplasm				K00549	metE; 5-methyltetrahydropteroyltriglutamate--homocysteine methyltransferase [EC:2.1.1.14]	osa00270 Cysteine and methionine metabolism - Oryza sativa japonica (Japanese rice) (RefSeq); osa00450 Selenocompound metabolism - Oryza sativa japonica (Japanese rice) (RefSeq); osa01100 Metabolic pathways - Oryza sativa japonica (Japanese rice) (RefSeq); osa01110 Biosynthesis of secondary metabolites - Oryza sativa japonica (Japanese rice) (RefSeq); osa01230 Biosynthesis of amino acids - Oryza …	PF08267; PF01717	Cobalamin-independent synthase, N-terminal domain; Cobalamin-independent synthase, Catalytic domain
HORVU4Hr1G007370.1	142	1.586	Up	0.0038208	K	14-3-3-like protein GF14-F	---	1	4.56611e-05	98.009	YLAEFK(1)AGAER	2	1.614	15	chloroplast	GO:0000075 cell cycle checkpoint; GO:0000077 DNA damage checkpoint; GO:0001505 regulation of neurotransmitter levels; GO:0001932 regulation of protein phosphorylation; GO:0001933 negative regulation of protein phosphorylation; GO:0006082 organic acid metabolic process; GO:0006469 negative regulation of protein kinase activity; GO:0006520 cellular amino acid metabolic process; GO:0006568 tryptopha…	GO:0005622 intracellular; GO:0005623 cell; GO:0005634 nucleus; GO:0005737 cytoplasm; GO:0043226 organelle; GO:0043227 membrane-bounded organelle; GO:0043229 intracellular organelle; GO:0043231 intracellular membrane-bounded organelle; GO:0044424 intracellular part; GO:0044464 cell part;	GO:0003824 catalytic activity; GO:0004620 phospholipase activity; GO:0004623 phospholipase A2 activity; GO:0004857 enzyme inhibitor activity; GO:0004860 protein kinase inhibitor activity; GO:0008426 protein kinase C inhibitor activity; GO:0016298 lipase activity; GO:0016787 hydrolase activity; GO:0016788 hydrolase activity, acting on ester bonds; GO:0019207 kinase regulator activity; GO:0019210 k…	K06630	YWHAE; 14-3-3 protein epsilon		PF00244	14-3-3 protein
HORVU4Hr1G007370.1	56	3.15	Up	0.026616	K	14-3-3-like protein GF14-F	---	1	1.79232e-21	136.94	NLLSVAYK(1)NVIGAR	2	1.6626	23	chloroplast	GO:0000075 cell cycle checkpoint; GO:0000077 DNA damage checkpoint; GO:0001505 regulation of neurotransmitter levels; GO:0001932 regulation of protein phosphorylation; GO:0001933 negative regulation of protein phosphorylation; GO:0006082 organic acid metabolic process; GO:0006469 negative regulation of protein kinase activity; GO:0006520 cellular amino acid metabolic process; GO:0006568 tryptopha…	GO:0005622 intracellular; GO:0005623 cell; GO:0005634 nucleus; GO:0005737 cytoplasm; GO:0043226 organelle; GO:0043227 membrane-bounded organelle; GO:0043229 intracellular organelle; GO:0043231 intracellular membrane-bounded organelle; GO:0044424 intracellular part; GO:0044464 cell part;	GO:0003824 catalytic activity; GO:0004620 phospholipase activity; GO:0004623 phospholipase A2 activity; GO:0004857 enzyme inhibitor activity; GO:0004860 protein kinase inhibitor activity; GO:0008426 protein kinase C inhibitor activity; GO:0016298 lipase activity; GO:0016787 hydrolase activity; GO:0016788 hydrolase activity, acting on ester bonds; GO:0019207 kinase regulator activity; GO:0019210 k…	K06630	YWHAE; 14-3-3 protein epsilon		PF00244	14-3-3 protein
HORVU4Hr1G007370.1	89	1.65	Up	0.00132087	K	14-3-3-like protein GF14-F	---	1	3.49478e-19	174.23	GNEAYVASIK(1)EYR	2	1.9083	15	chloroplast	GO:0000075 cell cycle checkpoint; GO:0000077 DNA damage checkpoint; GO:0001505 regulation of neurotransmitter levels; GO:0001932 regulation of protein phosphorylation; GO:0001933 negative regulation of protein phosphorylation; GO:0006082 organic acid metabolic process; GO:0006469 negative regulation of protein kinase activity; GO:0006520 cellular amino acid metabolic process; GO:0006568 tryptopha…	GO:0005622 intracellular; GO:0005623 cell; GO:0005634 nucleus; GO:0005737 cytoplasm; GO:0043226 organelle; GO:0043227 membrane-bounded organelle; GO:0043229 intracellular organelle; GO:0043231 intracellular membrane-bounded organelle; GO:0044424 intracellular part; GO:0044464 cell part;	GO:0003824 catalytic activity; GO:0004620 phospholipase activity; GO:0004623 phospholipase A2 activity; GO:0004857 enzyme inhibitor activity; GO:0004860 protein kinase inhibitor activity; GO:0008426 protein kinase C inhibitor activity; GO:0016298 lipase activity; GO:0016787 hydrolase activity; GO:0016788 hydrolase activity, acting on ester bonds; GO:0019207 kinase regulator activity; GO:0019210 k…	K06630	YWHAE; 14-3-3 protein epsilon		PF00244	14-3-3 protein
HORVU4Hr1G007620.2	87	1.754	Up	0.03274	K	phosphoglucomutase	---	1	9.31292e-16	137.58	DTTPYEGQK(1)PGTSGLR	2	1.4951	13	chloroplast	GO:0000271 polysaccharide biosynthetic process; GO:0005975 carbohydrate metabolic process; GO:0005976 polysaccharide metabolic process; GO:0005977 glycogen metabolic process; GO:0005978 glycogen biosynthetic process; GO:0005982 starch metabolic process; GO:0005996 monosaccharide metabolic process; GO:0006006 glucose metabolic process; GO:0006012 galactose metabolic process; GO:0006073 cellular gl…	GO:0005622 intracellular; GO:0005623 cell; GO:0005634 nucleus; GO:0005737 cytoplasm; GO:0005829 cytosol; GO:0005886 plasma membrane; GO:0009507 chloroplast; GO:0009526 plastid envelope; GO:0009532 plastid stroma; GO:0009536 plastid; GO:0009570 chloroplast stroma; GO:0010319 stromule; GO:0016020 membrane; GO:0031967 organelle envelope; GO:0031975 envelope; GO:0043226 organelle; GO:0043227 membrane…	GO:0003824 catalytic activity; GO:0004614 phosphoglucomutase activity; GO:0016853 isomerase activity; GO:0016866 intramolecular transferase activity; GO:0016868 intramolecular transferase activity, phosphotransferases;	K01835	pgm; phosphoglucomutase [EC:5.4.2.2]	osa00010 Glycolysis / Gluconeogenesis - Oryza sativa japonica (Japanese rice) (RefSeq); osa00030 Pentose phosphate pathway - Oryza sativa japonica (Japanese rice) (RefSeq); osa00052 Galactose metabolism - Oryza sativa japonica (Japanese rice) (RefSeq); osa00230 Purine metabolism - Oryza sativa japonica (Japanese rice) (RefSeq); osa00500 Starch and sucrose metabolism - Oryza sativa japonica (Japan…	PF02878; PF02879; PF02880	Phosphoglucomutase/phosphomannomutase, alpha/beta/alpha domain I; Phosphoglucomutase/phosphomannomutase, alpha/beta/alpha domain II; Phosphoglucomutase/phosphomannomutase, alpha/beta/alpha domain III
HORVU4Hr1G007850.2	732	1.643	Up	0.004601	K	NADH-ubiquinone oxidoreductase 75 kDa subunit, mitochondrial	---	1	8.0624e-09	112.7	ASK(1)IMAQCSATLLK	2	0.49	27	chloroplast	GO:0006091 generation of precursor metabolites and energy; GO:0006950 response to stress; GO:0006979 response to oxidative stress; GO:0008152 metabolic process; GO:0009853 photorespiration; GO:0009987 cellular process; GO:0015980 energy derivation by oxidation of organic compounds; GO:0043094 cellular metabolic compound salvage; GO:0044237 cellular metabolic process; GO:0045333 cellular respirati…	GO:0005622 intracellular; GO:0005623 cell; GO:0005737 cytoplasm; GO:0005739 mitochondrion; GO:0005740 mitochondrial envelope; GO:0005743 mitochondrial inner membrane; GO:0005746 mitochondrial respiratory chain; GO:0005747 mitochondrial respiratory chain complex I; GO:0009507 chloroplast; GO:0009536 plastid; GO:0016020 membrane; GO:0019866 organelle inner membrane; GO:0030964 NADH dehydrogenase co…	GO:0003824 catalytic activity; GO:0003954 NADH dehydrogenase activity; GO:0005488 binding; GO:0008137 NADH dehydrogenase (ubiquinone) activity; GO:0016491 oxidoreductase activity; GO:0016651 oxidoreductase activity, acting on NAD(P)H; GO:0016655 oxidoreductase activity, acting on NAD(P)H, quinone or similar compound as acceptor; GO:0048037 cofactor binding; GO:0050136 NADH dehydrogenase (quinone)…	K03934	NDUFS1; NADH dehydrogenase (ubiquinone) Fe-S protein 1 [EC:1.6.5.3 1.6.99.3]	osa00190 Oxidative phosphorylation - Oryza sativa japonica (Japanese rice) (RefSeq); osa01100 Metabolic pathways - Oryza sativa japonica (Japanese rice) (RefSeq);	PF13510; PF10588	2Fe-2S iron-sulfur cluster binding domain; NADH-ubiquinone oxidoreductase-G iron-sulfur binding region
HORVU4Hr1G009520.1	394	2.412	Up	0.00160133	K	tubulin alpha-4 chain	---	1	2.65706e-05	101.82	IDHK(1)FDLMYAK	2	4.0311	20	cytoplasm		GO:0005622 intracellular; GO:0005623 cell; GO:0005856 cytoskeleton; GO:0043226 organelle; GO:0043228 non-membrane-bounded organelle; GO:0043229 intracellular organelle; GO:0043232 intracellular non-membrane-bounded organelle; GO:0044424 intracellular part; GO:0044464 cell part;		K07374	TUBA; tubulin alpha	osa04145 Phagosome - Oryza sativa japonica (Japanese rice) (RefSeq);	PF00091; PF03953	Tubulin/FtsZ family, GTPase domain; Tubulin C-terminal domain
HORVU4Hr1G009520.1	336	1.598	Up	0.0095551	K	tubulin alpha-4 chain	---	1	3.77154e-08	125.17	DVNAAVATIK(1)TK	2	2.147	15	cytoplasm		GO:0005622 intracellular; GO:0005623 cell; GO:0005856 cytoskeleton; GO:0043226 organelle; GO:0043228 non-membrane-bounded organelle; GO:0043229 intracellular organelle; GO:0043232 intracellular non-membrane-bounded organelle; GO:0044424 intracellular part; GO:0044464 cell part;		K07374	TUBA; tubulin alpha	osa04145 Phagosome - Oryza sativa japonica (Japanese rice) (RefSeq);	PF00091; PF03953	Tubulin/FtsZ family, GTPase domain; Tubulin C-terminal domain
HORVU4Hr1G011280.3	149	2.493	Up	0.0068822	K	CBS domain-containing protein YhcV	---	0.999911	4.93866e-13	91.457	VGDIMTEENK(1)LITVKPDTR	3	-0.38657	17	chloroplast	GO:0006950 response to stress; GO:0006970 response to osmotic stress; GO:0009628 response to abiotic stimulus; GO:0009651 response to salt stress; GO:0009987 cellular process; GO:0019725 cellular homeostasis; GO:0042592 homeostatic process; GO:0045454 cell redox homeostasis; GO:0050789 regulation of biological process; GO:0050794 regulation of cellular process; GO:0050896 response to stimulus; GO…	GO:0005622 intracellular; GO:0005623 cell; GO:0005737 cytoplasm; GO:0005739 mitochondrion; GO:0043226 organelle; GO:0043227 membrane-bounded organelle; GO:0043229 intracellular organelle; GO:0043231 intracellular membrane-bounded organelle; GO:0044424 intracellular part; GO:0044444 cytoplasmic part; GO:0044464 cell part;	GO:0005488 binding; GO:0043167 ion binding; GO:0043169 cation binding; GO:0046872 metal ion binding; GO:0046914 transition metal ion binding; GO:0050897 cobalt ion binding;				PF00571	CBS domain
HORVU4Hr1G011280.3	169	2.703	Up	0.00042463	K	CBS domain-containing protein YhcV	---	1	2.25838e-12	159.93	VLQAMQLMTDK(1)R	2	1.5563	51	chloroplast	GO:0006950 response to stress; GO:0006970 response to osmotic stress; GO:0009628 response to abiotic stimulus; GO:0009651 response to salt stress; GO:0009987 cellular process; GO:0019725 cellular homeostasis; GO:0042592 homeostatic process; GO:0045454 cell redox homeostasis; GO:0050789 regulation of biological process; GO:0050794 regulation of cellular process; GO:0050896 response to stimulus; GO…	GO:0005622 intracellular; GO:0005623 cell; GO:0005737 cytoplasm; GO:0005739 mitochondrion; GO:0043226 organelle; GO:0043227 membrane-bounded organelle; GO:0043229 intracellular organelle; GO:0043231 intracellular membrane-bounded organelle; GO:0044424 intracellular part; GO:0044444 cytoplasmic part; GO:0044464 cell part;	GO:0005488 binding; GO:0043167 ion binding; GO:0043169 cation binding; GO:0046872 metal ion binding; GO:0046914 transition metal ion binding; GO:0050897 cobalt ion binding;				PF00571	CBS domain
HORVU4Hr1G011500.1	203	2.062	Up	0.046043	K	serine hydroxymethyltransferase 2	---	1	2.3141e-103	212.5	IMALDLPHGGHLSHGYQTDTK(1)K	3	0.52767	33	mitochondria	GO:0001505 regulation of neurotransmitter levels; GO:0002376 immune system process; GO:0006082 organic acid metabolic process; GO:0006520 cellular amino acid metabolic process; GO:0006544 glycine metabolic process; GO:0006563 L-serine metabolic process; GO:0006807 nitrogen compound metabolic process; GO:0006950 response to stress; GO:0006952 defense response; GO:0006955 immune response; GO:000762…	GO:0005576 extracellular region; GO:0005622 intracellular; GO:0005623 cell; GO:0005634 nucleus; GO:0005737 cytoplasm; GO:0005739 mitochondrion; GO:0005759 mitochondrial matrix; GO:0005829 cytosol; GO:0005840 ribosome; GO:0005886 plasma membrane; GO:0009507 chloroplast; GO:0009526 plastid envelope; GO:0009532 plastid stroma; GO:0009534 chloroplast thylakoid; GO:0009536 plastid; GO:0009570 chloropl…	GO:0003676 nucleic acid binding; GO:0003723 RNA binding; GO:0003727 single-stranded RNA binding; GO:0003824 catalytic activity; GO:0004372 glycine hydroxymethyltransferase activity; GO:0005488 binding; GO:0008187 poly-pyrimidine tract binding; GO:0008266 poly(U) RNA binding; GO:0016740 transferase activity; GO:0016741 transferase activity, transferring one-carbon groups; GO:0016742 hydroxymethyl-…	K00600	glyA, SHMT; glycine hydroxymethyltransferase [EC:2.1.2.1]	osa00260 Glycine, serine and threonine metabolism - Oryza sativa japonica (Japanese rice) (RefSeq); osa00460 Cyanoamino acid metabolism - Oryza sativa japonica (Japanese rice) (RefSeq); osa00630 Glyoxylate and dicarboxylate metabolism - Oryza sativa japonica (Japanese rice) (RefSeq); osa00670 One carbon pool by folate - Oryza sativa japonica (Japanese rice) (RefSeq); osa01100 Metabolic pathways -…	PF00464	Serine hydroxymethyltransferase
HORVU4Hr1G011850.1	185	1.52	Up	0.032384	K	Dihydrolipoyllysine-residue succinyltransferase component of 2-oxoglutarate dehydrogenase complex	---	1	1.15441e-41	162.78	IAVISK(1)SAAPSEAHVAPSEETSQK	3	1.7119	14	mitochondria				K00658	DLST, sucB; 2-oxoglutarate dehydrogenase E2 component (dihydrolipoamide succinyltransferase) [EC:2.3.1.61]	osa00020 Citrate cycle (TCA cycle) - Oryza sativa japonica (Japanese rice) (RefSeq); osa00310 Lysine degradation - Oryza sativa japonica (Japanese rice) (RefSeq); osa00380 Tryptophan metabolism - Oryza sativa japonica (Japanese rice) (RefSeq); osa01100 Metabolic pathways - Oryza sativa japonica (Japanese rice) (RefSeq); osa01110 Biosynthesis of secondary metabolites - Oryza sativa japonica (Japan…	PF00364; PF00198	Biotin-requiring enzyme; 2-oxoacid dehydrogenases acyltransferase (catalytic domain)
HORVU4Hr1G043910.1	203	3.784	Up	0.00154167	K	Protein disulfide-isomerase	---	1	8.16442e-06	87.573	EIK(1)APEDATYLEDGK	2	1.1733	16	cytoplasm	GO:0000003 reproduction; GO:0003006 developmental process involved in reproduction; GO:0006457 protein folding; GO:0006950 response to stress; GO:0006970 response to osmotic stress; GO:0007275 multicellular organism development; GO:0009314 response to radiation; GO:0009416 response to light stimulus; GO:0009628 response to abiotic stimulus; GO:0009642 response to light intensity; GO:0009644 respo…	GO:0000322 storage vacuole; GO:0000323 lytic vacuole; GO:0000325 plant-type vacuole; GO:0000326 protein storage vacuole; GO:0000327 lytic vacuole within protein storage vacuole; GO:0005618 cell wall; GO:0005622 intracellular; GO:0005623 cell; GO:0005737 cytoplasm; GO:0005773 vacuole; GO:0005774 vacuolar membrane; GO:0005783 endoplasmic reticulum; GO:0005788 endoplasmic reticulum lumen; GO:0005794…	GO:0003756 protein disulfide isomerase activity; GO:0003824 catalytic activity; GO:0016853 isomerase activity; GO:0016860 intramolecular oxidoreductase activity; GO:0016864 intramolecular oxidoreductase activity, transposing S-S bonds;	K09580	PDIA1, P4HB; protein disulfide-isomerase A1 [EC:5.3.4.1]	osa04141 Protein processing in endoplasmic reticulum - Oryza sativa japonica (Japanese rice) (RefSeq);	PF00085; PF13848	Thioredoxin; Thioredoxin-like domain
HORVU4Hr1G043910.1	133	2.091	Up	0.0024363	K	Protein disulfide-isomerase	---	1	1.60931e-11	121.86	AAQLLSK(1)HDPAIVLAK	2	1.2062	14	cytoplasm	GO:0000003 reproduction; GO:0003006 developmental process involved in reproduction; GO:0006457 protein folding; GO:0006950 response to stress; GO:0006970 response to osmotic stress; GO:0007275 multicellular organism development; GO:0009314 response to radiation; GO:0009416 response to light stimulus; GO:0009628 response to abiotic stimulus; GO:0009642 response to light intensity; GO:0009644 respo…	GO:0000322 storage vacuole; GO:0000323 lytic vacuole; GO:0000325 plant-type vacuole; GO:0000326 protein storage vacuole; GO:0000327 lytic vacuole within protein storage vacuole; GO:0005618 cell wall; GO:0005622 intracellular; GO:0005623 cell; GO:0005737 cytoplasm; GO:0005773 vacuole; GO:0005774 vacuolar membrane; GO:0005783 endoplasmic reticulum; GO:0005788 endoplasmic reticulum lumen; GO:0005794…	GO:0003756 protein disulfide isomerase activity; GO:0003824 catalytic activity; GO:0016853 isomerase activity; GO:0016860 intramolecular oxidoreductase activity; GO:0016864 intramolecular oxidoreductase activity, transposing S-S bonds;	K09580	PDIA1, P4HB; protein disulfide-isomerase A1 [EC:5.3.4.1]	osa04141 Protein processing in endoplasmic reticulum - Oryza sativa japonica (Japanese rice) (RefSeq);	PF00085; PF13848	Thioredoxin; Thioredoxin-like domain
HORVU4Hr1G055230.1	127	3.243	Up	0.00026255	K	40S ribosomal protein S7	---	1	3.32114e-08	134.2	FSGK(1)DVVFVATR	2	1.7088	16	chloroplast				K02993	RP-S7e, RPS7; small subunit ribosomal protein S7e	osa03010 Ribosome - Oryza sativa japonica (Japanese rice) (RefSeq);
HORVU4Hr1G055230.1	95	1.773	Up	0.020695	K	40S ribosomal protein S7	---	1	7.24021e-15	118.06	K(1)AVVIHVPYR	2	2.7039	22	chloroplast				K02993	RP-S7e, RPS7; small subunit ribosomal protein S7e	osa03010 Ribosome - Oryza sativa japonica (Japanese rice) (RefSeq);
HORVU4Hr1G056740.5	154	6.784	Up	0.0130792	K	Elongation factor 1-alpha	---	1	7.49713e-27	193.94	QMICCCNK(1)MDATTPK	2	1.198	27	cytoplasm				K03231	EEF1A; elongation factor 1-alpha	osa03013 RNA transport - Oryza sativa japonica (Japanese rice) (RefSeq);	PF00009; PF03144; PF03143	Elongation factor Tu GTP binding domain; Elongation factor Tu domain 2; Elongation factor Tu C-terminal domain
HORVU4Hr1G058940.2	63	1.542	Up	0.04318	K	histone H2A 6	---	1	7.53956e-07	109.88	SVK(1)AGLQFPVGR	2	1.1294	14	nucleus				K11251	H2A; histone H2A		PF00125	Core histone H2A/H2B/H3/H4
HORVU4Hr1G075710.1	307	1.542	Up	0.040903	K	60S ribosomal protein L4-1	---	1	0.000410567	112.8	PK(1)MTNADLGR	2	-0.047715	14	chloroplast	GO:0002181 cytoplasmic translation; GO:0006412 translation; GO:0006518 peptide metabolic process; GO:0006807 nitrogen compound metabolic process; GO:0008152 metabolic process; GO:0009058 biosynthetic process; GO:0009059 macromolecule biosynthetic process; GO:0009719 response to endogenous stimulus; GO:0009725 response to hormone; GO:0009735 response to cytokinin; GO:0009987 cellular process; GO:0…	GO:0005618 cell wall; GO:0005622 intracellular; GO:0005623 cell; GO:0005634 nucleus; GO:0005730 nucleolus; GO:0005737 cytoplasm; GO:0005773 vacuole; GO:0005774 vacuolar membrane; GO:0005829 cytosol; GO:0005840 ribosome; GO:0005844 polysome; GO:0005886 plasma membrane; GO:0005911 cell-cell junction; GO:0009506 plasmodesma; GO:0009507 chloroplast; GO:0009536 plastid; GO:0015934 large ribosomal subu…	GO:0003676 nucleic acid binding; GO:0003723 RNA binding; GO:0003729 mRNA binding; GO:0003735 structural constituent of ribosome; GO:0005198 structural molecule activity; GO:0005488 binding; GO:0097159 organic cyclic compound binding; GO:1901363 heterocyclic compound binding;	K02930	RP-L4e, RPL4; large subunit ribosomal protein L4e	osa03010 Ribosome - Oryza sativa japonica (Japanese rice) (RefSeq);	PF14374	60S ribosomal protein L4 C-terminal domain
HORVU4Hr1G075710.1	327	7.579	Up	0.00163628	K	60S ribosomal protein L4-1	---	1	6.44468e-39	171.2	LINSDEVQSVVK(1)PINK	2	0.013602	17	chloroplast	GO:0002181 cytoplasmic translation; GO:0006412 translation; GO:0006518 peptide metabolic process; GO:0006807 nitrogen compound metabolic process; GO:0008152 metabolic process; GO:0009058 biosynthetic process; GO:0009059 macromolecule biosynthetic process; GO:0009719 response to endogenous stimulus; GO:0009725 response to hormone; GO:0009735 response to cytokinin; GO:0009987 cellular process; GO:0…	GO:0005618 cell wall; GO:0005622 intracellular; GO:0005623 cell; GO:0005634 nucleus; GO:0005730 nucleolus; GO:0005737 cytoplasm; GO:0005773 vacuole; GO:0005774 vacuolar membrane; GO:0005829 cytosol; GO:0005840 ribosome; GO:0005844 polysome; GO:0005886 plasma membrane; GO:0005911 cell-cell junction; GO:0009506 plasmodesma; GO:0009507 chloroplast; GO:0009536 plastid; GO:0015934 large ribosomal subu…	GO:0003676 nucleic acid binding; GO:0003723 RNA binding; GO:0003729 mRNA binding; GO:0003735 structural constituent of ribosome; GO:0005198 structural molecule activity; GO:0005488 binding; GO:0097159 organic cyclic compound binding; GO:1901363 heterocyclic compound binding;	K02930	RP-L4e, RPL4; large subunit ribosomal protein L4e	osa03010 Ribosome - Oryza sativa japonica (Japanese rice) (RefSeq);	PF14374	60S ribosomal protein L4 C-terminal domain
HORVU4Hr1G080640.1	378	2.169	Up	0.0104829	K	Aconitate hydratase 1	---	1	5.41829e-41	207.12	ANNMFVDYK(1)QVQAER	2	0.037239	30	chloroplast				K01681	ACO, acnA; aconitate hydratase [EC:4.2.1.3]	osa00020 Citrate cycle (TCA cycle) - Oryza sativa japonica (Japanese rice) (RefSeq); osa00630 Glyoxylate and dicarboxylate metabolism - Oryza sativa japonica (Japanese rice) (RefSeq); osa01100 Metabolic pathways - Oryza sativa japonica (Japanese rice) (RefSeq); osa01110 Biosynthesis of secondary metabolites - Oryza sativa japonica (Japanese rice) (RefSeq); osa01200 Carbon metabolism - Oryza sativ…	PF00694	Aconitase C-terminal domain
HORVU4Hr1G080640.1	792	1.606	Up	0.0035642	K	Aconitate hydratase 1	---	1	4.18031e-10	124.69	YK(1)NEGHDTIILAGAEYGSGSSR	3	1.9327	20	chloroplast				K01681	ACO, acnA; aconitate hydratase [EC:4.2.1.3]	osa00020 Citrate cycle (TCA cycle) - Oryza sativa japonica (Japanese rice) (RefSeq); osa00630 Glyoxylate and dicarboxylate metabolism - Oryza sativa japonica (Japanese rice) (RefSeq); osa01100 Metabolic pathways - Oryza sativa japonica (Japanese rice) (RefSeq); osa01110 Biosynthesis of secondary metabolites - Oryza sativa japonica (Japanese rice) (RefSeq); osa01200 Carbon metabolism - Oryza sativ…	PF00694	Aconitase C-terminal domain
HORVU5Hr1G002040.4	394	1.738	Up	0.0051591	K	Enolase	---	1	7.61007e-09	141.44	AIQEK(1)SCNALLLK	2	0.67292	19	chloroplast	GO:0001101 response to acid chemical; GO:0006950 response to stress; GO:0006970 response to osmotic stress; GO:0009266 response to temperature stimulus; GO:0009314 response to radiation; GO:0009409 response to cold; GO:0009416 response to light stimulus; GO:0009628 response to abiotic stimulus; GO:0009651 response to salt stress; GO:0009719 response to endogenous stimulus; GO:0009725 response to …	GO:0005576 extracellular region; GO:0005622 intracellular; GO:0005623 cell; GO:0005634 nucleus; GO:0005737 cytoplasm; GO:0005739 mitochondrion; GO:0005740 mitochondrial envelope; GO:0005829 cytosol; GO:0005886 plasma membrane; GO:0005911 cell-cell junction; GO:0009506 plasmodesma; GO:0009507 chloroplast; GO:0009536 plastid; GO:0016020 membrane; GO:0030054 cell junction; GO:0031967 organelle envel…	GO:0003676 nucleic acid binding; GO:0003677 DNA binding; GO:0003824 catalytic activity; GO:0004634 phosphopyruvate hydratase activity; GO:0005488 binding; GO:0005507 copper ion binding; GO:0016829 lyase activity; GO:0016835 carbon-oxygen lyase activity; GO:0016836 hydro-lyase activity; GO:0043167 ion binding; GO:0043169 cation binding; GO:0046872 metal ion binding; GO:0046914 transition metal ion…	K01689	ENO, eno; enolase [EC:4.2.1.11]	osa00010 Glycolysis / Gluconeogenesis - Oryza sativa japonica (Japanese rice) (RefSeq); osa01100 Metabolic pathways - Oryza sativa japonica (Japanese rice) (RefSeq); osa01110 Biosynthesis of secondary metabolites - Oryza sativa japonica (Japanese rice) (RefSeq); osa01200 Carbon metabolism - Oryza sativa japonica (Japanese rice) (RefSeq); osa01230 Biosynthesis of amino acids - Oryza sativa japonic…	PF03952; PF00113	Enolase, N-terminal domain; Enolase, C-terminal TIM barrel domain
HORVU5Hr1G021730.2	80	1.795	Up	0.021203	K	50S ribosomal protein L2	---	1	0.000917387	88.921	GAPLAK(1)VTFR	2	2.4767	11	cytoplasm				K02938	RP-L8e, RPL8; large subunit ribosomal protein L8e	osa03010 Ribosome - Oryza sativa japonica (Japanese rice) (RefSeq);	PF00181; PF03947	Ribosomal Proteins L2, RNA binding domain; Ribosomal Proteins L2, C-terminal domain
HORVU5Hr1G021730.2	201	1.578	Up	0.00151513	K	50S ribosomal protein L2	---	0.999995	0.000302004	79.311	TEKPMLK(1)AGNAYHK	3	1.5908	8	cytoplasm				K02938	RP-L8e, RPL8; large subunit ribosomal protein L8e	osa03010 Ribosome - Oryza sativa japonica (Japanese rice) (RefSeq);	PF00181; PF03947	Ribosomal Proteins L2, RNA binding domain; Ribosomal Proteins L2, C-terminal domain
HORVU5Hr1G093700.3	620	1.559	Up	0.0077849	K	lipoxygenase 1	---	1	7.95362e-17	153.33	GMAVEDASSPHK(1)VR	2	-0.033978	18	cytoplasm	GO:0006950 response to stress; GO:0008152 metabolic process; GO:0009605 response to external stimulus; GO:0009607 response to biotic stimulus; GO:0009611 response to wounding; GO:0043207 response to external biotic stimulus; GO:0050896 response to stimulus; GO:0051704 multi-organism process; GO:0051707 response to other organism; GO:0055114 oxidation-reduction process;	GO:0005622 intracellular; GO:0005623 cell; GO:0005737 cytoplasm; GO:0044424 intracellular part; GO:0044464 cell part;	GO:0003824 catalytic activity; GO:0016165 linoleate 13S-lipoxygenase activity; GO:0016491 oxidoreductase activity; GO:0016701 oxidoreductase activity, acting on single donors with incorporation of molecular oxygen; GO:0016702 oxidoreductase activity, acting on single donors with incorporation of molecular oxygen, incorporation of two atoms of oxygen; GO:0051213 dioxygenase activity;	K15718	LOX1_5; linoleate 9S-lipoxygenase [EC:1.13.11.58]	osa00591 Linoleic acid metabolism - Oryza sativa japonica (Japanese rice) (RefSeq);	PF01477; PF00305	PLAT/LH2 domain; Lipoxygenase
HORVU5Hr1G096060.1	83	1.839	Up	0.0092572	K	60S ribosomal protein L13a-4	---	1	0.00327032	96.51	APAK(1)ILWR	2	1.3738	8	cytoplasm	GO:0006412 translation; GO:0006518 peptide metabolic process; GO:0006807 nitrogen compound metabolic process; GO:0008152 metabolic process; GO:0009058 biosynthetic process; GO:0009059 macromolecule biosynthetic process; GO:0009987 cellular process; GO:0010467 gene expression; GO:0019538 protein metabolic process; GO:0034641 cellular nitrogen compound metabolic process; GO:0034645 cellular macromo…	GO:0005622 intracellular; GO:0005623 cell; GO:0005737 cytoplasm; GO:0005829 cytosol; GO:0005840 ribosome; GO:0005844 polysome; GO:0005911 cell-cell junction; GO:0009506 plasmodesma; GO:0015934 large ribosomal subunit; GO:0016020 membrane; GO:0022625 cytosolic large ribosomal subunit; GO:0022626 cytosolic ribosome; GO:0030054 cell junction; GO:0032991 macromolecular complex; GO:0042788 polysomal r…	GO:0003676 nucleic acid binding; GO:0003723 RNA binding; GO:0003729 mRNA binding; GO:0003735 structural constituent of ribosome; GO:0005198 structural molecule activity; GO:0005488 binding; GO:0097159 organic cyclic compound binding; GO:1901363 heterocyclic compound binding;	K02872	RP-L13Ae, RPL13A; large subunit ribosomal protein L13Ae	osa03010 Ribosome - Oryza sativa japonica (Japanese rice) (RefSeq);
HORVU5Hr1G096370.1	64	2.602	Up	0.037638	K	UDP-glucose 6-dehydrogenase family protein	---	1	0.000601637	79.311	GK(1)NLFFSTDVEK	2	2.1312	14	extracellular	GO:0005975 carbohydrate metabolic process; GO:0005976 polysaccharide metabolic process; GO:0006022 aminoglycan metabolic process; GO:0006023 aminoglycan biosynthetic process; GO:0006024 glycosaminoglycan biosynthetic process; GO:0006065 UDP-glucuronate biosynthetic process; GO:0006082 organic acid metabolic process; GO:0006139 nucleobase-containing compound metabolic process; GO:0006725 cellular …	GO:0005576 extracellular region; GO:0005618 cell wall; GO:0005622 intracellular; GO:0005623 cell; GO:0005634 nucleus; GO:0005737 cytoplasm; GO:0005829 cytosol; GO:0030312 external encapsulating structure; GO:0043226 organelle; GO:0043227 membrane-bounded organelle; GO:0043229 intracellular organelle; GO:0043231 intracellular membrane-bounded organelle; GO:0044424 intracellular part; GO:0044444 cy…	GO:0003824 catalytic activity; GO:0003979 UDP-glucose 6-dehydrogenase activity; GO:0016491 oxidoreductase activity; GO:0016614 oxidoreductase activity, acting on CH-OH group of donors; GO:0016616 oxidoreductase activity, acting on the CH-OH group of donors, NAD or NADP as acceptor;	K00012	UGDH, ugd; UDPglucose 6-dehydrogenase [EC:1.1.1.22]	osa00040 Pentose and glucuronate interconversions - Oryza sativa japonica (Japanese rice) (RefSeq); osa00053 Ascorbate and aldarate metabolism - Oryza sativa japonica (Japanese rice) (RefSeq); osa00520 Amino sugar and nucleotide sugar metabolism - Oryza sativa japonica (Japanese rice) (RefSeq); osa01100 Metabolic pathways - Oryza sativa japonica (Japanese rice) (RefSeq);	PF03721; PF00984; PF03720	UDP-glucose/GDP-mannose dehydrogenase family, NAD binding domain; UDP-glucose/GDP-mannose dehydrogenase family, central domain; UDP-glucose/GDP-mannose dehydrogenase family, UDP binding domain
HORVU5Hr1G096370.1	139	1.646	Up	0.0165804	K	UDP-glucose 6-dehydrogenase family protein	---	1	1.7283e-36	200.76	TAEAIEK(1)ILTHNSK	2	0.67271	14	extracellular	GO:0005975 carbohydrate metabolic process; GO:0005976 polysaccharide metabolic process; GO:0006022 aminoglycan metabolic process; GO:0006023 aminoglycan biosynthetic process; GO:0006024 glycosaminoglycan biosynthetic process; GO:0006065 UDP-glucuronate biosynthetic process; GO:0006082 organic acid metabolic process; GO:0006139 nucleobase-containing compound metabolic process; GO:0006725 cellular …	GO:0005576 extracellular region; GO:0005618 cell wall; GO:0005622 intracellular; GO:0005623 cell; GO:0005634 nucleus; GO:0005737 cytoplasm; GO:0005829 cytosol; GO:0030312 external encapsulating structure; GO:0043226 organelle; GO:0043227 membrane-bounded organelle; GO:0043229 intracellular organelle; GO:0043231 intracellular membrane-bounded organelle; GO:0044424 intracellular part; GO:0044444 cy…	GO:0003824 catalytic activity; GO:0003979 UDP-glucose 6-dehydrogenase activity; GO:0016491 oxidoreductase activity; GO:0016614 oxidoreductase activity, acting on CH-OH group of donors; GO:0016616 oxidoreductase activity, acting on the CH-OH group of donors, NAD or NADP as acceptor;	K00012	UGDH, ugd; UDPglucose 6-dehydrogenase [EC:1.1.1.22]	osa00040 Pentose and glucuronate interconversions - Oryza sativa japonica (Japanese rice) (RefSeq); osa00053 Ascorbate and aldarate metabolism - Oryza sativa japonica (Japanese rice) (RefSeq); osa00520 Amino sugar and nucleotide sugar metabolism - Oryza sativa japonica (Japanese rice) (RefSeq); osa01100 Metabolic pathways - Oryza sativa japonica (Japanese rice) (RefSeq);	PF03721; PF00984; PF03720	UDP-glucose/GDP-mannose dehydrogenase family, NAD binding domain; UDP-glucose/GDP-mannose dehydrogenase family, central domain; UDP-glucose/GDP-mannose dehydrogenase family, UDP binding domain
HORVU5Hr1G096370.1	325	0.627	Down	0.040342	K	UDP-glucose 6-dehydrogenase family protein	---	1	3.15203e-14	176.45	VVSSMFNTVSGK(1)K	2	-0.80904	26	extracellular	GO:0005975 carbohydrate metabolic process; GO:0005976 polysaccharide metabolic process; GO:0006022 aminoglycan metabolic process; GO:0006023 aminoglycan biosynthetic process; GO:0006024 glycosaminoglycan biosynthetic process; GO:0006065 UDP-glucuronate biosynthetic process; GO:0006082 organic acid metabolic process; GO:0006139 nucleobase-containing compound metabolic process; GO:0006725 cellular …	GO:0005576 extracellular region; GO:0005618 cell wall; GO:0005622 intracellular; GO:0005623 cell; GO:0005634 nucleus; GO:0005737 cytoplasm; GO:0005829 cytosol; GO:0030312 external encapsulating structure; GO:0043226 organelle; GO:0043227 membrane-bounded organelle; GO:0043229 intracellular organelle; GO:0043231 intracellular membrane-bounded organelle; GO:0044424 intracellular part; GO:0044444 cy…	GO:0003824 catalytic activity; GO:0003979 UDP-glucose 6-dehydrogenase activity; GO:0016491 oxidoreductase activity; GO:0016614 oxidoreductase activity, acting on CH-OH group of donors; GO:0016616 oxidoreductase activity, acting on the CH-OH group of donors, NAD or NADP as acceptor;	K00012	UGDH, ugd; UDPglucose 6-dehydrogenase [EC:1.1.1.22]	osa00040 Pentose and glucuronate interconversions - Oryza sativa japonica (Japanese rice) (RefSeq); osa00053 Ascorbate and aldarate metabolism - Oryza sativa japonica (Japanese rice) (RefSeq); osa00520 Amino sugar and nucleotide sugar metabolism - Oryza sativa japonica (Japanese rice) (RefSeq); osa01100 Metabolic pathways - Oryza sativa japonica (Japanese rice) (RefSeq);	PF03721; PF00984; PF03720	UDP-glucose/GDP-mannose dehydrogenase family, NAD binding domain; UDP-glucose/GDP-mannose dehydrogenase family, central domain; UDP-glucose/GDP-mannose dehydrogenase family, UDP binding domain
HORVU5Hr1G104720.1	83	2.236	Up	0.0118958	K	30S ribosomal protein S13	---	1	0.00645883	103.8	KADIDMNK(1)R	2	1.6795	8	peroxisome	GO:0006412 translation; GO:0006413 translational initiation; GO:0006518 peptide metabolic process; GO:0006807 nitrogen compound metabolic process; GO:0008152 metabolic process; GO:0009058 biosynthetic process; GO:0009059 macromolecule biosynthetic process; GO:0009987 cellular process; GO:0010467 gene expression; GO:0019538 protein metabolic process; GO:0022613 ribonucleoprotein complex biogenesis…	GO:0005618 cell wall; GO:0005622 intracellular; GO:0005623 cell; GO:0005634 nucleus; GO:0005730 nucleolus; GO:0005737 cytoplasm; GO:0005773 vacuole; GO:0005774 vacuolar membrane; GO:0005829 cytosol; GO:0005840 ribosome; GO:0005886 plasma membrane; GO:0005911 cell-cell junction; GO:0009506 plasmodesma; GO:0015935 small ribosomal subunit; GO:0016020 membrane; GO:0022626 cytosolic ribosome; GO:00226…	GO:0003676 nucleic acid binding; GO:0003723 RNA binding; GO:0003729 mRNA binding; GO:0003735 structural constituent of ribosome; GO:0005198 structural molecule activity; GO:0005488 binding; GO:0097159 organic cyclic compound binding; GO:1901363 heterocyclic compound binding;	K02964	RP-S18e, RPS18; small subunit ribosomal protein S18e	osa03010 Ribosome - Oryza sativa japonica (Japanese rice) (RefSeq);
HORVU5Hr1G104720.1	76	1.629	Up	0.00036465	K	30S ribosomal protein S13	---	1	0.00101154	117.39	K(1)ADIDMNKR	2	1.2134	13	peroxisome	GO:0006412 translation; GO:0006413 translational initiation; GO:0006518 peptide metabolic process; GO:0006807 nitrogen compound metabolic process; GO:0008152 metabolic process; GO:0009058 biosynthetic process; GO:0009059 macromolecule biosynthetic process; GO:0009987 cellular process; GO:0010467 gene expression; GO:0019538 protein metabolic process; GO:0022613 ribonucleoprotein complex biogenesis…	GO:0005618 cell wall; GO:0005622 intracellular; GO:0005623 cell; GO:0005634 nucleus; GO:0005730 nucleolus; GO:0005737 cytoplasm; GO:0005773 vacuole; GO:0005774 vacuolar membrane; GO:0005829 cytosol; GO:0005840 ribosome; GO:0005886 plasma membrane; GO:0005911 cell-cell junction; GO:0009506 plasmodesma; GO:0015935 small ribosomal subunit; GO:0016020 membrane; GO:0022626 cytosolic ribosome; GO:00226…	GO:0003676 nucleic acid binding; GO:0003723 RNA binding; GO:0003729 mRNA binding; GO:0003735 structural constituent of ribosome; GO:0005198 structural molecule activity; GO:0005488 binding; GO:0097159 organic cyclic compound binding; GO:1901363 heterocyclic compound binding;	K02964	RP-S18e, RPS18; small subunit ribosomal protein S18e	osa03010 Ribosome - Oryza sativa japonica (Japanese rice) (RefSeq);
HORVU5Hr1G113010.2	38	1.861	Up	0.035925	K	actin depolymerizing factor 3	---	1	1.22235e-40	175.68	LENQK(1)EVIVDQTGQR	3	2.8484	26	cytoskeleton				K05765	CFL; cofilin		PF00241	Cofilin/tropomyosin-type actin-binding protein
HORVU5Hr1G113010.2	99	1.866	Up	0.0040759	K	actin depolymerizing factor 3	---	1	4.03382e-05	118.91	SK(1)MTYASTNEK	2	0.23779	29	cytoskeleton				K05765	CFL; cofilin		PF00241	Cofilin/tropomyosin-type actin-binding protein
HORVU5Hr1G113010.2	108	2.296	Up	0.0006028	K	actin depolymerizing factor 3	---	1	1.69651e-05	139.02	MTYASTNEK(1)FK	2	0.83412	25	cytoskeleton				K05765	CFL; cofilin		PF00241	Cofilin/tropomyosin-type actin-binding protein
HORVU5Hr1G113180.1	253	1.869	Up	0.0154551	K	Heat shock 70 kDa protein 3	---	1	2.88629e-11	162.8	MVNHFVQEFK(1)R	3	4.0717	53	cytoplasm				K03283	HSPA1s; heat shock 70kDa protein 1/2/6/8	osa03040 Spliceosome - Oryza sativa japonica (Japanese rice) (RefSeq); osa04141 Protein processing in endoplasmic reticulum - Oryza sativa japonica (Japanese rice) (RefSeq); osa04144 Endocytosis - Oryza sativa japonica (Japanese rice) (RefSeq);
HORVU5Hr1G116580.4	471	2.445	Up	0.0172804	K	Elongation factor 2	---	1	1.93948e-56	178.52	NATLTNEK(1)EVDACPIR	2	3.1095	18	cytoplasm				K03234	EEF2; elongation factor 2		PF00009; PF03144; PF03764; PF00679	Elongation factor Tu GTP binding domain; Elongation factor Tu domain 2; Elongation factor G, domain IV; Elongation factor G C-terminus
HORVU5Hr1G116580.4	722	2.311	Up	0.041499	K	Elongation factor 2	---	1	2.30388e-09	140.05	VIYASQLTAK(1)PR	2	1.8674	27	cytoplasm				K03234	EEF2; elongation factor 2		PF00009; PF03144; PF03764; PF00679	Elongation factor Tu GTP binding domain; Elongation factor Tu domain 2; Elongation factor G, domain IV; Elongation factor G C-terminus
HORVU5Hr1G116580.4	232	1.643	Up	0.0194582	K	Elongation factor 2	---	1	6.40268e-05	101.82	MYASK(1)FGVDEAK	2	2.1277	14	cytoplasm				K03234	EEF2; elongation factor 2		PF00009; PF03144; PF03764; PF00679	Elongation factor Tu GTP binding domain; Elongation factor Tu domain 2; Elongation factor G, domain IV; Elongation factor G C-terminus
HORVU5Hr1G122350.2	148	0.596	Down	0.0174955	K	Elongation factor Tu	---	1	0.00191545	78.816	GQVVCK(1)PGTVK	2	-0.49697	5	cytoplasm				K02358	tuf, TUFM; elongation factor Tu		PF03144; PF03143	Elongation factor Tu domain 2; Elongation factor Tu C-terminal domain
HORVU6Hr1G008880.1	85	3.307	Up	0.045824	K	Heat shock 70 kDa protein C	---	1	6.20818e-47	215.93	LIGEAAK(1)NQAAVNPER	2	0.94679	13	endoplasmic reticulum	GO:0006457 protein folding; GO:0009987 cellular process; GO:0034975 protein folding in endoplasmic reticulum;	GO:0000325 plant-type vacuole; GO:0005622 intracellular; GO:0005623 cell; GO:0005737 cytoplasm; GO:0005773 vacuole; GO:0005774 vacuolar membrane; GO:0005783 endoplasmic reticulum; GO:0005788 endoplasmic reticulum lumen; GO:0009705 plant-type vacuole membrane; GO:0012505 endomembrane system; GO:0016020 membrane; GO:0031090 organelle membrane; GO:0031974 membrane-enclosed lumen; GO:0043226 organell…		K09490	HSPA5, BIP; heat shock 70kDa protein 5	osa03060 Protein export - Oryza sativa japonica (Japanese rice) (RefSeq); osa04141 Protein processing in endoplasmic reticulum - Oryza sativa japonica (Japanese rice) (RefSeq);
HORVU6Hr1G009400.2	122	1.618	Up	0.0072991	K	60S ribosomal protein L13-1	---	1	0.00302197	104.76	AK(1)LVIFPR	2	4.5729	21	chloroplast				K02873	RP-L13e, RPL13; large subunit ribosomal protein L13e	osa03010 Ribosome - Oryza sativa japonica (Japanese rice) (RefSeq);
HORVU6Hr1G018370.1	195	1.548	Up	0.015245	K	calnexin 1	---	1	0.00331755	69.093	VHFILK(1)HK	2	3.843	11	plasma membrane		GO:0005618 cell wall; GO:0005622 intracellular; GO:0005623 cell; GO:0005737 cytoplasm; GO:0005739 mitochondrion; GO:0005773 vacuole; GO:0005774 vacuolar membrane; GO:0005783 endoplasmic reticulum; GO:0005886 plasma membrane; GO:0005911 cell-cell junction; GO:0009505 plant-type cell wall; GO:0009506 plasmodesma; GO:0009507 chloroplast; GO:0009536 plastid; GO:0012505 endomembrane system; GO:0016020…		K08054	CANX; calnexin	osa04141 Protein processing in endoplasmic reticulum - Oryza sativa japonica (Japanese rice) (RefSeq); osa04145 Phagosome - Oryza sativa japonica (Japanese rice) (RefSeq);
HORVU6Hr1G020910.1	468	1.935	Up	0.00121725	K	ATP-dependent RNA helicase eIF4A	---	1	0.000972592	101.82	K(1)GVAINFVTR	2	2.2359	15	cytoplasm				K03257	EIF4A; translation initiation factor 4A	osa03013 RNA transport - Oryza sativa japonica (Japanese rice) (RefSeq);	PF00270	DEAD/DEAH box helicase
HORVU6Hr1G020910.1	329	1.939	Up	0.00124108	K	ATP-dependent RNA helicase eIF4A	---	1	0.00949997	84.699	FMNK(1)PVR	2	3.1865	16	cytoplasm				K03257	EIF4A; translation initiation factor 4A	osa03013 RNA transport - Oryza sativa japonica (Japanese rice) (RefSeq);	PF00270	DEAD/DEAH box helicase
HORVU6Hr1G020910.1	218	3.861	Up	0.00057687	K	ATP-dependent RNA helicase eIF4A	---	1	3.03108e-05	114.39	ELAQQIEK(1)VMR	2	2.7684	17	cytoplasm				K03257	EIF4A; translation initiation factor 4A	osa03013 RNA transport - Oryza sativa japonica (Japanese rice) (RefSeq);	PF00270	DEAD/DEAH box helicase
HORVU6Hr1G022950.16	228	2.216	Up	0.00492	K	DNA-directed RNA polymerase	---	1	2.17298e-13	159.44	ICQAYDLDK(1)VDVLK	2	4.1791	15	mitochondria
HORVU6Hr1G031830.4	203	1.521	Up	0.0113017	K	phosphoglycerate kinase	---	1	2.88322e-08	129.28	GAK(1)VILASHLGR	2	2.4119	14	chloroplast		GO:0005622 intracellular; GO:0005623 cell; GO:0005737 cytoplasm; GO:0044424 intracellular part; GO:0044464 cell part;		K00927	PGK, pgk; phosphoglycerate kinase [EC:2.7.2.3]	osa00010 Glycolysis / Gluconeogenesis - Oryza sativa japonica (Japanese rice) (RefSeq); osa00710 Carbon fixation in photosynthetic organisms - Oryza sativa japonica (Japanese rice) (RefSeq); osa01100 Metabolic pathways - Oryza sativa japonica (Japanese rice) (RefSeq); osa01110 Biosynthesis of secondary metabolites - Oryza sativa japonica (Japanese rice) (RefSeq); osa01200 Carbon metabolism - Oryz…	PF00162	Phosphoglycerate kinase
HORVU6Hr1G032070.2	297	1.68	Up	0.0158751	K	glyceraldehyde-3-phosphate dehydrogenase C2	---	1	7.38734e-08	132.39	AVGK(1)VLPELNGK	2	1.9715	21	chloroplast	GO:0000003 reproduction; GO:0003006 developmental process involved in reproduction; GO:0005975 carbohydrate metabolic process; GO:0007275 multicellular organism development; GO:0008152 metabolic process; GO:0009555 pollen development; GO:0009719 response to endogenous stimulus; GO:0009725 response to hormone; GO:0009735 response to cytokinin; GO:0009791 post-embryonic development; GO:0009908 flow…	GO:0005622 intracellular; GO:0005623 cell; GO:0005737 cytoplasm; GO:0009536 plastid; GO:0016020 membrane; GO:0043226 organelle; GO:0043227 membrane-bounded organelle; GO:0043229 intracellular organelle; GO:0043231 intracellular membrane-bounded organelle; GO:0044424 intracellular part; GO:0044444 cytoplasmic part; GO:0044464 cell part;	GO:0003824 catalytic activity; GO:0004365 glyceraldehyde-3-phosphate dehydrogenase (NAD+) (phosphorylating) activity; GO:0005488 binding; GO:0005507 copper ion binding; GO:0008270 zinc ion binding; GO:0016491 oxidoreductase activity; GO:0016620 oxidoreductase activity, acting on the aldehyde or oxo group of donors, NAD or NADP as acceptor; GO:0016903 oxidoreductase activity, acting on the aldehyd…	K00134	GAPDH, gapA; glyceraldehyde 3-phosphate dehydrogenase [EC:1.2.1.12]	osa00010 Glycolysis / Gluconeogenesis - Oryza sativa japonica (Japanese rice) (RefSeq); osa00710 Carbon fixation in photosynthetic organisms - Oryza sativa japonica (Japanese rice) (RefSeq); osa01100 Metabolic pathways - Oryza sativa japonica (Japanese rice) (RefSeq); osa01110 Biosynthesis of secondary metabolites - Oryza sativa japonica (Japanese rice) (RefSeq); osa01200 Carbon metabolism - Oryz…	PF00044; PF02800	Glyceraldehyde 3-phosphate dehydrogenase, NAD binding domain; Glyceraldehyde 3-phosphate dehydrogenase, C-terminal domain
HORVU6Hr1G032550.1	389	1.639	Up	0.0139017	K	pentatricopeptide repeat 336	---	1	1.00501e-05	99.668	VLK(1)AMEEGGFAPDSTVHGK	3	1.9023	19	chloroplast	GO:0006139 nucleobase-containing compound metabolic process; GO:0006396 RNA processing; GO:0006725 cellular aromatic compound metabolic process; GO:0006807 nitrogen compound metabolic process; GO:0008152 metabolic process; GO:0008380 RNA splicing; GO:0009451 RNA modification; GO:0009987 cellular process; GO:0010467 gene expression; GO:0016070 RNA metabolic process; GO:0034641 cellular nitrogen co…	GO:0005622 intracellular; GO:0005623 cell; GO:0005737 cytoplasm; GO:0005739 mitochondrion; GO:0043226 organelle; GO:0043227 membrane-bounded organelle; GO:0043229 intracellular organelle; GO:0043231 intracellular membrane-bounded organelle; GO:0044424 intracellular part; GO:0044444 cytoplasmic part; GO:0044464 cell part;	GO:0003676 nucleic acid binding; GO:0003723 RNA binding; GO:0003824 catalytic activity; GO:0004518 nuclease activity; GO:0004519 endonuclease activity; GO:0005488 binding; GO:0016787 hydrolase activity; GO:0016788 hydrolase activity, acting on ester bonds; GO:0097159 organic cyclic compound binding; GO:1901363 heterocyclic compound binding;
HORVU6Hr1G054520.3	167	2.991	Up	0.00165798	K	glyceraldehyde-3-phosphate dehydrogenase C2	---	1	7.64605e-26	152.23	DAPMFVCGVNEK(1)EYK	2	0.87371	33	cytoplasm	GO:0006950 response to stress; GO:0008152 metabolic process; GO:0009266 response to temperature stimulus; GO:0009408 response to heat; GO:0009628 response to abiotic stimulus; GO:0034059 response to anoxia; GO:0036293 response to decreased oxygen levels; GO:0050896 response to stimulus; GO:0055114 oxidation-reduction process; GO:0070482 response to oxygen levels;	GO:0032991 macromolecular complex;	GO:0000166 nucleotide binding; GO:0003824 catalytic activity; GO:0004365 glyceraldehyde-3-phosphate dehydrogenase (NAD+) (phosphorylating) activity; GO:0005488 binding; GO:0016491 oxidoreductase activity; GO:0016620 oxidoreductase activity, acting on the aldehyde or oxo group of donors, NAD or NADP as acceptor; GO:0016903 oxidoreductase activity, acting on the aldehyde or oxo group of donors; GO:…	K00134	GAPDH, gapA; glyceraldehyde 3-phosphate dehydrogenase [EC:1.2.1.12]	osa00010 Glycolysis / Gluconeogenesis - Oryza sativa japonica (Japanese rice) (RefSeq); osa00710 Carbon fixation in photosynthetic organisms - Oryza sativa japonica (Japanese rice) (RefSeq); osa01100 Metabolic pathways - Oryza sativa japonica (Japanese rice) (RefSeq); osa01110 Biosynthesis of secondary metabolites - Oryza sativa japonica (Japanese rice) (RefSeq); osa01200 Carbon metabolism - Oryz…	PF00044; PF02800	Glyceraldehyde 3-phosphate dehydrogenase, NAD binding domain; Glyceraldehyde 3-phosphate dehydrogenase, C-terminal domain
HORVU6Hr1G054520.3	288	1.58	Up	0.0040001	K	glyceraldehyde-3-phosphate dehydrogenase C2	---	1	2.70401e-31	179.31	PATYEQIK(1)AAIK	2	3.7856	36	cytoplasm	GO:0006950 response to stress; GO:0008152 metabolic process; GO:0009266 response to temperature stimulus; GO:0009408 response to heat; GO:0009628 response to abiotic stimulus; GO:0034059 response to anoxia; GO:0036293 response to decreased oxygen levels; GO:0050896 response to stimulus; GO:0055114 oxidation-reduction process; GO:0070482 response to oxygen levels;	GO:0032991 macromolecular complex;	GO:0000166 nucleotide binding; GO:0003824 catalytic activity; GO:0004365 glyceraldehyde-3-phosphate dehydrogenase (NAD+) (phosphorylating) activity; GO:0005488 binding; GO:0016491 oxidoreductase activity; GO:0016620 oxidoreductase activity, acting on the aldehyde or oxo group of donors, NAD or NADP as acceptor; GO:0016903 oxidoreductase activity, acting on the aldehyde or oxo group of donors; GO:…	K00134	GAPDH, gapA; glyceraldehyde 3-phosphate dehydrogenase [EC:1.2.1.12]	osa00010 Glycolysis / Gluconeogenesis - Oryza sativa japonica (Japanese rice) (RefSeq); osa00710 Carbon fixation in photosynthetic organisms - Oryza sativa japonica (Japanese rice) (RefSeq); osa01100 Metabolic pathways - Oryza sativa japonica (Japanese rice) (RefSeq); osa01110 Biosynthesis of secondary metabolites - Oryza sativa japonica (Japanese rice) (RefSeq); osa01200 Carbon metabolism - Oryz…	PF00044; PF02800	Glyceraldehyde 3-phosphate dehydrogenase, NAD binding domain; Glyceraldehyde 3-phosphate dehydrogenase, C-terminal domain
HORVU6Hr1G058210.1	70	1.645	Up	0.0057443	K	Succinyl-CoA ligase [ADP-forming] subunit beta	---	1	0.000171576	78.932	NVFPSEK(1)EIVVK	2	2.5699	15	mitochondria	GO:0006082 organic acid metabolic process; GO:0006091 generation of precursor metabolites and energy; GO:0006099 tricarboxylic acid cycle; GO:0006101 citrate metabolic process; GO:0006104 succinyl-CoA metabolic process; GO:0006105 succinate metabolic process; GO:0006139 nucleobase-containing compound metabolic process; GO:0006163 purine nucleotide metabolic process; GO:0006637 acyl-CoA metabolic …	GO:0005622 intracellular; GO:0005623 cell; GO:0005737 cytoplasm; GO:0005739 mitochondrion; GO:0043226 organelle; GO:0043227 membrane-bounded organelle; GO:0043229 intracellular organelle; GO:0043231 intracellular membrane-bounded organelle; GO:0044424 intracellular part; GO:0044444 cytoplasmic part; GO:0044464 cell part;	GO:0000166 nucleotide binding; GO:0003824 catalytic activity; GO:0004774 succinate-CoA ligase activity; GO:0004775 succinate-CoA ligase (ADP-forming) activity; GO:0005488 binding; GO:0005507 copper ion binding; GO:0005524 ATP binding; GO:0008144 drug binding; GO:0016874 ligase activity; GO:0016877 ligase activity, forming carbon-sulfur bonds; GO:0016878 acid-thiol ligase activity; GO:0017076 puri…	K01900	LSC2; succinyl-CoA synthetase beta subunit [EC:6.2.1.4 6.2.1.5]	osa00020 Citrate cycle (TCA cycle) - Oryza sativa japonica (Japanese rice) (RefSeq); osa00640 Propanoate metabolism - Oryza sativa japonica (Japanese rice) (RefSeq); osa01100 Metabolic pathways - Oryza sativa japonica (Japanese rice) (RefSeq); osa01110 Biosynthesis of secondary metabolites - Oryza sativa japonica (Japanese rice) (RefSeq); osa01200 Carbon metabolism - Oryza sativa japonica (Japane…	PF08442; PF00549	ATP-grasp domain; CoA-ligase
HORVU6Hr1G058210.1	188	1.787	Up	0.00076236	K	Succinyl-CoA ligase [ADP-forming] subunit beta	---	1	3.01724e-38	169.52	VPVDVFK(1)GITDEDAAK	2	1.0084	15	mitochondria	GO:0006082 organic acid metabolic process; GO:0006091 generation of precursor metabolites and energy; GO:0006099 tricarboxylic acid cycle; GO:0006101 citrate metabolic process; GO:0006104 succinyl-CoA metabolic process; GO:0006105 succinate metabolic process; GO:0006139 nucleobase-containing compound metabolic process; GO:0006163 purine nucleotide metabolic process; GO:0006637 acyl-CoA metabolic …	GO:0005622 intracellular; GO:0005623 cell; GO:0005737 cytoplasm; GO:0005739 mitochondrion; GO:0043226 organelle; GO:0043227 membrane-bounded organelle; GO:0043229 intracellular organelle; GO:0043231 intracellular membrane-bounded organelle; GO:0044424 intracellular part; GO:0044444 cytoplasmic part; GO:0044464 cell part;	GO:0000166 nucleotide binding; GO:0003824 catalytic activity; GO:0004774 succinate-CoA ligase activity; GO:0004775 succinate-CoA ligase (ADP-forming) activity; GO:0005488 binding; GO:0005507 copper ion binding; GO:0005524 ATP binding; GO:0008144 drug binding; GO:0016874 ligase activity; GO:0016877 ligase activity, forming carbon-sulfur bonds; GO:0016878 acid-thiol ligase activity; GO:0017076 puri…	K01900	LSC2; succinyl-CoA synthetase beta subunit [EC:6.2.1.4 6.2.1.5]	osa00020 Citrate cycle (TCA cycle) - Oryza sativa japonica (Japanese rice) (RefSeq); osa00640 Propanoate metabolism - Oryza sativa japonica (Japanese rice) (RefSeq); osa01100 Metabolic pathways - Oryza sativa japonica (Japanese rice) (RefSeq); osa01110 Biosynthesis of secondary metabolites - Oryza sativa japonica (Japanese rice) (RefSeq); osa01200 Carbon metabolism - Oryza sativa japonica (Japane…	PF08442; PF00549	ATP-grasp domain; CoA-ligase
HORVU6Hr1G067870.1	154	2.125	Up	0.021938	K	60S ribosomal protein L12-1	---	1	0.000391105	85.622	SMAK(1)EMAGTVK	2	1.1105	13	cytoplasm				K02870	RP-L12e, RPL12; large subunit ribosomal protein L12e	osa03010 Ribosome - Oryza sativa japonica (Japanese rice) (RefSeq);	PF03946; PF00298	Ribosomal protein L11, N-terminal domain; Ribosomal protein L11, RNA binding domain
HORVU6Hr1G069370.1	107	3.342	Up	0.0118184	K	delta subunit of Mt ATP synthase	---	1	0.000236225	103.69	VK(1)AVTEIFAEAK	2	1.544	12	chloroplast		GO:0005622 intracellular; GO:0005623 cell; GO:0005737 cytoplasm; GO:0005739 mitochondrion; GO:0005740 mitochondrial envelope; GO:0005743 mitochondrial inner membrane; GO:0005753 mitochondrial proton-transporting ATP synthase complex; GO:0005886 plasma membrane; GO:0009507 chloroplast; GO:0009536 plastid; GO:0016020 membrane; GO:0016469 proton-transporting two-sector ATPase complex; GO:0019866 org…	GO:0005488 binding; GO:0008270 zinc ion binding; GO:0043167 ion binding; GO:0043169 cation binding; GO:0046872 metal ion binding; GO:0046914 transition metal ion binding; GO:0050897 cobalt ion binding;	K02137	ATPeF0O, ATP5O, ATP5; F-type H+-transporting ATPase subunit O	osa00190 Oxidative phosphorylation - Oryza sativa japonica (Japanese rice) (RefSeq); osa01100 Metabolic pathways - Oryza sativa japonica (Japanese rice) (RefSeq);
HORVU6Hr1G069370.1	86	2.729	Up	0.0031822	K	delta subunit of Mt ATP synthase	---	1	5.14976e-14	136.94	VESEIGDVVGAVK(1)K	2	0.58652	13	chloroplast		GO:0005622 intracellular; GO:0005623 cell; GO:0005737 cytoplasm; GO:0005739 mitochondrion; GO:0005740 mitochondrial envelope; GO:0005743 mitochondrial inner membrane; GO:0005753 mitochondrial proton-transporting ATP synthase complex; GO:0005886 plasma membrane; GO:0009507 chloroplast; GO:0009536 plastid; GO:0016020 membrane; GO:0016469 proton-transporting two-sector ATPase complex; GO:0019866 org…	GO:0005488 binding; GO:0008270 zinc ion binding; GO:0043167 ion binding; GO:0043169 cation binding; GO:0046872 metal ion binding; GO:0046914 transition metal ion binding; GO:0050897 cobalt ion binding;	K02137	ATPeF0O, ATP5O, ATP5; F-type H+-transporting ATPase subunit O	osa00190 Oxidative phosphorylation - Oryza sativa japonica (Japanese rice) (RefSeq); osa01100 Metabolic pathways - Oryza sativa japonica (Japanese rice) (RefSeq);
HORVU6Hr1G070780.1	322	2.264	Up	0.0005035	K	ADP,ATP carrier protein, mitochondrial	---	1	7.40673e-32	187.1	MMMTSGEAVK(1)YK	2	-1.8055	118	chloroplast		GO:0005622 intracellular; GO:0005623 cell; GO:0005737 cytoplasm; GO:0005739 mitochondrion; GO:0005740 mitochondrial envelope; GO:0005743 mitochondrial inner membrane; GO:0016020 membrane; GO:0019866 organelle inner membrane; GO:0031090 organelle membrane; GO:0031966 mitochondrial membrane; GO:0031967 organelle envelope; GO:0031975 envelope; GO:0043226 organelle; GO:0043227 membrane-bounded organe…		K05863	SLC25A4S, ANT; solute carrier family 25 (mitochondrial adenine nucleotide translocator), member 4/5/6/31
HORVU6Hr1G070780.1	324	2.501	Up	0.00062255	K	ADP,ATP carrier protein, mitochondrial	---	1	3.38384e-85	212.93	YK(1)SSLDAFNQILAK	2	2.3559	20	chloroplast		GO:0005622 intracellular; GO:0005623 cell; GO:0005737 cytoplasm; GO:0005739 mitochondrion; GO:0005740 mitochondrial envelope; GO:0005743 mitochondrial inner membrane; GO:0016020 membrane; GO:0019866 organelle inner membrane; GO:0031090 organelle membrane; GO:0031966 mitochondrial membrane; GO:0031967 organelle envelope; GO:0031975 envelope; GO:0043226 organelle; GO:0043227 membrane-bounded organe…		K05863	SLC25A4S, ANT; solute carrier family 25 (mitochondrial adenine nucleotide translocator), member 4/5/6/31
HORVU6Hr1G070780.1	116	2.069	Up	0.00109832	K	ADP,ATP carrier protein, mitochondrial	---	1	2.4134e-136	240.41	LLIQNQDEMIK(1)AGR	2	2.0037	33	chloroplast		GO:0005622 intracellular; GO:0005623 cell; GO:0005737 cytoplasm; GO:0005739 mitochondrion; GO:0005740 mitochondrial envelope; GO:0005743 mitochondrial inner membrane; GO:0016020 membrane; GO:0019866 organelle inner membrane; GO:0031090 organelle membrane; GO:0031966 mitochondrial membrane; GO:0031967 organelle envelope; GO:0031975 envelope; GO:0043226 organelle; GO:0043227 membrane-bounded organe…		K05863	SLC25A4S, ANT; solute carrier family 25 (mitochondrial adenine nucleotide translocator), member 4/5/6/31
HORVU6Hr1G070780.1	136	2.676	Up	0.00028048	K	ADP,ATP carrier protein, mitochondrial	---	1	1.67421e-17	156.57	TIK(1)EEGFGSLWR	2	1.9827	15	chloroplast		GO:0005622 intracellular; GO:0005623 cell; GO:0005737 cytoplasm; GO:0005739 mitochondrion; GO:0005740 mitochondrial envelope; GO:0005743 mitochondrial inner membrane; GO:0016020 membrane; GO:0019866 organelle inner membrane; GO:0031090 organelle membrane; GO:0031966 mitochondrial membrane; GO:0031967 organelle envelope; GO:0031975 envelope; GO:0043226 organelle; GO:0043227 membrane-bounded organe…		K05863	SLC25A4S, ANT; solute carrier family 25 (mitochondrial adenine nucleotide translocator), member 4/5/6/31
HORVU6Hr1G070780.1	125	1.717	Up	0.0162821	K	ADP,ATP carrier protein, mitochondrial	---	1	2.09534e-47	193.94	LSEPYK(1)GIGDCFGR	2	1.174	14	chloroplast		GO:0005622 intracellular; GO:0005623 cell; GO:0005737 cytoplasm; GO:0005739 mitochondrion; GO:0005740 mitochondrial envelope; GO:0005743 mitochondrial inner membrane; GO:0016020 membrane; GO:0019866 organelle inner membrane; GO:0031090 organelle membrane; GO:0031966 mitochondrial membrane; GO:0031967 organelle envelope; GO:0031975 envelope; GO:0043226 organelle; GO:0043227 membrane-bounded organe…		K05863	SLC25A4S, ANT; solute carrier family 25 (mitochondrial adenine nucleotide translocator), member 4/5/6/31
HORVU6Hr1G070780.1	105	0.612	Down	0.0047413	K	ADP,ATP carrier protein, mitochondrial	---	1	3.04861e-19	162.21	VK(1)LLIQNQDEMIK	2	2.2561	33	chloroplast		GO:0005622 intracellular; GO:0005623 cell; GO:0005737 cytoplasm; GO:0005739 mitochondrion; GO:0005740 mitochondrial envelope; GO:0005743 mitochondrial inner membrane; GO:0016020 membrane; GO:0019866 organelle inner membrane; GO:0031090 organelle membrane; GO:0031966 mitochondrial membrane; GO:0031967 organelle envelope; GO:0031975 envelope; GO:0043226 organelle; GO:0043227 membrane-bounded organe…		K05863	SLC25A4S, ANT; solute carrier family 25 (mitochondrial adenine nucleotide translocator), member 4/5/6/31
HORVU6Hr1G076810.1	336	1.892	Up	0.0006407	K	Pyruvate dehydrogenase E1 component subunit alpha	---	1	1.2246e-19	135.24	K(1)LILAHDLATPAELK	3	2.6144	21	chloroplast	GO:0010035 response to inorganic substance; GO:0010038 response to metal ion; GO:0042221 response to chemical; GO:0046686 response to cadmium ion; GO:0050896 response to stimulus;	GO:0005622 intracellular; GO:0005623 cell; GO:0005634 nucleus; GO:0005737 cytoplasm; GO:0005739 mitochondrion; GO:0005759 mitochondrial matrix; GO:0005829 cytosol; GO:0031974 membrane-enclosed lumen; GO:0043226 organelle; GO:0043227 membrane-bounded organelle; GO:0043229 intracellular organelle; GO:0043231 intracellular membrane-bounded organelle; GO:0043233 organelle lumen; GO:0044422 organelle …		K00161	PDHA, pdhA; pyruvate dehydrogenase E1 component alpha subunit [EC:1.2.4.1]	osa00010 Glycolysis / Gluconeogenesis - Oryza sativa japonica (Japanese rice) (RefSeq); osa00020 Citrate cycle (TCA cycle) - Oryza sativa japonica (Japanese rice) (RefSeq); osa00620 Pyruvate metabolism - Oryza sativa japonica (Japanese rice) (RefSeq); osa01100 Metabolic pathways - Oryza sativa japonica (Japanese rice) (RefSeq); osa01110 Biosynthesis of secondary metabolites - Oryza sativa japonic…
HORVU6Hr1G092960.5	4	2.153	Up	0.0189588	K	Aquaporin-like superfamily protein	---	1	0.000537996	83.623	MEGK(1)EEDVR	2	2.2475	21	plasma membrane	GO:0006810 transport; GO:0006811 ion transport; GO:0006833 water transport; GO:0034220 ion transmembrane transport; GO:0042044 fluid transport; GO:0051179 localization; GO:0051234 establishment of localization; GO:0055085 transmembrane transport;	GO:0005623 cell; GO:0005886 plasma membrane; GO:0005887 integral component of plasma membrane; GO:0016020 membrane; GO:0016021 integral component of membrane; GO:0031224 intrinsic component of membrane; GO:0031226 intrinsic component of plasma membrane; GO:0044425 membrane part; GO:0044459 plasma membrane part; GO:0044464 cell part; GO:0071944 cell periphery;	GO:0005215 transporter activity; GO:0005372 water transmembrane transporter activity; GO:0015250 water channel activity; GO:0015267 channel activity; GO:0015318 inorganic solute uptake transmembrane transporter activity; GO:0022803 passive transmembrane transporter activity; GO:0022838 substrate-specific channel activity; GO:0022857 transmembrane transporter activity;	K09872	PIP; aquaporin PIP
HORVU7Hr1G002060.1	23	2.228	Up	0.020619	K	Ribosomal protein L6 family	---	1	2.39858e-06	127.93	VSAK(1)MISVTGPR	2	1.1373	14	cytoplasm				K02940	RP-L9e, RPL9; large subunit ribosomal protein L9e	osa03010 Ribosome - Oryza sativa japonica (Japanese rice) (RefSeq);	PF00347	Ribosomal protein L6
HORVU7Hr1G033230.8	320	1.839	Up	0.0040158	K	sucrose synthase 4	---	1	1.03939e-05	132.39	IK(1)QQGLDITPK	2	2.4305	17	cytoplasm	GO:0000003 reproduction; GO:0001101 response to acid chemical; GO:0001666 response to hypoxia; GO:0003006 developmental process involved in reproduction; GO:0006950 response to stress; GO:0006970 response to osmotic stress; GO:0007275 multicellular organism development; GO:0009266 response to temperature stimulus; GO:0009409 response to cold; GO:0009413 response to flooding; GO:0009414 response t…	GO:0005622 intracellular; GO:0005623 cell; GO:0005737 cytoplasm; GO:0005773 vacuole; GO:0005829 cytosol; GO:0005886 plasma membrane; GO:0005911 cell-cell junction; GO:0009506 plasmodesma; GO:0016020 membrane; GO:0030054 cell junction; GO:0043226 organelle; GO:0043227 membrane-bounded organelle; GO:0043229 intracellular organelle; GO:0043231 intracellular membrane-bounded organelle; GO:0044424 int…	GO:0003824 catalytic activity; GO:0008194 UDP-glycosyltransferase activity; GO:0016157 sucrose synthase activity; GO:0016740 transferase activity; GO:0016757 transferase activity, transferring glycosyl groups; GO:0016758 transferase activity, transferring hexosyl groups; GO:0035251 UDP-glucosyltransferase activity; GO:0046527 glucosyltransferase activity;	K00695	E2.4.1.13; sucrose synthase [EC:2.4.1.13]	osa00500 Starch and sucrose metabolism - Oryza sativa japonica (Japanese rice) (RefSeq); osa01100 Metabolic pathways - Oryza sativa japonica (Japanese rice) (RefSeq);
HORVU7Hr1G033230.8	351	2.503	Up	0.014862	K	sucrose synthase 4	---	1	2.08401e-20	130.99	LEK(1)VIGTEHTDILR	3	3.608	27	cytoplasm	GO:0000003 reproduction; GO:0001101 response to acid chemical; GO:0001666 response to hypoxia; GO:0003006 developmental process involved in reproduction; GO:0006950 response to stress; GO:0006970 response to osmotic stress; GO:0007275 multicellular organism development; GO:0009266 response to temperature stimulus; GO:0009409 response to cold; GO:0009413 response to flooding; GO:0009414 response t…	GO:0005622 intracellular; GO:0005623 cell; GO:0005737 cytoplasm; GO:0005773 vacuole; GO:0005829 cytosol; GO:0005886 plasma membrane; GO:0005911 cell-cell junction; GO:0009506 plasmodesma; GO:0016020 membrane; GO:0030054 cell junction; GO:0043226 organelle; GO:0043227 membrane-bounded organelle; GO:0043229 intracellular organelle; GO:0043231 intracellular membrane-bounded organelle; GO:0044424 int…	GO:0003824 catalytic activity; GO:0008194 UDP-glycosyltransferase activity; GO:0016157 sucrose synthase activity; GO:0016740 transferase activity; GO:0016757 transferase activity, transferring glycosyl groups; GO:0016758 transferase activity, transferring hexosyl groups; GO:0035251 UDP-glucosyltransferase activity; GO:0046527 glucosyltransferase activity;	K00695	E2.4.1.13; sucrose synthase [EC:2.4.1.13]	osa00500 Starch and sucrose metabolism - Oryza sativa japonica (Japanese rice) (RefSeq); osa01100 Metabolic pathways - Oryza sativa japonica (Japanese rice) (RefSeq);
HORVU7Hr1G033230.8	38	1.945	Up	0.0051608	K	sucrose synthase 4	---	1	4.27694e-07	130.31	YVHQGK(1)GMLQR	3	2.4896	28	cytoplasm	GO:0000003 reproduction; GO:0001101 response to acid chemical; GO:0001666 response to hypoxia; GO:0003006 developmental process involved in reproduction; GO:0006950 response to stress; GO:0006970 response to osmotic stress; GO:0007275 multicellular organism development; GO:0009266 response to temperature stimulus; GO:0009409 response to cold; GO:0009413 response to flooding; GO:0009414 response t…	GO:0005622 intracellular; GO:0005623 cell; GO:0005737 cytoplasm; GO:0005773 vacuole; GO:0005829 cytosol; GO:0005886 plasma membrane; GO:0005911 cell-cell junction; GO:0009506 plasmodesma; GO:0016020 membrane; GO:0030054 cell junction; GO:0043226 organelle; GO:0043227 membrane-bounded organelle; GO:0043229 intracellular organelle; GO:0043231 intracellular membrane-bounded organelle; GO:0044424 int…	GO:0003824 catalytic activity; GO:0008194 UDP-glycosyltransferase activity; GO:0016157 sucrose synthase activity; GO:0016740 transferase activity; GO:0016757 transferase activity, transferring glycosyl groups; GO:0016758 transferase activity, transferring hexosyl groups; GO:0035251 UDP-glucosyltransferase activity; GO:0046527 glucosyltransferase activity;	K00695	E2.4.1.13; sucrose synthase [EC:2.4.1.13]	osa00500 Starch and sucrose metabolism - Oryza sativa japonica (Japanese rice) (RefSeq); osa01100 Metabolic pathways - Oryza sativa japonica (Japanese rice) (RefSeq);
HORVU7Hr1G047700.3	230	1.6	Up	0.00126152	K	formate dehydrogenase	---	1	1.13907e-13	127.03	LQINPELEK(1)EIGAK	2	2.0606	15	mitochondria	GO:0010035 response to inorganic substance; GO:0010038 response to metal ion; GO:0042221 response to chemical; GO:0046686 response to cadmium ion; GO:0050896 response to stimulus;	GO:0005622 intracellular; GO:0005623 cell; GO:0005737 cytoplasm; GO:0005739 mitochondrion; GO:0009507 chloroplast; GO:0009536 plastid; GO:0009579 thylakoid; GO:0043226 organelle; GO:0043227 membrane-bounded organelle; GO:0043229 intracellular organelle; GO:0043231 intracellular membrane-bounded organelle; GO:0044424 intracellular part; GO:0044444 cytoplasmic part; GO:0044464 cell part;		K00122	FDH; formate dehydrogenase [EC:1.17.1.9]	osa00630 Glyoxylate and dicarboxylate metabolism - Oryza sativa japonica (Japanese rice) (RefSeq); osa01100 Metabolic pathways - Oryza sativa japonica (Japanese rice) (RefSeq); osa01200 Carbon metabolism - Oryza sativa japonica (Japanese rice) (RefSeq);	PF00389; PF02826	D-isomer specific 2-hydroxyacid dehydrogenase, catalytic domain; D-isomer specific 2-hydroxyacid dehydrogenase, NAD binding domain
HORVU7Hr1G072650.1	345	2.412	Up	0.029657	K	Dihydrolipoyllysine-residue acetyltransferase component of pyruvate dehydrogenase complex	---	1	1.2069e-75	218.58	EQHGVK(1)VSVNDIVIK	3	2.615	29	mitochondria		GO:0005622 intracellular; GO:0005623 cell; GO:0005737 cytoplasm; GO:0032991 macromolecular complex; GO:0044424 intracellular part; GO:0044444 cytoplasmic part; GO:0044464 cell part; GO:0045254 pyruvate dehydrogenase complex; GO:1902494 catalytic complex; GO:1990204 oxidoreductase complex;		K00627	DLAT, aceF, pdhC; pyruvate dehydrogenase E2 component (dihydrolipoamide acetyltransferase) [EC:2.3.1.12]	osa00010 Glycolysis / Gluconeogenesis - Oryza sativa japonica (Japanese rice) (RefSeq); osa00020 Citrate cycle (TCA cycle) - Oryza sativa japonica (Japanese rice) (RefSeq); osa00620 Pyruvate metabolism - Oryza sativa japonica (Japanese rice) (RefSeq); osa01100 Metabolic pathways - Oryza sativa japonica (Japanese rice) (RefSeq); osa01110 Biosynthesis of secondary metabolites - Oryza sativa japonic…	PF00364; PF00198	Biotin-requiring enzyme; 2-oxoacid dehydrogenases acyltransferase (catalytic domain)
HORVU7Hr1G072650.1	416	2.517	Up	0.039641	K	Dihydrolipoyllysine-residue acetyltransferase component of pyruvate dehydrogenase complex	---	1	9.02437e-63	228.73	TISAISSEVK(1)QLAEK	2	1.5643	24	mitochondria		GO:0005622 intracellular; GO:0005623 cell; GO:0005737 cytoplasm; GO:0032991 macromolecular complex; GO:0044424 intracellular part; GO:0044444 cytoplasmic part; GO:0044464 cell part; GO:0045254 pyruvate dehydrogenase complex; GO:1902494 catalytic complex; GO:1990204 oxidoreductase complex;		K00627	DLAT, aceF, pdhC; pyruvate dehydrogenase E2 component (dihydrolipoamide acetyltransferase) [EC:2.3.1.12]	osa00010 Glycolysis / Gluconeogenesis - Oryza sativa japonica (Japanese rice) (RefSeq); osa00020 Citrate cycle (TCA cycle) - Oryza sativa japonica (Japanese rice) (RefSeq); osa00620 Pyruvate metabolism - Oryza sativa japonica (Japanese rice) (RefSeq); osa01100 Metabolic pathways - Oryza sativa japonica (Japanese rice) (RefSeq); osa01110 Biosynthesis of secondary metabolites - Oryza sativa japonic…	PF00364; PF00198	Biotin-requiring enzyme; 2-oxoacid dehydrogenases acyltransferase (catalytic domain)
HORVU7Hr1G072650.1	469	1.734	Up	0.0091562	K	Dihydrolipoyllysine-residue acetyltransferase component of pyruvate dehydrogenase complex	---	1	2.23066e-47	181.44	GNK(1)VVEPVMDNDGTEK	2	1.2312	32	mitochondria		GO:0005622 intracellular; GO:0005623 cell; GO:0005737 cytoplasm; GO:0032991 macromolecular complex; GO:0044424 intracellular part; GO:0044444 cytoplasmic part; GO:0044464 cell part; GO:0045254 pyruvate dehydrogenase complex; GO:1902494 catalytic complex; GO:1990204 oxidoreductase complex;		K00627	DLAT, aceF, pdhC; pyruvate dehydrogenase E2 component (dihydrolipoamide acetyltransferase) [EC:2.3.1.12]	osa00010 Glycolysis / Gluconeogenesis - Oryza sativa japonica (Japanese rice) (RefSeq); osa00020 Citrate cycle (TCA cycle) - Oryza sativa japonica (Japanese rice) (RefSeq); osa00620 Pyruvate metabolism - Oryza sativa japonica (Japanese rice) (RefSeq); osa01100 Metabolic pathways - Oryza sativa japonica (Japanese rice) (RefSeq); osa01110 Biosynthesis of secondary metabolites - Oryza sativa japonic…	PF00364; PF00198	Biotin-requiring enzyme; 2-oxoacid dehydrogenases acyltransferase (catalytic domain)
HORVU7Hr1G075360.2	32	1.7	Up	0.0102794	K	60S acidic ribosomal protein family	---	1	0.000419123	83.623	IATVVK(1)AAGIK	2	2.1638	15	cytoplasm	GO:0001932 regulation of protein phosphorylation; GO:0001934 positive regulation of protein phosphorylation; GO:0002181 cytoplasmic translation; GO:0006412 translation; GO:0006518 peptide metabolic process; GO:0006807 nitrogen compound metabolic process; GO:0008152 metabolic process; GO:0009058 biosynthetic process; GO:0009059 macromolecule biosynthetic process; GO:0009893 positive regulation of …	GO:0005622 intracellular; GO:0005623 cell; GO:0005634 nucleus; GO:0005737 cytoplasm; GO:0005829 cytosol; GO:0005840 ribosome; GO:0005844 polysome; GO:0005886 plasma membrane; GO:0015934 large ribosomal subunit; GO:0016020 membrane; GO:0022625 cytosolic large ribosomal subunit; GO:0022626 cytosolic ribosome; GO:0032991 macromolecular complex; GO:0042788 polysomal ribosome; GO:0043226 organelle; GO…	GO:0003735 structural constituent of ribosome; GO:0005198 structural molecule activity; GO:0008047 enzyme activator activity; GO:0019207 kinase regulator activity; GO:0019209 kinase activator activity; GO:0019887 protein kinase regulator activity; GO:0030234 enzyme regulator activity; GO:0030295 protein kinase activator activity; GO:0098772 molecular function regulator;	K02942	RP-LP1, RPLP1; large subunit ribosomal protein LP1	osa03010 Ribosome - Oryza sativa japonica (Japanese rice) (RefSeq);
HORVU7Hr1G080870.4	299	1.547	Up	0.002424	K	Elongation factor Ts	---	1	3.14156e-50	191.95	TQAESSGK(1)PQMAIEK	2	-0.60906	28	chloroplast	GO:0006412 translation; GO:0006414 translational elongation; GO:0006518 peptide metabolic process; GO:0006807 nitrogen compound metabolic process; GO:0008152 metabolic process; GO:0009058 biosynthetic process; GO:0009059 macromolecule biosynthetic process; GO:0009987 cellular process; GO:0010467 gene expression; GO:0019538 protein metabolic process; GO:0032543 mitochondrial translation; GO:003464…	GO:0005622 intracellular; GO:0005623 cell; GO:0005737 cytoplasm; GO:0005739 mitochondrion; GO:0005759 mitochondrial matrix; GO:0031974 membrane-enclosed lumen; GO:0043226 organelle; GO:0043227 membrane-bounded organelle; GO:0043229 intracellular organelle; GO:0043231 intracellular membrane-bounded organelle; GO:0043233 organelle lumen; GO:0044422 organelle part; GO:0044424 intracellular part; GO:…	GO:0003676 nucleic acid binding; GO:0003723 RNA binding; GO:0003746 translation elongation factor activity; GO:0005488 binding; GO:0008135 translation factor activity, RNA binding; GO:0097159 organic cyclic compound binding; GO:1901363 heterocyclic compound binding;
HORVU7Hr1G088080.1	264	1.56	Up	0.0096362	K	T-complex protein 1 subunit epsilon	---	1	0.000366134	99.174	HK(1)VDIDTVEK	2	0.043297	12	cytoplasm	GO:0006457 protein folding; GO:0006458 'de novo' protein folding; GO:0009987 cellular process; GO:0061077 chaperone-mediated protein folding;	GO:0005622 intracellular; GO:0005623 cell; GO:0005737 cytoplasm; GO:0005829 cytosol; GO:0005832 chaperonin-containing T-complex; GO:0005886 plasma membrane; GO:0005911 cell-cell junction; GO:0009506 plasmodesma; GO:0016020 membrane; GO:0030054 cell junction; GO:0032991 macromolecular complex; GO:0044424 intracellular part; GO:0044444 cytoplasmic part; GO:0044445 cytosolic part; GO:0044464 cell pa…	GO:0005488 binding; GO:0005515 protein binding; GO:0044183 protein binding involved in protein folding; GO:0051082 unfolded protein binding;	K09497	CCT5; T-complex protein 1 subunit epsilon
HORVU7Hr1G088190.6	190	1.69	Up	0.0021987	K	Ribulose bisphosphate carboxylase large chain	---	1	0.00123546	72.038	LGLSAK(1)NYGR	2	2.2938	13	cytoplasm		GO:0005622 intracellular; GO:0005623 cell; GO:0005737 cytoplasm; GO:0009507 chloroplast; GO:0009536 plastid; GO:0043226 organelle; GO:0043227 membrane-bounded organelle; GO:0043229 intracellular organelle; GO:0043231 intracellular membrane-bounded organelle; GO:0044424 intracellular part; GO:0044444 cytoplasmic part; GO:0044464 cell part;		K01601	rbcL; ribulose-bisphosphate carboxylase large chain [EC:4.1.1.39]	osa00630 Glyoxylate and dicarboxylate metabolism - Oryza sativa japonica (Japanese rice) (RefSeq); osa00710 Carbon fixation in photosynthetic organisms - Oryza sativa japonica (Japanese rice) (RefSeq); osa01100 Metabolic pathways - Oryza sativa japonica (Japanese rice) (RefSeq); osa01110 Biosynthesis of secondary metabolites - Oryza sativa japonica (Japanese rice) (RefSeq); osa01200 Carbon metabo…	PF02788; PF00016	Ribulose bisphosphate carboxylase large chain, N-terminal domain; Ribulose bisphosphate carboxylase large chain, catalytic domain
HORVU7Hr1G100230.1	22	1.628	Up	0.0039768	K	Heavy metal transport/detoxification superfamily protein	---	1	3.37318e-17	153.25	VAMSCGGCSGAVK(1)R	2	-1.476	42	chloroplast				K07213	ATOX1, ATX1, copZ, golB; copper chaperone		PF00403	Heavy-metal-associated domain
HORVU7Hr1G109770.1	147	2.75	Up	0.00147509	K	V-type ATP synthase alpha chain	---	1	0.000397717	83.438	TIAIK(1)SGDVYIPR	2	2.1121	13	nucleus	GO:0006810 transport; GO:0006811 ion transport; GO:0006812 cation transport; GO:0006950 response to stress; GO:0006970 response to osmotic stress; GO:0006996 organelle organization; GO:0007030 Golgi organization; GO:0007275 multicellular organism development; GO:0009555 pollen development; GO:0009628 response to abiotic stimulus; GO:0009651 response to salt stress; GO:0009987 cellular process; GO…	GO:0000325 plant-type vacuole; GO:0005576 extracellular region; GO:0005618 cell wall; GO:0005622 intracellular; GO:0005623 cell; GO:0005737 cytoplasm; GO:0005773 vacuole; GO:0005774 vacuolar membrane; GO:0005794 Golgi apparatus; GO:0005886 plasma membrane; GO:0005911 cell-cell junction; GO:0009506 plasmodesma; GO:0009507 chloroplast; GO:0009526 plastid envelope; GO:0009536 plastid; GO:0009941 chl…	GO:0002020 protease binding; GO:0003824 catalytic activity; GO:0005215 transporter activity; GO:0005488 binding; GO:0005515 protein binding; GO:0008324 cation transmembrane transporter activity; GO:0015075 ion transmembrane transporter activity; GO:0015077 monovalent inorganic cation transmembrane transporter activity; GO:0015078 hydrogen ion transmembrane transporter activity; GO:0015318 inorgan…	K02145	ATPeV1A, ATP6A; V-type H+-transporting ATPase subunit A [EC:3.6.3.14]	osa00190 Oxidative phosphorylation - Oryza sativa japonica (Japanese rice) (RefSeq); osa01100 Metabolic pathways - Oryza sativa japonica (Japanese rice) (RefSeq); osa04145 Phagosome - Oryza sativa japonica (Japanese rice) (RefSeq);	PF02874; PF00006	ATP synthase alpha/beta family, beta-barrel domain; ATP synthase alpha/beta family, nucleotide-binding domain

## Sheet: Pi recovery 48 h
Protein accession	Position	48H/CK6H Ratio	Regulated Type	P value	Amino acid	Protein description	Gene name	Localization probability	PEP	Score	Modified sequence	Charge	Mass error [ppm]	MS/MS Count	Subcellular localization	Biological Process	Cellular Component	Molecular Function	KEGG KO No.	KEGG Gene	KEGG pathway	Pfam ID	Domain description
HORVU0Hr1G018380.1	83	1.822	Up	0.0101219	K	Glycine cleavage system H protein	---	1	4.38227e-05	112.93	DLK(1)YADTHEWVK	2	1.9599	13	cytoplasm				K02437	gcvH, GCSH; glycine cleavage system H protein	osa00260 Glycine, serine and threonine metabolism - Oryza sativa japonica (Japanese rice) (RefSeq); osa00630 Glyoxylate and dicarboxylate metabolism - Oryza sativa japonica (Japanese rice) (RefSeq); osa01100 Metabolic pathways - Oryza sativa japonica (Japanese rice) (RefSeq); osa01110 Biosynthesis of secondary metabolites - Oryza sativa japonica (Japanese rice) (RefSeq); osa01200 Carbon metabolis…	PF01597	Glycine cleavage H-protein
HORVU0Hr1G018510.1	188	2.149	Up	0.0043184	K	Male gametophyte defective 1	---	1	1.68705e-46	186.27	YTIETFTK(1)GIPDAR	2	1.4734	16	nucleus	GO:0007275 multicellular organism development; GO:0009555 pollen development; GO:0032501 multicellular organismal process; GO:0032502 developmental process; GO:0048229 gametophyte development; GO:0048856 anatomical structure development;	GO:0005622 intracellular; GO:0005623 cell; GO:0005634 nucleus; GO:0005730 nucleolus; GO:0005737 cytoplasm; GO:0005739 mitochondrion; GO:0005740 mitochondrial envelope; GO:0005743 mitochondrial inner membrane; GO:0005753 mitochondrial proton-transporting ATP synthase complex; GO:0009507 chloroplast; GO:0009536 plastid; GO:0016020 membrane; GO:0016469 proton-transporting two-sector ATPase complex; …	GO:0005488 binding; GO:0005507 copper ion binding; GO:0008270 zinc ion binding; GO:0043167 ion binding; GO:0043169 cation binding; GO:0046872 metal ion binding; GO:0046914 transition metal ion binding; GO:0050897 cobalt ion binding;
HORVU0Hr1G018510.1	180	1.664	Up	0.028938	K	Male gametophyte defective 1	---	1	0.00119008	74.424	IK(1)YTIETFTK	2	-0.63142	9	nucleus	GO:0007275 multicellular organism development; GO:0009555 pollen development; GO:0032501 multicellular organismal process; GO:0032502 developmental process; GO:0048229 gametophyte development; GO:0048856 anatomical structure development;	GO:0005622 intracellular; GO:0005623 cell; GO:0005634 nucleus; GO:0005730 nucleolus; GO:0005737 cytoplasm; GO:0005739 mitochondrion; GO:0005740 mitochondrial envelope; GO:0005743 mitochondrial inner membrane; GO:0005753 mitochondrial proton-transporting ATP synthase complex; GO:0009507 chloroplast; GO:0009536 plastid; GO:0016020 membrane; GO:0016469 proton-transporting two-sector ATPase complex; …	GO:0005488 binding; GO:0005507 copper ion binding; GO:0008270 zinc ion binding; GO:0043167 ion binding; GO:0043169 cation binding; GO:0046872 metal ion binding; GO:0046914 transition metal ion binding; GO:0050897 cobalt ion binding;
HORVU0Hr1G019950.1	119	3.791	Up	0.000199246	K	ATP synthase subunit alpha	---	1	2.42805e-15	112.93	TGSIVDVPAGK(1)AMLGR	2	1.2388	31	chloroplast		GO:0005622 intracellular; GO:0005623 cell; GO:0005737 cytoplasm; GO:0005739 mitochondrion; GO:0005740 mitochondrial envelope; GO:0005743 mitochondrial inner membrane; GO:0016020 membrane; GO:0019866 organelle inner membrane; GO:0031090 organelle membrane; GO:0031966 mitochondrial membrane; GO:0031967 organelle envelope; GO:0031975 envelope; GO:0043226 organelle; GO:0043227 membrane-bounded organe…					PF02874; PF00006; PF00306	ATP synthase alpha/beta family, beta-barrel domain; ATP synthase alpha/beta family, nucleotide-binding domain; ATP synthase alpha/beta chain, C terminal domain
HORVU0Hr1G019950.1	136	2.08	Up	0.0182241	K	ATP synthase subunit alpha	---	1	5.3722e-10	110.14	VVDALGVPIDGK(1)GALSDHER	3	2.3815	14	chloroplast		GO:0005622 intracellular; GO:0005623 cell; GO:0005737 cytoplasm; GO:0005739 mitochondrion; GO:0005740 mitochondrial envelope; GO:0005743 mitochondrial inner membrane; GO:0016020 membrane; GO:0019866 organelle inner membrane; GO:0031090 organelle membrane; GO:0031966 mitochondrial membrane; GO:0031967 organelle envelope; GO:0031975 envelope; GO:0043226 organelle; GO:0043227 membrane-bounded organe…					PF02874; PF00006; PF00306	ATP synthase alpha/beta family, beta-barrel domain; ATP synthase alpha/beta family, nucleotide-binding domain; ATP synthase alpha/beta chain, C terminal domain
HORVU1Hr1G000810.2	259	1.537	Up	0.023164	K	Glucan 1,3-beta-glucosidase	---	1	0.00116962	96.311	IDK(1)NTFNFK	2	1.8201	12	cytoplasm							PF00150	Cellulase (glycosyl hydrolase family 5)
HORVU1Hr1G003370.2	57	3.806	Up	0.0120971	K	Caffeic acid 3-O-methyltransferase	---	1	2.33612e-10	112.68	LPSK(1)AEANPDAASMVDR	2	-0.066139	8	cytoplasm	GO:0006725 cellular aromatic compound metabolic process; GO:0006807 nitrogen compound metabolic process; GO:0008152 metabolic process; GO:0009058 biosynthetic process; GO:0009698 phenylpropanoid metabolic process; GO:0009699 phenylpropanoid biosynthetic process; GO:0009808 lignin metabolic process; GO:0009809 lignin biosynthetic process; GO:0009812 flavonoid metabolic process; GO:0009813 flavonoi…	GO:0005622 intracellular; GO:0005623 cell; GO:0005634 nucleus; GO:0005737 cytoplasm; GO:0005886 plasma membrane; GO:0005911 cell-cell junction; GO:0009506 plasmodesma; GO:0016020 membrane; GO:0030054 cell junction; GO:0043226 organelle; GO:0043227 membrane-bounded organelle; GO:0043229 intracellular organelle; GO:0043231 intracellular membrane-bounded organelle; GO:0044424 intracellular part; GO:…	GO:0003824 catalytic activity; GO:0008168 methyltransferase activity; GO:0008171 O-methyltransferase activity; GO:0008757 S-adenosylmethionine-dependent methyltransferase activity; GO:0016740 transferase activity; GO:0016741 transferase activity, transferring one-carbon groups; GO:0017096 acetylserotonin O-methyltransferase activity; GO:0030744 luteolin O-methyltransferase activity; GO:0030755 qu…				PF08100; PF00891	Dimerisation domain; O-methyltransferase
HORVU1Hr1G023630.1	370	1.929	Up	0.0057381	K	Dihydrolipoyl dehydrogenase	---	1	2.47071e-74	210.62	VPYTAGIGLHAIGVETDK(1)GGR	3	2.1773	15	chloroplast	GO:0008152 metabolic process; GO:0010035 response to inorganic substance; GO:0010038 response to metal ion; GO:0042221 response to chemical; GO:0046686 response to cadmium ion; GO:0050896 response to stimulus; GO:0055114 oxidation-reduction process;	GO:0005576 extracellular region; GO:0005622 intracellular; GO:0005623 cell; GO:0005737 cytoplasm; GO:0005739 mitochondrion; GO:0005740 mitochondrial envelope; GO:0005743 mitochondrial inner membrane; GO:0005746 mitochondrial respiratory chain; GO:0005747 mitochondrial respiratory chain complex I; GO:0005759 mitochondrial matrix; GO:0009507 chloroplast; GO:0009536 plastid; GO:0016020 membrane; GO:…	GO:0000166 nucleotide binding; GO:0003824 catalytic activity; GO:0004148 dihydrolipoyl dehydrogenase activity; GO:0005488 binding; GO:0005507 copper ion binding; GO:0005524 ATP binding; GO:0008144 drug binding; GO:0008270 zinc ion binding; GO:0016491 oxidoreductase activity; GO:0016651 oxidoreductase activity, acting on NAD(P)H; GO:0016667 oxidoreductase activity, acting on a sulfur group of dono…	K00382	DLD, lpd, pdhD; dihydrolipoamide dehydrogenase [EC:1.8.1.4]	osa00010 Glycolysis / Gluconeogenesis - Oryza sativa japonica (Japanese rice) (RefSeq); osa00020 Citrate cycle (TCA cycle) - Oryza sativa japonica (Japanese rice) (RefSeq); osa00260 Glycine, serine and threonine metabolism - Oryza sativa japonica (Japanese rice) (RefSeq); osa00280 Valine, leucine and isoleucine degradation - Oryza sativa japonica (Japanese rice) (RefSeq); osa00310 Lysine degradat…	PF07992; PF02852	Pyridine nucleotide-disulphide oxidoreductase; Pyridine nucleotide-disulphide oxidoreductase, dimerisation domain
HORVU1Hr1G023660.1	72	1.575	Up	0.0039954	K	ubiquitin 5	---	1	2.20492e-25	159.11	LIFAGK(1)QLEDGR	2	1.4073	15	mitochondria	GO:0006508 proteolysis; GO:0006511 ubiquitin-dependent protein catabolic process; GO:0006807 nitrogen compound metabolic process; GO:0008152 metabolic process; GO:0009056 catabolic process; GO:0009057 macromolecule catabolic process; GO:0009987 cellular process; GO:0019538 protein metabolic process; GO:0019941 modification-dependent protein catabolic process; GO:0030163 protein catabolic process;…	GO:0005622 intracellular; GO:0005623 cell; GO:0005737 cytoplasm; GO:0005794 Golgi apparatus; GO:0005829 cytosol; GO:0005840 ribosome; GO:0005886 plasma membrane; GO:0005911 cell-cell junction; GO:0009506 plasmodesma; GO:0012505 endomembrane system; GO:0015935 small ribosomal subunit; GO:0016020 membrane; GO:0022626 cytosolic ribosome; GO:0022627 cytosolic small ribosomal subunit; GO:0030054 cell …	GO:0003676 nucleic acid binding; GO:0003723 RNA binding; GO:0003729 mRNA binding; GO:0003735 structural constituent of ribosome; GO:0005198 structural molecule activity; GO:0005488 binding; GO:0097159 organic cyclic compound binding; GO:1901363 heterocyclic compound binding;	K02977	RP-S27Ae, RPS27A; small subunit ribosomal protein S27Ae	osa03010 Ribosome - Oryza sativa japonica (Japanese rice) (RefSeq);	PF00240; PF01599	Ubiquitin family; Ribosomal protein S27a
HORVU1Hr1G023660.1	30	4.26	Up	0.0136976	K	ubiquitin 5	---	1	8.67337e-06	134.66	MQIFVK(1)TLTGK	2	0.99829	27	mitochondria	GO:0006508 proteolysis; GO:0006511 ubiquitin-dependent protein catabolic process; GO:0006807 nitrogen compound metabolic process; GO:0008152 metabolic process; GO:0009056 catabolic process; GO:0009057 macromolecule catabolic process; GO:0009987 cellular process; GO:0019538 protein metabolic process; GO:0019941 modification-dependent protein catabolic process; GO:0030163 protein catabolic process;…	GO:0005622 intracellular; GO:0005623 cell; GO:0005737 cytoplasm; GO:0005794 Golgi apparatus; GO:0005829 cytosol; GO:0005840 ribosome; GO:0005886 plasma membrane; GO:0005911 cell-cell junction; GO:0009506 plasmodesma; GO:0012505 endomembrane system; GO:0015935 small ribosomal subunit; GO:0016020 membrane; GO:0022626 cytosolic ribosome; GO:0022627 cytosolic small ribosomal subunit; GO:0030054 cell …	GO:0003676 nucleic acid binding; GO:0003723 RNA binding; GO:0003729 mRNA binding; GO:0003735 structural constituent of ribosome; GO:0005198 structural molecule activity; GO:0005488 binding; GO:0097159 organic cyclic compound binding; GO:1901363 heterocyclic compound binding;	K02977	RP-S27Ae, RPS27A; small subunit ribosomal protein S27Ae	osa03010 Ribosome - Oryza sativa japonica (Japanese rice) (RefSeq);	PF00240; PF01599	Ubiquitin family; Ribosomal protein S27a
HORVU1Hr1G024710.2	125	1.62	Up	0.0099564	K	60S ribosomal protein L10-2	---	1	4.37502e-07	126.29	INK(1)MLSCAGADR	2	0.29035	22	chloroplast	GO:0000027 ribosomal large subunit assembly; GO:0002252 immune effector process; GO:0002376 immune system process; GO:0006412 translation; GO:0006518 peptide metabolic process; GO:0006807 nitrogen compound metabolic process; GO:0006950 response to stress; GO:0006952 defense response; GO:0006996 organelle organization; GO:0008152 metabolic process; GO:0009058 biosynthetic process; GO:0009059 macro…	GO:0005622 intracellular; GO:0005623 cell; GO:0005634 nucleus; GO:0005730 nucleolus; GO:0005737 cytoplasm; GO:0005773 vacuole; GO:0005774 vacuolar membrane; GO:0005829 cytosol; GO:0005840 ribosome; GO:0005844 polysome; GO:0009507 chloroplast; GO:0009526 plastid envelope; GO:0009536 plastid; GO:0009941 chloroplast envelope; GO:0015934 large ribosomal subunit; GO:0016020 membrane; GO:0022625 cytoso…	GO:0003676 nucleic acid binding; GO:0003723 RNA binding; GO:0003729 mRNA binding; GO:0003735 structural constituent of ribosome; GO:0005198 structural molecule activity; GO:0005488 binding; GO:0097159 organic cyclic compound binding; GO:1901363 heterocyclic compound binding;	K02866	RP-L10e, RPL10; large subunit ribosomal protein L10e	osa03010 Ribosome - Oryza sativa japonica (Japanese rice) (RefSeq);
HORVU1Hr1G038680.8	150	2.188	Up	0.0304	K	60 kDa chaperonin 1	---	1	3.65216e-14	149.58	TVIIEQSFGAPK(1)VTK	2	2.3365	22	chloroplast	GO:0006457 protein folding; GO:0006458 'de novo' protein folding; GO:0006605 protein targeting; GO:0006626 protein targeting to mitochondrion; GO:0006810 transport; GO:0006839 mitochondrial transport; GO:0006886 intracellular protein transport; GO:0006950 response to stress; GO:0006996 organelle organization; GO:0007005 mitochondrion organization; GO:0008104 protein localization; GO:0009266 respo…	GO:0005622 intracellular; GO:0005623 cell; GO:0005737 cytoplasm; GO:0005739 mitochondrion; GO:0005759 mitochondrial matrix; GO:0005773 vacuole; GO:0005774 vacuolar membrane; GO:0005829 cytosol; GO:0005840 ribosome; GO:0005844 polysome; GO:0005886 plasma membrane; GO:0009507 chloroplast; GO:0009526 plastid envelope; GO:0009532 plastid stroma; GO:0009536 plastid; GO:0009570 chloroplast stroma; GO:0…	GO:0000166 nucleotide binding; GO:0003735 structural constituent of ribosome; GO:0005198 structural molecule activity; GO:0005488 binding; GO:0005507 copper ion binding; GO:0005515 protein binding; GO:0005524 ATP binding; GO:0008144 drug binding; GO:0017076 purine nucleotide binding; GO:0030554 adenyl nucleotide binding; GO:0032553 ribonucleotide binding; GO:0032555 purine ribonucleotide binding;…	K04077	groEL, HSPD1; chaperonin GroEL	osa03018 RNA degradation - Oryza sativa japonica (Japanese rice) (RefSeq);
HORVU1Hr1G041250.5	241	1.503	Up	0.023037	K	Malate dehydrogenase	---	1	2.60964e-08	121.69	K(1)LSSALSAASSACDHIR	3	3.2291	15	cytoplasm	GO:0006082 organic acid metabolic process; GO:0006091 generation of precursor metabolites and energy; GO:0006099 tricarboxylic acid cycle; GO:0006101 citrate metabolic process; GO:0006107 oxaloacetate metabolic process; GO:0006108 malate metabolic process; GO:0006139 nucleobase-containing compound metabolic process; GO:0006725 cellular aromatic compound metabolic process; GO:0006732 coenzyme meta…	GO:0005576 extracellular region; GO:0005622 intracellular; GO:0005623 cell; GO:0005634 nucleus; GO:0005737 cytoplasm; GO:0005773 vacuole; GO:0005774 vacuolar membrane; GO:0005829 cytosol; GO:0005886 plasma membrane; GO:0005911 cell-cell junction; GO:0009506 plasmodesma; GO:0009507 chloroplast; GO:0009532 plastid stroma; GO:0009536 plastid; GO:0009570 chloroplast stroma; GO:0016020 membrane; GO:00…	GO:0003824 catalytic activity; GO:0016491 oxidoreductase activity; GO:0016614 oxidoreductase activity, acting on CH-OH group of donors; GO:0016615 malate dehydrogenase activity; GO:0016616 oxidoreductase activity, acting on the CH-OH group of donors, NAD or NADP as acceptor; GO:0030060 L-malate dehydrogenase activity;	K00025	MDH1; malate dehydrogenase [EC:1.1.1.37]	osa00020 Citrate cycle (TCA cycle) - Oryza sativa japonica (Japanese rice) (RefSeq); osa00270 Cysteine and methionine metabolism - Oryza sativa japonica (Japanese rice) (RefSeq); osa00620 Pyruvate metabolism - Oryza sativa japonica (Japanese rice) (RefSeq); osa00630 Glyoxylate and dicarboxylate metabolism - Oryza sativa japonica (Japanese rice) (RefSeq); osa00710 Carbon fixation in photosynthetic…	PF02866	lactate/malate dehydrogenase, alpha/beta C-terminal domain
HORVU1Hr1G042220.1	77	2.481	Up	0.0022368	K	40S ribosomal protein S17-4	---	1	5.51285e-09	145.75	VLEEVSILQSK(1)R	2	1.3211	15	nucleus	GO:0000028 ribosomal small subunit assembly; GO:0006996 organelle organization; GO:0009987 cellular process; GO:0016043 cellular component organization; GO:0022607 cellular component assembly; GO:0022613 ribonucleoprotein complex biogenesis; GO:0022618 ribonucleoprotein complex assembly; GO:0034622 cellular macromolecular complex assembly; GO:0042254 ribosome biogenesis; GO:0042255 ribosome assem…	GO:0005622 intracellular; GO:0005623 cell; GO:0005737 cytoplasm; GO:0005829 cytosol; GO:0005840 ribosome; GO:0015935 small ribosomal subunit; GO:0022626 cytosolic ribosome; GO:0022627 cytosolic small ribosomal subunit; GO:0032991 macromolecular complex; GO:0043226 organelle; GO:0043228 non-membrane-bounded organelle; GO:0043229 intracellular organelle; GO:0043232 intracellular non-membrane-bounde…	GO:0003676 nucleic acid binding; GO:0003723 RNA binding; GO:0003729 mRNA binding; GO:0005488 binding; GO:0097159 organic cyclic compound binding; GO:1901363 heterocyclic compound binding;	K02962	RP-S17e, RPS17; small subunit ribosomal protein S17e	osa03010 Ribosome - Oryza sativa japonica (Japanese rice) (RefSeq);
HORVU1Hr1G050040.4	121	1.79	Up	0.0037556	K	AMMECR1 family	---	1	1.17831e-25	148.76	K(1)AGYNGTITESLR	2	1.9906	14	chloroplast	GO:0006950 response to stress; GO:0006970 response to osmotic stress; GO:0009628 response to abiotic stimulus; GO:0009651 response to salt stress; GO:0050896 response to stimulus;	GO:0005622 intracellular; GO:0005623 cell; GO:0005737 cytoplasm; GO:0005829 cytosol; GO:0044424 intracellular part; GO:0044444 cytoplasmic part; GO:0044464 cell part;
HORVU1Hr1G055440.1	87	3.146	Up	0.0033767	K	Nucleoside diphosphate kinase family protein	---	1	2.27892e-51	177.41	K(1)IIGATNPLASEPGTIR	2	2.4615	15	cytoplasm	GO:0000302 response to reactive oxygen species; GO:0006139 nucleobase-containing compound metabolic process; GO:0006165 nucleoside diphosphate phosphorylation; GO:0006725 cellular aromatic compound metabolic process; GO:0006753 nucleoside phosphate metabolic process; GO:0006793 phosphorus metabolic process; GO:0006796 phosphate-containing compound metabolic process; GO:0006807 nitrogen compound m…	GO:0005622 intracellular; GO:0005623 cell; GO:0044464 cell part;	GO:0003824 catalytic activity; GO:0004550 nucleoside diphosphate kinase activity; GO:0016301 kinase activity; GO:0016740 transferase activity; GO:0016772 transferase activity, transferring phosphorus-containing groups; GO:0016776 phosphotransferase activity, phosphate group as acceptor; GO:0019205 nucleobase-containing compound kinase activity;	K00940	ndk, NME; nucleoside-diphosphate kinase [EC:2.7.4.6]	osa00230 Purine metabolism - Oryza sativa japonica (Japanese rice) (RefSeq); osa00240 Pyrimidine metabolism - Oryza sativa japonica (Japanese rice) (RefSeq); osa01100 Metabolic pathways - Oryza sativa japonica (Japanese rice) (RefSeq); osa01110 Biosynthesis of secondary metabolites - Oryza sativa japonica (Japanese rice) (RefSeq); osa04016 MAPK signaling pathway - plant - Oryza sativa japonica (J…	PF00334	Nucleoside diphosphate kinase
HORVU1Hr1G055440.1	37	1.54	Up	0.0009173	K	Nucleoside diphosphate kinase family protein	---	1	0.00342604	79.059	GMK(1)LQNVEK	2	1.7075	15	cytoplasm	GO:0000302 response to reactive oxygen species; GO:0006139 nucleobase-containing compound metabolic process; GO:0006165 nucleoside diphosphate phosphorylation; GO:0006725 cellular aromatic compound metabolic process; GO:0006753 nucleoside phosphate metabolic process; GO:0006793 phosphorus metabolic process; GO:0006796 phosphate-containing compound metabolic process; GO:0006807 nitrogen compound m…	GO:0005622 intracellular; GO:0005623 cell; GO:0044464 cell part;	GO:0003824 catalytic activity; GO:0004550 nucleoside diphosphate kinase activity; GO:0016301 kinase activity; GO:0016740 transferase activity; GO:0016772 transferase activity, transferring phosphorus-containing groups; GO:0016776 phosphotransferase activity, phosphate group as acceptor; GO:0019205 nucleobase-containing compound kinase activity;	K00940	ndk, NME; nucleoside-diphosphate kinase [EC:2.7.4.6]	osa00230 Purine metabolism - Oryza sativa japonica (Japanese rice) (RefSeq); osa00240 Pyrimidine metabolism - Oryza sativa japonica (Japanese rice) (RefSeq); osa01100 Metabolic pathways - Oryza sativa japonica (Japanese rice) (RefSeq); osa01110 Biosynthesis of secondary metabolites - Oryza sativa japonica (Japanese rice) (RefSeq); osa04016 MAPK signaling pathway - plant - Oryza sativa japonica (J…	PF00334	Nucleoside diphosphate kinase
HORVU1Hr1G057970.2	83	1.768	Up	0.0058234	K	nascent polypeptide-associated complex subunit alpha-like protein 3	---	1	0.000712586	81.099	LGMK(1)TITGVSR	2	0.22663	20	nucleus				K03626	EGD2, NACA; nascent polypeptide-associated complex subunit alpha
HORVU1Hr1G079910.6	401	1.57	Up	0.020417	K	60 kDa chaperonin	---	0.985592	7.52742e-25	141.87	ESLENNTAMFDK(0.014)EK(0.986)AQER	3	2.158	16	mitochondria	GO:0006457 protein folding; GO:0006458 'de novo' protein folding; GO:0006605 protein targeting; GO:0006626 protein targeting to mitochondrion; GO:0006810 transport; GO:0006839 mitochondrial transport; GO:0006886 intracellular protein transport; GO:0006996 organelle organization; GO:0007005 mitochondrion organization; GO:0008104 protein localization; GO:0009987 cellular process; GO:0010035 respons…	GO:0005622 intracellular; GO:0005623 cell; GO:0005737 cytoplasm; GO:0005739 mitochondrion; GO:0005773 vacuole; GO:0005774 vacuolar membrane; GO:0005829 cytosol; GO:0016020 membrane; GO:0031090 organelle membrane; GO:0043226 organelle; GO:0043227 membrane-bounded organelle; GO:0043229 intracellular organelle; GO:0043231 intracellular membrane-bounded organelle; GO:0044422 organelle part; GO:004442…	GO:0005488 binding; GO:0005515 protein binding; GO:0044183 protein binding involved in protein folding; GO:0051082 unfolded protein binding;	K04077	groEL, HSPD1; chaperonin GroEL	osa03018 RNA degradation - Oryza sativa japonica (Japanese rice) (RefSeq);
HORVU1Hr1G080370.1	61	2.3	Up	0.028085	K	Mitochondrial outer membrane protein porin 2	---	1	1.91187e-28	205.09	K(1)NEAILSDLQTQVK	2	0.98364	14	chloroplast	GO:0006091 generation of precursor metabolites and energy; GO:0006810 transport; GO:0006811 ion transport; GO:0006820 anion transport; GO:0006950 response to stress; GO:0006952 defense response; GO:0008152 metabolic process; GO:0009060 aerobic respiration; GO:0009266 response to temperature stimulus; GO:0009409 response to cold; GO:0009605 response to external stimulus; GO:0009607 response to bio…	GO:0005618 cell wall; GO:0005622 intracellular; GO:0005623 cell; GO:0005634 nucleus; GO:0005730 nucleolus; GO:0005737 cytoplasm; GO:0005739 mitochondrion; GO:0005740 mitochondrial envelope; GO:0005741 mitochondrial outer membrane; GO:0005773 vacuole; GO:0005774 vacuolar membrane; GO:0005886 plasma membrane; GO:0009507 chloroplast; GO:0009526 plastid envelope; GO:0009536 plastid; GO:0009941 chloro…	GO:0005215 transporter activity; GO:0005216 ion channel activity; GO:0005244 voltage-gated ion channel activity; GO:0005253 anion channel activity; GO:0008308 voltage-gated anion channel activity; GO:0008509 anion transmembrane transporter activity; GO:0015075 ion transmembrane transporter activity; GO:0015103 inorganic anion transmembrane transporter activity; GO:0015267 channel activity; GO:001…	K15040	VDAC2; voltage-dependent anion channel protein 2
HORVU1Hr1G083840.2	281	17.963	Up	0.00185591	K	ATP synthase subunit beta	---	1	7.16291e-11	127.03	EMIESGVIK(1)LDDK	2	0.68699	39	mitochondria	GO:0006139 nucleobase-containing compound metabolic process; GO:0006163 purine nucleotide metabolic process; GO:0006164 purine nucleotide biosynthetic process; GO:0006725 cellular aromatic compound metabolic process; GO:0006753 nucleoside phosphate metabolic process; GO:0006754 ATP biosynthetic process; GO:0006793 phosphorus metabolic process; GO:0006796 phosphate-containing compound metabolic pr…	GO:0005622 intracellular; GO:0005623 cell; GO:0005737 cytoplasm; GO:0005739 mitochondrion; GO:0005740 mitochondrial envelope; GO:0005743 mitochondrial inner membrane; GO:0016020 membrane; GO:0019866 organelle inner membrane; GO:0031090 organelle membrane; GO:0031966 mitochondrial membrane; GO:0031967 organelle envelope; GO:0031975 envelope; GO:0043226 organelle; GO:0043227 membrane-bounded organe…	GO:0000166 nucleotide binding; GO:0005488 binding; GO:0005524 ATP binding; GO:0008144 drug binding; GO:0017076 purine nucleotide binding; GO:0030554 adenyl nucleotide binding; GO:0032553 ribonucleotide binding; GO:0032555 purine ribonucleotide binding; GO:0032559 adenyl ribonucleotide binding; GO:0035639 purine ribonucleoside triphosphate binding; GO:0036094 small molecule binding; GO:0043167 ion…	K02133	ATPeF1B, ATP5B, ATP2; F-type H+-transporting ATPase subunit beta [EC:3.6.3.14]	osa00190 Oxidative phosphorylation - Oryza sativa japonica (Japanese rice) (RefSeq); osa01100 Metabolic pathways - Oryza sativa japonica (Japanese rice) (RefSeq);	PF02874; PF00006	ATP synthase alpha/beta family, beta-barrel domain; ATP synthase alpha/beta family, nucleotide-binding domain
HORVU1Hr1G083840.2	225	1.656	Up	0.0034577	K	ATP synthase subunit beta	---	1	0.000322223	64.064	GGK(1)IGLFGGAGVGK	2	1.6227	13	mitochondria	GO:0006139 nucleobase-containing compound metabolic process; GO:0006163 purine nucleotide metabolic process; GO:0006164 purine nucleotide biosynthetic process; GO:0006725 cellular aromatic compound metabolic process; GO:0006753 nucleoside phosphate metabolic process; GO:0006754 ATP biosynthetic process; GO:0006793 phosphorus metabolic process; GO:0006796 phosphate-containing compound metabolic pr…	GO:0005622 intracellular; GO:0005623 cell; GO:0005737 cytoplasm; GO:0005739 mitochondrion; GO:0005740 mitochondrial envelope; GO:0005743 mitochondrial inner membrane; GO:0016020 membrane; GO:0019866 organelle inner membrane; GO:0031090 organelle membrane; GO:0031966 mitochondrial membrane; GO:0031967 organelle envelope; GO:0031975 envelope; GO:0043226 organelle; GO:0043227 membrane-bounded organe…	GO:0000166 nucleotide binding; GO:0005488 binding; GO:0005524 ATP binding; GO:0008144 drug binding; GO:0017076 purine nucleotide binding; GO:0030554 adenyl nucleotide binding; GO:0032553 ribonucleotide binding; GO:0032555 purine ribonucleotide binding; GO:0032559 adenyl ribonucleotide binding; GO:0035639 purine ribonucleoside triphosphate binding; GO:0036094 small molecule binding; GO:0043167 ion…	K02133	ATPeF1B, ATP5B, ATP2; F-type H+-transporting ATPase subunit beta [EC:3.6.3.14]	osa00190 Oxidative phosphorylation - Oryza sativa japonica (Japanese rice) (RefSeq); osa01100 Metabolic pathways - Oryza sativa japonica (Japanese rice) (RefSeq);	PF02874; PF00006	ATP synthase alpha/beta family, beta-barrel domain; ATP synthase alpha/beta family, nucleotide-binding domain
HORVU1Hr1G083840.2	179	1.685	Up	0.0082439	K	ATP synthase subunit beta	---	1	4.43859e-09	106.11	IINVIGEPIDHK(1)GDIK	3	2.5857	17	mitochondria	GO:0006139 nucleobase-containing compound metabolic process; GO:0006163 purine nucleotide metabolic process; GO:0006164 purine nucleotide biosynthetic process; GO:0006725 cellular aromatic compound metabolic process; GO:0006753 nucleoside phosphate metabolic process; GO:0006754 ATP biosynthetic process; GO:0006793 phosphorus metabolic process; GO:0006796 phosphate-containing compound metabolic pr…	GO:0005622 intracellular; GO:0005623 cell; GO:0005737 cytoplasm; GO:0005739 mitochondrion; GO:0005740 mitochondrial envelope; GO:0005743 mitochondrial inner membrane; GO:0016020 membrane; GO:0019866 organelle inner membrane; GO:0031090 organelle membrane; GO:0031966 mitochondrial membrane; GO:0031967 organelle envelope; GO:0031975 envelope; GO:0043226 organelle; GO:0043227 membrane-bounded organe…	GO:0000166 nucleotide binding; GO:0005488 binding; GO:0005524 ATP binding; GO:0008144 drug binding; GO:0017076 purine nucleotide binding; GO:0030554 adenyl nucleotide binding; GO:0032553 ribonucleotide binding; GO:0032555 purine ribonucleotide binding; GO:0032559 adenyl ribonucleotide binding; GO:0035639 purine ribonucleoside triphosphate binding; GO:0036094 small molecule binding; GO:0043167 ion…	K02133	ATPeF1B, ATP5B, ATP2; F-type H+-transporting ATPase subunit beta [EC:3.6.3.14]	osa00190 Oxidative phosphorylation - Oryza sativa japonica (Japanese rice) (RefSeq); osa01100 Metabolic pathways - Oryza sativa japonica (Japanese rice) (RefSeq);	PF02874; PF00006	ATP synthase alpha/beta family, beta-barrel domain; ATP synthase alpha/beta family, nucleotide-binding domain
HORVU1Hr1G083840.2	148	1.928	Up	0.00100403	K	ATP synthase subunit beta	---	1	3.8446e-171	305.74	GQK(1)VLNTGSPITVPVGR	2	1.5387	24	mitochondria	GO:0006139 nucleobase-containing compound metabolic process; GO:0006163 purine nucleotide metabolic process; GO:0006164 purine nucleotide biosynthetic process; GO:0006725 cellular aromatic compound metabolic process; GO:0006753 nucleoside phosphate metabolic process; GO:0006754 ATP biosynthetic process; GO:0006793 phosphorus metabolic process; GO:0006796 phosphate-containing compound metabolic pr…	GO:0005622 intracellular; GO:0005623 cell; GO:0005737 cytoplasm; GO:0005739 mitochondrion; GO:0005740 mitochondrial envelope; GO:0005743 mitochondrial inner membrane; GO:0016020 membrane; GO:0019866 organelle inner membrane; GO:0031090 organelle membrane; GO:0031966 mitochondrial membrane; GO:0031967 organelle envelope; GO:0031975 envelope; GO:0043226 organelle; GO:0043227 membrane-bounded organe…	GO:0000166 nucleotide binding; GO:0005488 binding; GO:0005524 ATP binding; GO:0008144 drug binding; GO:0017076 purine nucleotide binding; GO:0030554 adenyl nucleotide binding; GO:0032553 ribonucleotide binding; GO:0032555 purine ribonucleotide binding; GO:0032559 adenyl ribonucleotide binding; GO:0035639 purine ribonucleoside triphosphate binding; GO:0036094 small molecule binding; GO:0043167 ion…	K02133	ATPeF1B, ATP5B, ATP2; F-type H+-transporting ATPase subunit beta [EC:3.6.3.14]	osa00190 Oxidative phosphorylation - Oryza sativa japonica (Japanese rice) (RefSeq); osa01100 Metabolic pathways - Oryza sativa japonica (Japanese rice) (RefSeq);	PF02874; PF00006	ATP synthase alpha/beta family, beta-barrel domain; ATP synthase alpha/beta family, nucleotide-binding domain
HORVU1Hr1G092860.1	118	3.407	Up	0.00036014	K	Mitochondrial substrate carrier family protein	---	1	1.5604e-18	144.09	IVPNSAVK(1)FFSYEQASR	3	2.1896	31	cytoplasm	GO:0006810 transport; GO:0006839 mitochondrial transport; GO:0051179 localization; GO:0051234 establishment of localization; GO:0055085 transmembrane transport;	GO:0005622 intracellular; GO:0005623 cell; GO:0005737 cytoplasm; GO:0005739 mitochondrion; GO:0005740 mitochondrial envelope; GO:0005743 mitochondrial inner membrane; GO:0016020 membrane; GO:0016021 integral component of membrane; GO:0019866 organelle inner membrane; GO:0031090 organelle membrane; GO:0031224 intrinsic component of membrane; GO:0031966 mitochondrial membrane; GO:0031967 organelle …	GO:0005215 transporter activity; GO:0022857 transmembrane transporter activity;	K14684	SLC25A23S; solute carrier family 25 (mitochondrial phosphate transporter), member 23/24/25/41
HORVU2Hr1G006250.1	240	0.282	Down	0.021676	K	Dihydrolipoyllysine-residue succinyltransferase component of 2-oxoglutarate dehydrogenase complex	---	1	1.14889e-14	147.78	K(1)QAPKPTPSK	2	1.1696	12	cytoplasm				K00658	DLST, sucB; 2-oxoglutarate dehydrogenase E2 component (dihydrolipoamide succinyltransferase) [EC:2.3.1.61]	osa00020 Citrate cycle (TCA cycle) - Oryza sativa japonica (Japanese rice) (RefSeq); osa00310 Lysine degradation - Oryza sativa japonica (Japanese rice) (RefSeq); osa00380 Tryptophan metabolism - Oryza sativa japonica (Japanese rice) (RefSeq); osa01100 Metabolic pathways - Oryza sativa japonica (Japanese rice) (RefSeq); osa01110 Biosynthesis of secondary metabolites - Oryza sativa japonica (Japan…	PF00364; PF00198	Biotin-requiring enzyme; 2-oxoacid dehydrogenases acyltransferase (catalytic domain)
HORVU2Hr1G050980.2	279	1.587	Up	0.044197	K	NAD-dependent malic enzyme 1	---	1	0.000131559	84.309	LLK(1)DPLYLGLQEHR	3	2.6032	12	mitochondria	GO:0006082 organic acid metabolic process; GO:0006090 pyruvate metabolic process; GO:0006108 malate metabolic process; GO:0006950 response to stress; GO:0006970 response to osmotic stress; GO:0008152 metabolic process; GO:0009628 response to abiotic stimulus; GO:0009651 response to salt stress; GO:0009987 cellular process; GO:0019752 carboxylic acid metabolic process; GO:0032787 monocarboxylic ac…	GO:0005622 intracellular; GO:0005623 cell; GO:0005737 cytoplasm; GO:0005739 mitochondrion; GO:0005759 mitochondrial matrix; GO:0009507 chloroplast; GO:0009536 plastid; GO:0031974 membrane-enclosed lumen; GO:0043226 organelle; GO:0043227 membrane-bounded organelle; GO:0043229 intracellular organelle; GO:0043231 intracellular membrane-bounded organelle; GO:0043233 organelle lumen; GO:0044422 organe…	GO:0000166 nucleotide binding; GO:0003824 catalytic activity; GO:0004470 malic enzyme activity; GO:0004471 malate dehydrogenase (decarboxylating) (NAD+) activity; GO:0005488 binding; GO:0005515 protein binding; GO:0005524 ATP binding; GO:0008144 drug binding; GO:0008270 zinc ion binding; GO:0016491 oxidoreductase activity; GO:0016614 oxidoreductase activity, acting on CH-OH group of donors; GO:00…	K00028	E1.1.1.39; malate dehydrogenase (decarboxylating) [EC:1.1.1.39]	osa00620 Pyruvate metabolism - Oryza sativa japonica (Japanese rice) (RefSeq); osa00710 Carbon fixation in photosynthetic organisms - Oryza sativa japonica (Japanese rice) (RefSeq); osa01100 Metabolic pathways - Oryza sativa japonica (Japanese rice) (RefSeq); osa01200 Carbon metabolism - Oryza sativa japonica (Japanese rice) (RefSeq);	PF00390; PF03949	Malic enzyme, N-terminal domain; Malic enzyme, NAD binding domain
HORVU2Hr1G051740.1	188	3.536	Up	0.00022306	K	NADH-quinone oxidoreductase subunit F 1	---	1	0.00012281	124.81	GADWIVNEMK(1)K	2	1.7538	26	cytoplasm				K03942	NDUFV1; NADH dehydrogenase (ubiquinone) flavoprotein 1 [EC:1.6.5.3 1.6.99.3]	osa00190 Oxidative phosphorylation - Oryza sativa japonica (Japanese rice) (RefSeq); osa01100 Metabolic pathways - Oryza sativa japonica (Japanese rice) (RefSeq);	PF10531; PF10589	SLBB domain; NADH-ubiquinone oxidoreductase-F iron-sulfur binding region
HORVU2Hr1G056360.4	93	1.678	Up	0.0054247	K	Thioredoxin superfamily protein	---	1	1.14849e-06	90.306	DGEK(1)VDSVVGGR	2	1.5422	14	cytoplasm	GO:0006810 transport; GO:0006950 response to stress; GO:0006979 response to oxidative stress; GO:0008152 metabolic process; GO:0009266 response to temperature stimulus; GO:0009409 response to cold; GO:0009628 response to abiotic stimulus; GO:0009636 response to toxic substance; GO:0009987 cellular process; GO:0010496 intercellular transport; GO:0010497 plasmodesmata-mediated intercellular transpo…	GO:0005622 intracellular; GO:0005623 cell; GO:0005737 cytoplasm; GO:0005829 cytosol; GO:0044424 intracellular part; GO:0044444 cytoplasmic part; GO:0044464 cell part;	GO:0003824 catalytic activity; GO:0004791 thioredoxin-disulfide reductase activity; GO:0004857 enzyme inhibitor activity; GO:0015035 protein disulfide oxidoreductase activity; GO:0015036 disulfide oxidoreductase activity; GO:0016209 antioxidant activity; GO:0016491 oxidoreductase activity; GO:0016651 oxidoreductase activity, acting on NAD(P)H; GO:0016667 oxidoreductase activity, acting on a sulfu…	K03671	trxA; thioredoxin 1		PF00085	Thioredoxin
HORVU2Hr1G066620.1	127	1.52	Up	0.0119223	K	NADH dehydrogenase [ubiquinone] 1 alpha subcomplex subunit 2	---	1	7.5045e-33	199.59	LDGLTEAQIDK(1)K	2	2.2307	15	nucleus	GO:0008152 metabolic process; GO:0055114 oxidation-reduction process;	GO:0005622 intracellular; GO:0005623 cell; GO:0005737 cytoplasm; GO:0005739 mitochondrion; GO:0005740 mitochondrial envelope; GO:0005743 mitochondrial inner membrane; GO:0005746 mitochondrial respiratory chain; GO:0005747 mitochondrial respiratory chain complex I; GO:0016020 membrane; GO:0019866 organelle inner membrane; GO:0030964 NADH dehydrogenase complex; GO:0031090 organelle membrane; GO:003…	GO:0003824 catalytic activity; GO:0003954 NADH dehydrogenase activity; GO:0008137 NADH dehydrogenase (ubiquinone) activity; GO:0016491 oxidoreductase activity; GO:0016651 oxidoreductase activity, acting on NAD(P)H; GO:0016655 oxidoreductase activity, acting on NAD(P)H, quinone or similar compound as acceptor; GO:0050136 NADH dehydrogenase (quinone) activity;	K03946	NDUFA2; NADH dehydrogenase (ubiquinone) 1 alpha subcomplex subunit 2	osa00190 Oxidative phosphorylation - Oryza sativa japonica (Japanese rice) (RefSeq); osa01100 Metabolic pathways - Oryza sativa japonica (Japanese rice) (RefSeq);	PF05047	Mitochondrial ribosomal protein L51 / S25 / CI-B8 domain
HORVU2Hr1G072660.2	125	0.449	Down	0.028418	K	ATP synthase D chain, mitochondrial	---	1	0.00110115	100.84	IEK(1)EIAEMK	2	2.211	21	nucleus	GO:0006139 nucleobase-containing compound metabolic process; GO:0006163 purine nucleotide metabolic process; GO:0006164 purine nucleotide biosynthetic process; GO:0006725 cellular aromatic compound metabolic process; GO:0006753 nucleoside phosphate metabolic process; GO:0006754 ATP biosynthetic process; GO:0006793 phosphorus metabolic process; GO:0006796 phosphate-containing compound metabolic pr…	GO:0000274 mitochondrial proton-transporting ATP synthase, stator stalk; GO:0000276 mitochondrial proton-transporting ATP synthase complex, coupling factor F(o); GO:0005622 intracellular; GO:0005623 cell; GO:0005634 nucleus; GO:0005730 nucleolus; GO:0005737 cytoplasm; GO:0005739 mitochondrion; GO:0005740 mitochondrial envelope; GO:0005743 mitochondrial inner membrane; GO:0005753 mitochondrial pro…	GO:0003735 structural constituent of ribosome; GO:0005198 structural molecule activity; GO:0005488 binding; GO:0005507 copper ion binding; GO:0008270 zinc ion binding; GO:0043167 ion binding; GO:0043169 cation binding; GO:0046872 metal ion binding; GO:0046914 transition metal ion binding;	K02138	ATPeF0D, ATP5H, ATP7; F-type H+-transporting ATPase subunit d	osa00190 Oxidative phosphorylation - Oryza sativa japonica (Japanese rice) (RefSeq); osa01100 Metabolic pathways - Oryza sativa japonica (Japanese rice) (RefSeq);
HORVU2Hr1G080630.1	149	1.665	Up	0.036381	K	14-3-3-like protein GF14-B	---	1	2.14607e-07	120.65	K(1)DAAENTMVAYK	2	-1.6686	17	plasma membrane	GO:0010468 regulation of gene expression; GO:0019222 regulation of metabolic process; GO:0050789 regulation of biological process; GO:0060255 regulation of macromolecule metabolic process; GO:0065007 biological regulation;	GO:0005622 intracellular; GO:0005623 cell; GO:0005634 nucleus; GO:0005737 cytoplasm; GO:0043226 organelle; GO:0043227 membrane-bounded organelle; GO:0043229 intracellular organelle; GO:0043231 intracellular membrane-bounded organelle; GO:0044424 intracellular part; GO:0044464 cell part;	GO:0003676 nucleic acid binding; GO:0003677 DNA binding; GO:0005488 binding; GO:0044877 macromolecular complex binding; GO:0097159 organic cyclic compound binding; GO:1901363 heterocyclic compound binding;	K06630	YWHAE; 14-3-3 protein epsilon		PF00244	14-3-3 protein
HORVU2Hr1G089940.1	3	1.778	Up	0.032983	K	Aquaporin-like superfamily protein	---	1	2.6811e-15	121.69	AK(1)DIEAAPPGGEYAAK	2	1.1015	28	plasma membrane	GO:0006810 transport; GO:0006811 ion transport; GO:0006833 water transport; GO:0009987 cellular process; GO:0016043 cellular component organization; GO:0022607 cellular component assembly; GO:0034220 ion transmembrane transport; GO:0042044 fluid transport; GO:0043933 macromolecular complex subunit organization; GO:0044085 cellular component biogenesis; GO:0051179 localization; GO:0051234 establis…	GO:0005623 cell; GO:0005886 plasma membrane; GO:0005887 integral component of plasma membrane; GO:0016020 membrane; GO:0016021 integral component of membrane; GO:0031224 intrinsic component of membrane; GO:0031226 intrinsic component of plasma membrane; GO:0032991 macromolecular complex; GO:0044425 membrane part; GO:0044459 plasma membrane part; GO:0044464 cell part; GO:0071944 cell periphery;	GO:0005215 transporter activity; GO:0005372 water transmembrane transporter activity; GO:0015250 water channel activity; GO:0015267 channel activity; GO:0015318 inorganic solute uptake transmembrane transporter activity; GO:0022803 passive transmembrane transporter activity; GO:0022838 substrate-specific channel activity; GO:0022857 transmembrane transporter activity;	K09872	PIP; aquaporin PIP
HORVU2Hr1G103130.3	191	3.8	Up	0.0158221	K	Aminomethyltransferase	---	1	1.76779e-51	190.37	QYDAVVTK(1)MPFVPTK	2	0.47278	40	cytoplasm				K00605	gcvT, AMT; aminomethyltransferase [EC:2.1.2.10]	osa00260 Glycine, serine and threonine metabolism - Oryza sativa japonica (Japanese rice) (RefSeq); osa00630 Glyoxylate and dicarboxylate metabolism - Oryza sativa japonica (Japanese rice) (RefSeq); osa00670 One carbon pool by folate - Oryza sativa japonica (Japanese rice) (RefSeq); osa01100 Metabolic pathways - Oryza sativa japonica (Japanese rice) (RefSeq); osa01110 Biosynthesis of secondary me…	PF01571; PF08669	Aminomethyltransferase folate-binding domain; Glycine cleavage T-protein C-terminal barrel domain
HORVU2Hr1G110120.3	299	13.244	Up	0.002316	K	Adenosylhomocysteinase	---	1	8.82158e-30	135.13	VAVVCGYGDVGK(1)GCAAALK	2	0.59692	15	chloroplast				K01251	E3.3.1.1, ahcY; adenosylhomocysteinase [EC:3.3.1.1]	osa00270 Cysteine and methionine metabolism - Oryza sativa japonica (Japanese rice) (RefSeq); osa01100 Metabolic pathways - Oryza sativa japonica (Japanese rice) (RefSeq);	PF05221; PF00670	S-adenosyl-L-homocysteine hydrolase; S-adenosyl-L-homocysteine hydrolase, NAD binding domain
HORVU2Hr1G125110.6	112	2.462	Up	0.0042232	K	Peroxidase superfamily protein	---	1	5.072e-29	126.46	AK(1)VHAACGPTVSCADISALATR	3	1.5047	14	chloroplast				K00430	E1.11.1.7; peroxidase [EC:1.11.1.7]	osa00940 Phenylpropanoid biosynthesis - Oryza sativa japonica (Japanese rice) (RefSeq); osa01100 Metabolic pathways - Oryza sativa japonica (Japanese rice) (RefSeq); osa01110 Biosynthesis of secondary metabolites - Oryza sativa japonica (Japanese rice) (RefSeq);	PF00141	Peroxidase
HORVU2Hr1G125110.6	295	1.699	Up	0.00067541	K	Peroxidase superfamily protein	---	1	0.000127659	135.63	SMAK(1)LATAPR	2	2.9435	40	chloroplast				K00430	E1.11.1.7; peroxidase [EC:1.11.1.7]	osa00940 Phenylpropanoid biosynthesis - Oryza sativa japonica (Japanese rice) (RefSeq); osa01100 Metabolic pathways - Oryza sativa japonica (Japanese rice) (RefSeq); osa01110 Biosynthesis of secondary metabolites - Oryza sativa japonica (Japanese rice) (RefSeq);	PF00141	Peroxidase
HORVU3Hr1G006440.1	349	1.981	Up	0.00125851	K	Xylanase inhibitor	---	1	3.79049e-11	136.84	K(1)TFSFTPNLPGR	2	0.91561	14	nucleus
[truncated: 85 more rows]
