# Supplementary material for: Dynamic Responses of Barley Root Succinyl-Proteome to Short-Term Phosphate Starvation and Recovery
Source: Front Plant Sci. 2021 Mar 31;12:649147. doi: 10.3389/fpls.2021.649147 (PMC8045032; doi:10.3389/fpls.2021.649147)
Supplement: Supplementary Table 1 — Statistics of the differentially succinylated sites and proteins under Pi starvation (6, 48 h) and Pi recovery (6, 48 h). [file Data_Sheet_1.ZIP › Additional files/Tables/Table S10.xlsx]

## Sheet: Pi starvation
Protein.accession	Amino.acid	Position	ID_mapping	Regulated.Type	MCODE_Cluster	MCODE_Node_Status	MCODE_Score	Degree
HORVU7Hr1G047700.3	K	348	4513.MLOC_75288.1	Down		Unclustered	0	2
HORVU0Hr1G018380.1	K	83	4513.MLOC_5352.2	Up		Unclustered	0	2
HORVU1Hr1G055440.1	K	87	4513.MLOC_43889.4	Up		Unclustered	0	2
HORVU7Hr1G109770.1	K	147	4513.MLOC_59546.1	Up		Unclustered	3	6
HORVU5Hr1G113180.1	K	253	4513.MLOC_72334.1	Up		Unclustered	0	2
HORVU2Hr1G030820.1	K	91	4513.MLOC_52901.1	Up		Unclustered	0.666667	4
HORVU3Hr1G050700.1	K	118	4513.MLOC_76653.1	Up		Unclustered	0	2
HORVU3Hr1G059320.2	K	126	4513.MLOC_57866.1	Up		Unclustered	3	6
HORVU4Hr1G000910.3	K	53	4513.MLOC_52278.1	Up		Unclustered	2	4
HORVU2Hr1G056360.4	K	93	4513.MLOC_72465.2	Up		Unclustered	0	2
HORVU4Hr1G002270.3	K	36	4513.MLOC_53175.2	Up	Cluster 4	Clustered	2	4
HORVU4Hr1G058940.2	K	63	4513.MLOC_68568.2	Up		Unclustered	0	2
HORVU1Hr1G041250.5	K	241	4513.MLOC_75045.2	Up		Unclustered	1.2	14
HORVU6Hr1G003770.1	K	359	4513.MLOC_31098.1	Up	Cluster 2	Clustered	3.73333	10
HORVU6Hr1G076810.1	K	336	4513.MLOC_12984.1	Up	Cluster 2	Clustered	4	10
HORVU4Hr1G070150.3	K	49	4513.MLOC_52671.1	Up		Unclustered	0	2
HORVU3Hr1G088540.1	K	266	4513.MLOC_73299.1	Up	Cluster 2	Clustered	3.73333	12
HORVU4Hr1G078820.3	K	295	4513.MLOC_66031.1	Up		Unclustered	0.666667	4
HORVU1Hr1G080370.1	K	61	4513.MLOC_61455.1	Up		Unclustered	0	2
HORVU2Hr1G051740.1	K	188	4513.MLOC_37893.1	Up	Cluster 3	Clustered	5	14
HORVU4Hr1G080640.1	K	352	4513.MLOC_36344.1	Up		Unclustered	2	4
HORVU6Hr1G031830.4	K	203	4513.MLOC_67009.1	Up	Cluster 2	Clustered	3.73333	16
HORVU6Hr1G032070.2	K	297	4513.MLOC_15296.1	Up	Cluster 2	Clustered	4	8
HORVU4Hr1G007850.2	K	732	4513.MLOC_4114.1	Up	Cluster 3	Clustered	5	12
HORVU0Hr1G018510.1	K	295	4513.MLOC_61327.1	Up		Unclustered	3	6
HORVU6Hr1G069370.1	K	107	4513.MLOC_55079.1	Up	Cluster 3	Clustered	5	14
HORVU1Hr1G023660.1	K	30	4513.MLOC_44900.1	Up	Cluster 1	Clustered	23.9262	58
HORVU6Hr1G012570.2	K	124	4513.MLOC_4890.1	Up		Unclustered	2	4
HORVU1Hr1G057970.2	K	83	4513.MLOC_67342.2	Up		Unclustered	15	30
HORVU3Hr1G059060.2	K	438	4513.MLOC_69600.1	Up	Cluster 2	Clustered	4	20
HORVU7Hr1G001330.9	K	403	4513.MLOC_63104.2	Up	Cluster 2	Clustered	3.73333	10
HORVU2Hr1G110120.3	K	261	4513.MLOC_80737.2	Up	Cluster 4	Clustered	2	6
HORVU2Hr1G103130.3	K	191	4513.MLOC_67220.1	Up	Cluster 4	Seed	2	6
HORVU6Hr1G070780.1	K	322	4513.MLOC_55848.1	Up		Unclustered	3	8
HORVU5Hr1G038920.1	K	67	4513.MLOC_63593.1	Up	Cluster 1	Clustered	23.9262	54
HORVU6Hr1G052600.3	K	139	4513.MLOC_63134.2	Up	Cluster 1	Clustered	23.9262	56
HORVU1Hr1G083840.2	K	281	4513.MLOC_75792.2	Up	Cluster 3	Seed	5	16
HORVU5Hr1G103330.3	K	124	4513.MLOC_3723.1	Up	Cluster 1	Clustered	23.9262	52
HORVU4Hr1G055230.1	K	127	4513.MLOC_55595.2	Up	Cluster 1	Clustered	23.9262	54
HORVU3Hr1G013350.1	K	122	4513.MLOC_10457.2	Up	Cluster 2	Clustered	3.73333	14
HORVU6Hr1G054520.3	K	248	4513.MLOC_72170.2	Up	Cluster 2	Seed	4	8
HORVU5Hr1G002040.4	K	394	4513.MLOC_54750.5	Up	Cluster 2	Clustered	3.73333	16
HORVU7Hr1G002060.1	K	173	4513.MLOC_23107.1	Up	Cluster 1	Clustered	23.9262	54
HORVU4Hr1G077240.1	K	183	4513.MLOC_55662.1	Up	Cluster 1	Clustered	23.9262	60
HORVU2Hr1G072660.2	K	125	4513.MLOC_21708.1	Down		Unclustered	7	32
HORVU1Hr1G024710.2	K	125	4513.MLOC_66332.1	Up	Cluster 1	Clustered	23.9262	62
HORVU6Hr1G020910.1	K	468	4513.MLOC_57298.2	Up		Unclustered	16	32
HORVU7Hr1G028050.5	K	67	4513.MLOC_54323.1	Up	Cluster 1	Clustered	23.9262	58
HORVU4Hr1G001220.3	K	59	4513.MLOC_13086.1	Up	Cluster 1	Clustered	23.9262	54
HORVU2Hr1G063210.2	K	42	4513.MLOC_11928.1	Down	Cluster 1	Clustered	23	46
HORVU5Hr1G021730.2	K	80	4513.MLOC_63161.1	Up	Cluster 1	Clustered	23.9262	64
HORVU3Hr1G026060.1	K	66	4513.MLOC_10588.1	Up	Cluster 1	Clustered	23.9262	60
HORVU7Hr1G087050.1	K	12	4513.MLOC_50898.6	Up	Cluster 1	Clustered	23.9262	64
HORVU5Hr1G096060.1	K	83	4513.MLOC_59942.1	Up	Cluster 1	Clustered	23.9262	62
HORVU1Hr1G042220.1	K	77	4513.MLOC_57634.1	Up	Cluster 1	Clustered	23.9262	54
HORVU4Hr1G043910.1	K	203	4513.MLOC_351.5	Up		Unclustered	0.666667	4
HORVU7Hr1G075360.2	K	32	4513.MLOC_63774.1	Up	Cluster 1	Clustered	24	52
HORVU3Hr1G063670.2	K	190	4513.MLOC_54589.1	Up	Cluster 1	Clustered	23.9262	54
HORVU1Hr1G079910.6	K	401	4513.MLOC_67497.2	Up		Unclustered	0	2
HORVU6Hr1G008880.1	K	85	4513.MLOC_55999.1	Up		Unclustered	0.4	8
HORVU4Hr1G023530.1	K	93	4513.MLOC_64774.1	Up	Cluster 1	Clustered	23.9262	58
HORVU7Hr1G080870.4	K	306	4513.MLOC_61321.1	Up		Unclustered	11	24
HORVU3Hr1G084310.1	K	129	4513.MLOC_75379.2	Up	Cluster 1	Clustered	23.9262	56
HORVU0Hr1G017020.1	K	84	4513.MLOC_67137.1	Up	Cluster 1	Seed	24	52
HORVU6Hr1G009400.2	K	122	4513.MLOC_13819.1	Up	Cluster 1	Clustered	23.9262	58
HORVU4Hr1G075710.1	K	327	4513.MLOC_34840.2	Up	Cluster 1	Clustered	23.9262	64
HORVU0Hr1G019950.1	K	158	4513.AGP50752	Up		Unclustered	6.80556	42
HORVU2Hr1G099230.8	K	189	4513.MLOC_65215.1	Up	Cluster 1	Clustered	23.9262	56
HORVU3Hr1G066430.3	K	75	4513.MLOC_27966.1	Down	Cluster 1	Clustered	23.9262	50
HORVU6Hr1G067870.1	K	154	4513.MLOC_71541.1	Up	Cluster 1	Clustered	23.9262	56
HORVU1Hr1G021720.1	K	202	4513.MLOC_32920.1	Up	Cluster 1	Clustered	23.9262	56
HORVU6Hr1G058210.1	K	181	4513.MLOC_58024.1	Up	Cluster 2	Clustered	3.73333	20
HORVU7Hr1G072650.1	K	469	4513.MLOC_17890.1	Up	Cluster 2	Clustered	3.73333	12

## Sheet: Pi recovery
Protein.accession	Amino.acid	Position	ID_mapping	Regulated.Type	MCODE_Cluster	MCODE_Node_Status	MCODE_Score	Degree
HORVU3Hr1G037720.1	K	60	4513.MLOC_28895.1	Up		Unclustered	0	2
HORVU2Hr1G056360.4	K	93	4513.MLOC_72465.2	Up		Unclustered	0.666667	4
HORVU4Hr1G056050.1	K	480	4513.MLOC_38762.1	Up		Unclustered	0	2
HORVU7Hr1G088190.6	K	190	4513.AGP50763	Up		Unclustered	0.666667	4
HORVU6Hr1G018370.1	K	195	4513.MLOC_2075.1	Up		Unclustered	2	4
HORVU7Hr1G047700.3	K	191	4513.MLOC_75288.1	Up		Unclustered	2	4
HORVU2Hr1G050980.2	K	279	4513.MLOC_51144.1	Up		Unclustered	2	6
HORVU7Hr1G109770.1	K	147	4513.MLOC_59546.1	Up		Unclustered	2.7	8
HORVU2Hr1G110120.3	K	299	4513.MLOC_80737.2	Up		Unclustered	3	8
HORVU5Hr1G113180.1	K	253	4513.MLOC_72334.1	Up		Unclustered	2	4
HORVU3Hr1G059320.2	K	126	4513.MLOC_57866.1	Up		Unclustered	3	6
HORVU6Hr1G069370.1	K	220	4513.MLOC_55079.1	Up	Cluster 3	Clustered	6	18
HORVU7Hr1G001330.9	K	402	4513.MLOC_63104.2	Up	Cluster 3	Clustered	6	14
HORVU2Hr1G066620.1	K	127	4513.MLOC_79958.1	Up		Unclustered	3	8
HORVU2Hr1G103130.3	K	191	4513.MLOC_67220.1	Up		Unclustered	2.2	10
HORVU4Hr1G002270.3	K	36	4513.MLOC_53175.2	Up		Unclustered	3	6
HORVU4Hr1G080640.1	K	378	4513.MLOC_36344.1	Up		Unclustered	2	4
HORVU4Hr1G058940.2	K	63	4513.MLOC_68568.2	Up		Unclustered	0	2
HORVU0Hr1G018380.1	K	83	4513.MLOC_5352.2	Up		Unclustered	3	8
HORVU3Hr1G088540.1	K	266	4513.MLOC_73299.1	Up	Cluster 2	Clustered	3.42857	14
HORVU5Hr1G002040.4	K	394	4513.MLOC_54750.5	Up	Cluster 2	Clustered	3.42857	18
HORVU6Hr1G032070.2	K	297	4513.MLOC_15296.1	Up	Cluster 2	Clustered	4	8
HORVU1Hr1G038680.8	K	490	4513.MLOC_66031.1	Up		Unclustered	0.666667	4
HORVU3Hr1G073230.1	K	628	4513.MLOC_50972.2	Up		Unclustered	0.4	8
HORVU5Hr1G072420.2	K	410	4513.MLOC_5618.2	Down		Unclustered	3	12
HORVU6Hr1G031830.4	K	203	4513.MLOC_67009.1	Up	Cluster 2	Clustered	3.42857	22
HORVU6Hr1G076810.1	K	336	4513.MLOC_12984.1	Up	Cluster 3	Clustered	6	18
HORVU1Hr1G080370.1	K	61	4513.MLOC_61455.1	Up		Unclustered	2	4
HORVU1Hr1G023630.1	K	370	4513.MLOC_10856.3	Up	Cluster 3	Clustered	6.61111	28
HORVU2Hr1G051740.1	K	188	4513.MLOC_37893.1	Up	Cluster 4	Clustered	4.8	24
HORVU1Hr1G042220.1	K	77	4513.MLOC_57634.1	Up	Cluster 1	Clustered	23.9262	54
HORVU4Hr1G007850.2	K	732	4513.MLOC_4114.1	Up	Cluster 3	Clustered	6.37778	24
HORVU4Hr1G000910.3	K	53	4513.MLOC_52278.1	Up		Unclustered	3	8
HORVU1Hr1G041250.5	K	241	4513.MLOC_75045.2	Up		Unclustered	1.46667	24
HORVU1Hr1G023660.1	K	57	4513.MLOC_44900.1	Up	Cluster 1	Clustered	23.9262	58
HORVU4Hr1G011850.1	K	185	4513.MLOC_4487.1	Up	Cluster 4	Clustered	4.15385	26
HORVU4Hr1G007620.2	K	87	4513.MLOC_62030.2	Up		Unclustered	4	16
HORVU1Hr1G057970.2	K	83	4513.MLOC_67342.2	Up		Unclustered	15	32
HORVU3Hr1G059060.2	K	438	4513.MLOC_69600.1	Up	Cluster 4	Seed	5	24
HORVU4Hr1G055230.1	K	127	4513.MLOC_55595.2	Up	Cluster 1	Clustered	23.9262	56
HORVU6Hr1G070780.1	K	240	4513.MLOC_55848.1	Up		Unclustered	3	8
HORVU6Hr1G009400.2	K	122	4513.MLOC_13819.1	Up	Cluster 1	Clustered	23.9262	62
HORVU4Hr1G011500.1	K	203	4513.MLOC_59370.2	Up		Unclustered	2.2	14
HORVU1Hr1G055440.1	K	87	4513.MLOC_43889.4	Up		Unclustered	0	2
HORVU5Hr1G096060.1	K	83	4513.MLOC_59942.1	Up	Cluster 1	Clustered	23.9262	64
HORVU7Hr1G088080.1	K	264	4513.MLOC_61688.1	Up		Unclustered	12.675	34
HORVU3Hr1G084310.1	K	129	4513.MLOC_75379.2	Up	Cluster 1	Clustered	23.9262	58
HORVU5Hr1G038920.1	K	67	4513.MLOC_63593.1	Up	Cluster 1	Clustered	23.9262	56
HORVU2Hr1G070090.3	K	515	4513.MLOC_25246.1	Up	Cluster 4	Clustered	4.15385	26
HORVU7Hr1G028050.5	K	67	4513.MLOC_54323.1	Up	Cluster 1	Clustered	23.9262	60
HORVU5Hr1G021730.2	K	201	4513.MLOC_63161.1	Up	Cluster 1	Clustered	23.9262	68
HORVU6Hr1G020910.1	K	468	4513.MLOC_57298.2	Up		Unclustered	15	30
HORVU5Hr1G104720.1	K	83	4513.MLOC_69019.1	Up	Cluster 1	Clustered	23.9262	60
HORVU7Hr1G075360.2	K	32	4513.MLOC_63774.1	Up	Cluster 1	Clustered	24	54
HORVU1Hr1G083840.2	K	281	4513.MLOC_75792.2	Up	Cluster 4	Clustered	4.93333	28
HORVU5Hr1G103330.3	K	124	4513.MLOC_3723.1	Up	Cluster 1	Clustered	23.9262	52
HORVU3Hr1G026060.1	K	66	4513.MLOC_10588.1	Up	Cluster 1	Clustered	23.9262	64
HORVU4Hr1G056740.5	K	154	4513.MLOC_67137.1	Up	Cluster 1	Seed	24	54
HORVU6Hr1G054520.3	K	167	4513.MLOC_72170.2	Up	Cluster 2	Seed	4	8
HORVU3Hr1G013350.1	K	122	4513.MLOC_10457.2	Up	Cluster 2	Clustered	3.42857	16
HORVU0Hr1G018510.1	K	188	4513.MLOC_61327.1	Up		Unclustered	4	10
HORVU1Hr1G031600.1	K	136	4513.MLOC_14764.2	Up	Cluster 4	Clustered	4.8	34
HORVU7Hr1G002060.1	K	173	4513.MLOC_23107.1	Up	Cluster 1	Clustered	23.9262	58
HORVU6Hr1G067870.1	K	154	4513.MLOC_71541.1	Up	Cluster 1	Clustered	23.9262	60
HORVU1Hr1G024710.2	K	125	4513.MLOC_66332.1	Up	Cluster 1	Clustered	23.9262	66
HORVU6Hr1G070670.1	K	73	4513.MLOC_36568.1	Up	Cluster 1	Clustered	23.9262	52
HORVU2Hr1G010870.8	K	56	4513.MLOC_56367.1	Up	Cluster 1	Clustered	23.9262	58
HORVU2Hr1G072660.2	K	125	4513.MLOC_21708.1	Down	Cluster 3	Seed	7	36
HORVU2Hr1G099230.8	K	189	4513.MLOC_65215.1	Up	Cluster 1	Clustered	23.9262	58
HORVU7Hr1G087050.1	K	177	4513.MLOC_50898.6	Up	Cluster 1	Clustered	23.9262	70
HORVU5Hr1G122350.2	K	148	4513.MLOC_72666.1	Down		Unclustered	15.8954	50
HORVU0Hr1G013850.1	K	84	4513.MLOC_14114.2	Up	Cluster 3	Clustered	6.37778	24
HORVU4Hr1G043910.1	K	203	4513.MLOC_351.5	Up		Unclustered	2	6
HORVU1Hr1G079910.6	K	401	4513.MLOC_67497.2	Up		Unclustered	0.666667	4
HORVU6Hr1G008880.1	K	85	4513.MLOC_55999.1	Up		Unclustered	1.2	12
HORVU4Hr1G023530.1	K	93	4513.MLOC_64774.1	Up	Cluster 1	Clustered	23.9262	60
HORVU7Hr1G080870.4	K	299	4513.MLOC_61321.1	Up		Unclustered	12	28
HORVU4Hr1G001220.3	K	59	4513.MLOC_13086.1	Up	Cluster 1	Clustered	23.9262	56
HORVU0Hr1G019950.1	K	119	4513.AGP50752	Up		Unclustered	8.83636	60
HORVU6Hr1G091860.1	K	107	4513.MLOC_4782.1	Up	Cluster 1	Clustered	23	50
HORVU4Hr1G075710.1	K	307	4513.MLOC_34840.2	Up	Cluster 1	Clustered	23.9262	68
HORVU1Hr1G021720.1	K	202	4513.MLOC_32920.1	Up	Cluster 1	Clustered	23.9262	58
HORVU5Hr1G116580.4	K	471	4513.MLOC_15661.3	Up	Cluster 1	Clustered	23.9262	56
HORVU6Hr1G058210.1	K	70	4513.MLOC_58024.1	Up	Cluster 3	Clustered	6.61111	28
HORVU7Hr1G072650.1	K	345	4513.MLOC_17890.1	Up	Cluster 3	Clustered	6	16
