# Supplementary material for: Dynamic Responses of Barley Root Succinyl-Proteome to Short-Term Phosphate Starvation and Recovery
Source: Front Plant Sci. 2021 Mar 31;12:649147. doi: 10.3389/fpls.2021.649147 (PMC8045032; doi:10.3389/fpls.2021.649147)
Supplement: Supplementary Table 1 — Statistics of the differentially succinylated sites and proteins under Pi starvation (6, 48 h) and Pi recovery (6, 48 h). [file Data_Sheet_1.ZIP › Additional files/Tables/Table S13.xlsx]

## Sheet: Pi starvation
Terms	Mapping	Background	All Mapping	All Background	Fold enrichment	p value	Related proteins
osa03010 Ribosome	24	106	72	504	1.58	0.00596571	HORVU3Hr1G084310.1 HORVU1Hr1G024710.2 HORVU5Hr1G096060.1 HORVU4Hr1G075710.1 HORVU7Hr1G075360.2 HORVU1Hr1G021720.1 HORVU1Hr1G023660.1 HORVU1Hr1G042220.1 HORVU4Hr1G077240.1 HORVU3Hr1G066430.3 HORVU3Hr1G026060.1 HORVU5Hr1G103330.3 HORVU7Hr1G002060.1 HORVU3Hr1G026880.1 HORVU6Hr1G009400.2 HORVU6Hr1G052600.3 HORVU5Hr1G021730.2 HORVU4Hr1G055230.1 HORVU6Hr1G067870.1 HORVU4Hr1G001220.3 HORVU4Hr1G023530.1 …
osa00010 Glycolysis / Gluconeogenesis	10	39	72	504	1.79	0.0371759	HORVU6Hr1G032070.2 HORVU3Hr1G013350.1 HORVU6Hr1G054520.3 HORVU6Hr1G003770.1 HORVU7Hr1G072650.1 HORVU6Hr1G031830.4 HORVU7Hr1G001330.9 HORVU3Hr1G088540.1 HORVU5Hr1G002040.4 HORVU6Hr1G076810.1
osa03018 RNA degradation	4	10	72	504	2.8	0.0410209	HORVU4Hr1G078820.3 HORVU1Hr1G079910.6 HORVU1Hr1G038680.8 HORVU5Hr1G002040.4
osa00710 Carbon fixation in photosynthetic organisms	7	27	72	504	1.81	0.0744973	HORVU6Hr1G031830.4 HORVU2Hr1G030820.1 HORVU3Hr1G088540.1 HORVU6Hr1G032070.2 HORVU3Hr1G013350.1 HORVU6Hr1G054520.3 HORVU1Hr1G041250.5
osa00020 Citrate cycle (TCA cycle)	8	33	72	504	1.7	0.0816945	HORVU3Hr1G059060.2 HORVU6Hr1G003770.1 HORVU4Hr1G080640.1 HORVU7Hr1G072650.1 HORVU7Hr1G001330.9 HORVU6Hr1G058210.1 HORVU1Hr1G041250.5 HORVU6Hr1G076810.1
osa00190 Oxidative phosphorylation	8	36	72	504	1.56	0.124232	HORVU3Hr1G059320.2 HORVU6Hr1G069370.1 HORVU2Hr1G111640.2 HORVU2Hr1G072660.2 HORVU2Hr1G051740.1 HORVU4Hr1G007850.2 HORVU7Hr1G109770.1 HORVU1Hr1G083840.2
osa00940 Phenylpropanoid biosynthesis	4	15	72	504	1.87	0.152925	HORVU2Hr1G124930.1 HORVU2Hr1G124970.2 HORVU6Hr1G058820.1 HORVU2Hr1G125110.6
osa04145 Phagosome	3	12	72	504	1.75	0.238409	HORVU3Hr1G059320.2 HORVU7Hr1G109770.1 HORVU4Hr1G009520.1
osa00630 Glyoxylate and dicarboxylate metabolism	5	24	72	504	1.46	0.248667	HORVU2Hr1G103130.3 HORVU7Hr1G047700.3 HORVU0Hr1G018380.1 HORVU1Hr1G041250.5 HORVU4Hr1G080640.1
osa00620 Pyruvate metabolism	5	24	72	504	1.46	0.248667	HORVU7Hr1G072650.1 HORVU7Hr1G001330.9 HORVU6Hr1G076810.1 HORVU1Hr1G041250.5 HORVU6Hr1G003770.1
osa03060 Protein export	1	2	72	504	3.5	0.26555	HORVU6Hr1G008880.1
osa00562 Inositol phosphate metabolism	1	3	72	504	2.33	0.370889	HORVU3Hr1G013350.1
osa00450 Selenocompound metabolism	1	4	72	504	1.75	0.4613	HORVU4Hr1G002270.3
osa00230 Purine metabolism	2	11	72	504	1.27	0.481831	HORVU4Hr1G075800.1 HORVU1Hr1G055440.1
osa00051 Fructose and mannose metabolism	2	12	72	504	1.17	0.530515	HORVU3Hr1G088540.1 HORVU3Hr1G013350.1
osa00040 Pentose and glucuronate interconversions	1	5	72	504	1.4	0.538873	HORVU5Hr1G096370.1
osa00270 Cysteine and methionine metabolism	4	27	72	504	1.04	0.555875	HORVU2Hr1G110120.3 HORVU4Hr1G002270.3 HORVU1Hr1G041250.5 HORVU4Hr1G016410.2
osa04141 Protein processing in endoplasmic reticulum	3	20	72	504	1.05	0.563288	HORVU5Hr1G113180.1 HORVU4Hr1G043910.1 HORVU6Hr1G008880.1
osa00360 Phenylalanine metabolism	1	6	72	504	1.17	0.605408	HORVU6Hr1G058820.1
osa00670 One carbon pool by folate	1	7	72	504	1	0.662458	HORVU2Hr1G103130.3
osa00240 Pyrimidine metabolism	1	7	72	504	1	0.662458	HORVU1Hr1G055440.1
osa00260 Glycine, serine and threonine metabolism	2	16	72	504	0.88	0.693301	HORVU2Hr1G103130.3 HORVU0Hr1G018380.1
osa04016 MAPK signaling pathway - plant	1	8	72	504	0.88	0.711357	HORVU1Hr1G055440.1
osa03013 RNA transport	2	17	72	504	0.82	0.726064	HORVU6Hr1G020910.1 HORVU4Hr1G056740.5
osa03040 Spliceosome	1	9	72	504	0.78	0.753257	HORVU5Hr1G113180.1
osa00500 Starch and sucrose metabolism	1	9	72	504	0.78	0.753257	HORVU7Hr1G033230.8
osa04144 Endocytosis	1	9	72	504	0.78	0.753257	HORVU5Hr1G113180.1
osa00250 Alanine, aspartate and glutamate metabolism	2	18	72	504	0.78	0.755871	HORVU4Hr1G075800.1 HORVU2Hr1G030820.1
osa00220 Arginine biosynthesis	1	11	72	504	0.64	0.819879	HORVU2Hr1G030820.1
osa00640 Propanoate metabolism	1	11	72	504	0.64	0.819879	HORVU6Hr1G058210.1
osa04146 Peroxisome	1	14	72	504	0.5	0.887949	HORVU3Hr1G059060.2
osa00053 Ascorbate and aldarate metabolism	1	14	72	504	0.5	0.887949	HORVU5Hr1G096370.1
osa00030 Pentose phosphate pathway	1	15	72	504	0.47	0.904413	HORVU3Hr1G088540.1
osa00480 Glutathione metabolism	2	28	72	504	0.5	0.929935	HORVU3Hr1G074040.3 HORVU3Hr1G059060.2
osa00520 Amino sugar and nucleotide sugar metabolism	1	18	72	504	0.39	0.940787	HORVU5Hr1G096370.1
osa00592 alpha-Linolenic acid metabolism	1	18	72	504	0.39	0.940787	HORVU3Hr1G015590.2
osa00071 Fatty acid degradation	1	19	72	504	0.37	0.949559	HORVU3Hr1G015590.2

## Sheet: Pi recovery
Terms	Mapping	Background	All Mapping	All Background	Fold enrichment	p value	Related proteins
osa00020 Citrate cycle (TCA cycle)	13	33	81	504	2.45	0.000716319	HORVU1Hr1G023630.1 HORVU4Hr1G011850.1 HORVU2Hr1G070090.3 HORVU2Hr1G013170.1 HORVU3Hr1G059060.2 HORVU4Hr1G080640.1 HORVU7Hr1G072650.1 HORVU7Hr1G001330.9 HORVU6Hr1G058210.1 HORVU0Hr1G013850.1 HORVU6Hr1G076810.1 HORVU1Hr1G041250.5 HORVU2Hr1G006250.1
osa00010 Glycolysis / Gluconeogenesis	12	39	81	504	1.91	0.0127946	HORVU1Hr1G023630.1 HORVU4Hr1G056050.1 HORVU6Hr1G032070.2 HORVU3Hr1G013350.1 HORVU6Hr1G054520.3 HORVU7Hr1G072650.1 HORVU6Hr1G031830.4 HORVU7Hr1G001330.9 HORVU3Hr1G088540.1 HORVU5Hr1G002040.4 HORVU6Hr1G076810.1 HORVU4Hr1G007620.2
osa00630 Glyoxylate and dicarboxylate metabolism	8	24	81	504	2.07	0.0258907	HORVU1Hr1G023630.1 HORVU4Hr1G011500.1 HORVU7Hr1G088190.6 HORVU7Hr1G047700.3 HORVU0Hr1G018380.1 HORVU4Hr1G080640.1 HORVU2Hr1G103130.3 HORVU1Hr1G041250.5
osa00190 Oxidative phosphorylation	10	36	81	504	1.73	0.0464635	HORVU3Hr1G059320.2 HORVU6Hr1G069370.1 HORVU2Hr1G072660.2 HORVU2Hr1G051740.1 HORVU4Hr1G007850.2 HORVU2Hr1G066620.1 HORVU7Hr1G109770.1 HORVU1Hr1G083840.2 HORVU0Hr1G013850.1 HORVU1Hr1G031600.1
osa00710 Carbon fixation in photosynthetic organisms	8	27	81	504	1.84	0.0515773	HORVU6Hr1G031830.4 HORVU7Hr1G088190.6 HORVU3Hr1G088540.1 HORVU2Hr1G050980.2 HORVU6Hr1G032070.2 HORVU3Hr1G013350.1 HORVU6Hr1G054520.3 HORVU1Hr1G041250.5
osa03018 RNA degradation	4	10	81	504	2.49	0.0603289	HORVU3Hr1G073230.1 HORVU1Hr1G079910.6 HORVU1Hr1G038680.8 HORVU5Hr1G002040.4
osa00310 Lysine degradation	3	7	81	504	2.67	0.0861881	HORVU1Hr1G023630.1 HORVU4Hr1G011850.1 HORVU2Hr1G006250.1
osa03010 Ribosome	22	106	81	504	1.29	0.0940549	HORVU5Hr1G104720.1 HORVU3Hr1G084310.1 HORVU1Hr1G024710.2 HORVU6Hr1G070670.1 HORVU5Hr1G096060.1 HORVU4Hr1G075710.1 HORVU7Hr1G075360.2 HORVU1Hr1G021720.1 HORVU1Hr1G023660.1 HORVU1Hr1G042220.1 HORVU3Hr1G026060.1 HORVU5Hr1G103330.3 HORVU7Hr1G002060.1 HORVU6Hr1G009400.2 HORVU5Hr1G021730.2 HORVU4Hr1G055230.1 HORVU6Hr1G067870.1 HORVU4Hr1G001220.3 HORVU4Hr1G023530.1 HORVU2Hr1G099230.8 HORVU7Hr1G028050.5 …
osa04145 Phagosome	4	12	81	504	2.07	0.110296	HORVU3Hr1G059320.2 HORVU6Hr1G018370.1 HORVU7Hr1G109770.1 HORVU4Hr1G009520.1
osa00380 Tryptophan metabolism	3	8	81	504	2.33	0.122298	HORVU1Hr1G023630.1 HORVU4Hr1G011850.1 HORVU2Hr1G006250.1
osa00620 Pyruvate metabolism	6	24	81	504	1.56	0.171953	HORVU7Hr1G072650.1 HORVU1Hr1G023630.1 HORVU7Hr1G001330.9 HORVU2Hr1G050980.2 HORVU6Hr1G076810.1 HORVU1Hr1G041250.5
osa00260 Glycine, serine and threonine metabolism	4	16	81	504	1.56	0.246427	HORVU2Hr1G103130.3 HORVU1Hr1G023630.1 HORVU4Hr1G011500.1 HORVU0Hr1G018380.1
osa00230 Purine metabolism	3	11	81	504	1.7	0.25308	HORVU4Hr1G075800.1 HORVU1Hr1G055440.1 HORVU4Hr1G007620.2
osa03060 Protein export	1	2	81	504	3.11	0.295868	HORVU6Hr1G008880.1
osa00670 One carbon pool by folate	2	7	81	504	1.78	0.313359	HORVU2Hr1G103130.3 HORVU4Hr1G011500.1
osa04016 MAPK signaling pathway - plant	2	8	81	504	1.56	0.377046	HORVU1Hr1G055440.1 HORVU2Hr1G010870.8
osa04141 Protein processing in endoplasmic reticulum	4	20	81	504	1.24	0.404733	HORVU5Hr1G113180.1 HORVU6Hr1G018370.1 HORVU4Hr1G043910.1 HORVU6Hr1G008880.1
osa00562 Inositol phosphate metabolism	1	3	81	504	2.07	0.409483	HORVU3Hr1G013350.1
osa00591 Linoleic acid metabolism	1	3	81	504	2.07	0.409483	HORVU5Hr1G093700.3
osa00750 Vitamin B6 metabolism	1	3	81	504	2.07	0.409483	HORVU2Hr1G065120.1
osa00500 Starch and sucrose metabolism	2	9	81	504	1.38	0.438238	HORVU7Hr1G033230.8 HORVU4Hr1G007620.2
osa00450 Selenocompound metabolism	1	4	81	504	1.56	0.504956	HORVU4Hr1G002270.3
osa04075 Plant hormone signal transduction	1	4	81	504	1.56	0.504956	HORVU2Hr1G010870.8
osa03008 Ribosome biogenesis in eukaryotes	1	4	81	504	1.56	0.504956	HORVU6Hr1G091860.1
osa03013 RNA transport	3	17	81	504	1.1	0.532462	HORVU6Hr1G020910.1 HORVU4Hr1G056740.5 HORVU3Hr1G031690.5
osa00640 Propanoate metabolism	2	11	81	504	1.13	0.550096	HORVU1Hr1G023630.1 HORVU6Hr1G058210.1
osa00040 Pentose and glucuronate interconversions	1	5	81	504	1.24	0.585153	HORVU5Hr1G096370.1
osa00460 Cyanoamino acid metabolism	1	5	81	504	1.24	0.585153	HORVU4Hr1G011500.1
osa00052 Galactose metabolism	1	5	81	504	1.24	0.585153	HORVU4Hr1G007620.2
osa00051 Fructose and mannose metabolism	2	12	81	504	1.04	0.59998	HORVU3Hr1G088540.1 HORVU3Hr1G013350.1
osa00240 Pyrimidine metabolism	1	7	81	504	0.89	0.709015	HORVU1Hr1G055440.1
osa00030 Pentose phosphate pathway	2	15	81	504	0.83	0.724697	HORVU3Hr1G088540.1 HORVU4Hr1G007620.2
osa03040 Spliceosome	1	9	81	504	0.69	0.796214	HORVU5Hr1G113180.1
osa04144 Endocytosis	1	9	81	504	0.69	0.796214	HORVU5Hr1G113180.1
osa00520 Amino sugar and nucleotide sugar metabolism	2	18	81	504	0.69	0.815332	HORVU5Hr1G096370.1 HORVU4Hr1G007620.2
osa00270 Cysteine and methionine metabolism	3	27	81	504	0.69	0.839474	HORVU2Hr1G110120.3 HORVU4Hr1G002270.3 HORVU1Hr1G041250.5
osa04146 Peroxisome	1	14	81	504	0.44	0.916934	HORVU3Hr1G059060.2
osa00053 Ascorbate and aldarate metabolism	1	14	81	504	0.44	0.916934	HORVU5Hr1G096370.1
osa00940 Phenylpropanoid biosynthesis	1	15	81	504	0.41	0.930666	HORVU2Hr1G125110.6
osa00280 Valine, leucine and isoleucine degradation	1	17	81	504	0.37	0.951753	HORVU1Hr1G023630.1
osa00480 Glutathione metabolism	2	28	81	504	0.44	0.957112	HORVU3Hr1G074040.3 HORVU3Hr1G059060.2
osa00250 Alanine, aspartate and glutamate metabolism	1	18	81	504	0.35	0.959777	HORVU4Hr1G075800.1
