# Supplementary material for: Dynamic Responses of Barley Root Succinyl-Proteome to Short-Term Phosphate Starvation and Recovery
Source: Front Plant Sci. 2021 Mar 31;12:649147. doi: 10.3389/fpls.2021.649147 (PMC8045032; doi:10.3389/fpls.2021.649147)
Supplement: Supplementary Table 1 — Statistics of the differentially succinylated sites and proteins under Pi starvation (6, 48 h) and Pi recovery (6, 48 h). [file Data_Sheet_1.ZIP › Additional files/Tables/Table S14.xlsx]

## Sheet: Specificity of Pi starvation
Protein accession	Position	H1_P6H/D1CK6H Ratio	Regulated Type	H1_P6H/D1CK6H P value	H1_P48H/D1CK6H Ratio	Regulated Type	H1_P48H/D1CK6H P value	Amino acid	Protein description	Gene name	Localization probability	PEP	Score	Modified sequence	Charge	Mass error [ppm]	MS/MS Count	Subcellular localization	Biological Process	Cellular Component	Molecular Function	KEGG KO No.	KEGG Gene	KEGG pathway	Pfam ID	Domain description
HORVU1Hr1G021720.1	202	1.627	Up	0.0033611	1.753	Up	0.00020137	K	40S ribosomal protein S4	RP-S4e	1	7.44017e-28	173.26	HK(1)GTFETIHVEDAQGHQFATR	4	1.7909	27	mitochondria	GO:0006412 translation; GO:0006518 peptide metabolic process; GO:0006807 nitrogen compound metabolic process; GO:0008152 metabolic process; GO:0009058 biosynthetic process; GO:0009059 macromolecule biosynthetic process; GO:0009987 cellular process; GO:0010467 gene expression; GO:0019538 protein metabolic process; GO:0034641 cellular nitrogen compound metabolic process; GO:0034645 cellular macromo…	GO:0005622 intracellular; GO:0005623 cell; GO:0005737 cytoplasm; GO:0005829 cytosol; GO:0005840 ribosome; GO:0015935 small ribosomal subunit; GO:0022626 cytosolic ribosome; GO:0022627 cytosolic small ribosomal subunit; GO:0032991 macromolecular complex; GO:0043226 organelle; GO:0043228 non-membrane-bounded organelle; GO:0043229 intracellular organelle; GO:0043232 intracellular non-membrane-bounde…	GO:0003676 nucleic acid binding; GO:0003723 RNA binding; GO:0003735 structural constituent of ribosome; GO:0005198 structural molecule activity; GO:0005488 binding; GO:0097159 organic cyclic compound binding; GO:1901363 heterocyclic compound binding;	K02987	RP-S4e, RPS4; small subunit ribosomal protein S4e	osa03010 Ribosome - Oryza sativa japonica (Japanese rice) (RefSeq);	PF08071; PF01479	RS4NT (NUC023) domain; S4 domain
HORVU2Hr1G099230.8	189	1.99	Up	0.0028176	2.251	Up	0.0021157	K	40S ribosomal protein S11	RP-S11e	1	5.68197e-29	142.51	FNVLK(1)VVPAGTTGGGK	2	0.657	12	cytoplasm	GO:0006412 translation; GO:0006518 peptide metabolic process; GO:0006807 nitrogen compound metabolic process; GO:0008152 metabolic process; GO:0009058 biosynthetic process; GO:0009059 macromolecule biosynthetic process; GO:0009987 cellular process; GO:0010467 gene expression; GO:0019538 protein metabolic process; GO:0034641 cellular nitrogen compound metabolic process; GO:0034645 cellular macromo…	GO:0005622 intracellular; GO:0005623 cell; GO:0005737 cytoplasm; GO:0005829 cytosol; GO:0005840 ribosome; GO:0015935 small ribosomal subunit; GO:0022626 cytosolic ribosome; GO:0022627 cytosolic small ribosomal subunit; GO:0032991 macromolecular complex; GO:0043226 organelle; GO:0043228 non-membrane-bounded organelle; GO:0043229 intracellular organelle; GO:0043232 intracellular non-membrane-bounde…	GO:0003735 structural constituent of ribosome; GO:0005198 structural molecule activity;	K02949	RP-S11e, RPS11; small subunit ribosomal protein S11e	osa03010 Ribosome - Oryza sativa japonica (Japanese rice) (RefSeq);	PF00366	Ribosomal protein S17
HORVU2Hr1G110120.3	77	1.515	Up	0.025741	10.769	Up	0.0022778	K	Adenosylhomocysteinase	AHCY	1	8.11143e-16	168.69	TEFGPSQPFK(1)GAR	2	0.57846	16	chloroplast				K01251	E3.3.1.1, ahcY; adenosylhomocysteinase [EC:3.3.1.1]	osa00270 Cysteine and methionine metabolism - Oryza sativa japonica (Japanese rice) (RefSeq); osa01100 Metabolic pathways - Oryza sativa japonica (Japanese rice) (RefSeq);	PF05221; PF00670	S-adenosyl-L-homocysteine hydrolase; S-adenosyl-L-homocysteine hydrolase, NAD binding domain
HORVU2Hr1G114870.3	31	1.831	Up	0.037415	1.641	Up	0.039363	K	Chromosome 3B, genomic scaffold, cultivar Chinese Spring		1	7.3728e-10	115.86	IK(1)AEEQLFYR	2	-0.1832	15	mitochondria
HORVU2Hr1G124930.1	206	1.537	Up	0.003941	1.622	Up	0.020424	K	Peroxidase superfamily protein		1	1.05266e-17	175.54	FK(1)PVFDTNPAIDGK	2	2.069	15	extracellular				K00430	E1.11.1.7; peroxidase [EC:1.11.1.7]	osa00940 Phenylpropanoid biosynthesis - Oryza sativa japonica (Japanese rice) (RefSeq); osa01100 Metabolic pathways - Oryza sativa japonica (Japanese rice) (RefSeq); osa01110 Biosynthesis of secondary metabolites - Oryza sativa japonica (Japanese rice) (RefSeq);	PF00141	Peroxidase
HORVU4Hr1G023530.1	93	2.841	Up	0.0004234	2.95	Up	0.004138	K	30S ribosomal protein S9	RP-S16e	1	7.23776e-06	130.79	QAIAK(1)SLVAYYQK	2	-1.7348	12	chloroplast				K02960	RP-S16e, RPS16; small subunit ribosomal protein S16e	osa03010 Ribosome - Oryza sativa japonica (Japanese rice) (RefSeq);
HORVU4Hr1G056740.5	154	5.102	Up	0.021681	3.671	Up	0.028238	K	Elongation factor 1-alpha	EEF1A	1	7.49713e-27	193.94	QMICCCNK(1)MDATTPK	2	1.198	27	cytoplasm				K03231	EEF1A; elongation factor 1-alpha	osa03013 RNA transport - Oryza sativa japonica (Japanese rice) (RefSeq);	PF00009; PF03144; PF03143	Elongation factor Tu GTP binding domain; Elongation factor Tu domain 2; Elongation factor Tu C-terminal domain
HORVU4Hr1G070150.3	49	2.86	Up	0.03868	2.445	Up	0.0160432	K	Mitochondrial outer membrane protein porin 5	VDAC2	1	5.12868e-05	101.64	K(1)GGLYSLDVASAYK	2	1.2708	9	cytoplasm				K15040	VDAC2; voltage-dependent anion channel protein 2
HORVU4Hr1G075800.1	193	3.91	Up	0.00102045	3.502	Up	0.00092094	K	Adenylosuccinate synthetase	ADSS	1	6.60927e-13	150.21	EAELANSFIGTTK(1)R	2	1.4089	12	chloroplast	GO:0006139 nucleobase-containing compound metabolic process; GO:0006163 purine nucleotide metabolic process; GO:0006164 purine nucleotide biosynthetic process; GO:0006167 AMP biosynthetic process; GO:0006725 cellular aromatic compound metabolic process; GO:0006753 nucleoside phosphate metabolic process; GO:0006793 phosphorus metabolic process; GO:0006796 phosphate-containing compound metabolic pr…	GO:0005576 extracellular region; GO:0005622 intracellular; GO:0005623 cell; GO:0005737 cytoplasm; GO:0009507 chloroplast; GO:0009532 plastid stroma; GO:0009536 plastid; GO:0009570 chloroplast stroma; GO:0043226 organelle; GO:0043227 membrane-bounded organelle; GO:0043229 intracellular organelle; GO:0043231 intracellular membrane-bounded organelle; GO:0044422 organelle part; GO:0044424 intracellul…	GO:0003824 catalytic activity; GO:0004019 adenylosuccinate synthase activity; GO:0016874 ligase activity; GO:0016879 ligase activity, forming carbon-nitrogen bonds;	K01939	purA, ADSS; adenylosuccinate synthase [EC:6.3.4.4]	osa00230 Purine metabolism - Oryza sativa japonica (Japanese rice) (RefSeq); osa00250 Alanine, aspartate and glutamate metabolism - Oryza sativa japonica (Japanese rice) (RefSeq); osa01100 Metabolic pathways - Oryza sativa japonica (Japanese rice) (RefSeq);	PF00709	Adenylosuccinate synthetase
HORVU5Hr1G021730.2	80	2.033	Up	0.042623	2.01	Up	0.034322	K	50S ribosomal protein L2	RP-L8e	1	0.000917387	88.921	GAPLAK(1)VTFR	2	2.4767	11	cytoplasm				K02938	RP-L8e, RPL8; large subunit ribosomal protein L8e	osa03010 Ribosome - Oryza sativa japonica (Japanese rice) (RefSeq);	PF00181; PF03947	Ribosomal Proteins L2, RNA binding domain; Ribosomal Proteins L2, C-terminal domain
HORVU6Hr1G003770.1	359	1.501	Up	0.0057217	1.85	Up	0.0027819	K	Dihydrolipoyllysine-residue acetyltransferase component of pyruvate dehydrogenase complex	DLAT	1	0.000312777	120.33	K(1)ISINDLVIK	2	1.6303	14	cytoplasm		GO:0005622 intracellular; GO:0005623 cell; GO:0005737 cytoplasm; GO:0005739 mitochondrion; GO:0009507 chloroplast; GO:0009526 plastid envelope; GO:0009536 plastid; GO:0009941 chloroplast envelope; GO:0031967 organelle envelope; GO:0031975 envelope; GO:0043226 organelle; GO:0043227 membrane-bounded organelle; GO:0043229 intracellular organelle; GO:0043231 intracellular membrane-bounded organelle; …	GO:0005488 binding; GO:0005507 copper ion binding; GO:0043167 ion binding; GO:0043169 cation binding; GO:0046872 metal ion binding; GO:0046914 transition metal ion binding;	K00627	DLAT, aceF, pdhC; pyruvate dehydrogenase E2 component (dihydrolipoamide acetyltransferase) [EC:2.3.1.12]	osa00010 Glycolysis / Gluconeogenesis - Oryza sativa japonica (Japanese rice) (RefSeq); osa00020 Citrate cycle (TCA cycle) - Oryza sativa japonica (Japanese rice) (RefSeq); osa00620 Pyruvate metabolism - Oryza sativa japonica (Japanese rice) (RefSeq); osa01100 Metabolic pathways - Oryza sativa japonica (Japanese rice) (RefSeq); osa01110 Biosynthesis of secondary metabolites - Oryza sativa japonic…	PF00364; PF00198	Biotin-requiring enzyme; 2-oxoacid dehydrogenases acyltransferase (catalytic domain)
HORVU6Hr1G032070.2	297	2.15	Up	0.00150382	2.164	Up	0.020496	K	glyceraldehyde-3-phosphate dehydrogenase C2	GAPDH	1	7.38734e-08	132.39	AVGK(1)VLPELNGK	2	1.9715	21	chloroplast	GO:0000003 reproduction; GO:0003006 developmental process involved in reproduction; GO:0005975 carbohydrate metabolic process; GO:0007275 multicellular organism development; GO:0008152 metabolic process; GO:0009555 pollen development; GO:0009719 response to endogenous stimulus; GO:0009725 response to hormone; GO:0009735 response to cytokinin; GO:0009791 post-embryonic development; GO:0009908 flow…	GO:0005622 intracellular; GO:0005623 cell; GO:0005737 cytoplasm; GO:0009536 plastid; GO:0016020 membrane; GO:0043226 organelle; GO:0043227 membrane-bounded organelle; GO:0043229 intracellular organelle; GO:0043231 intracellular membrane-bounded organelle; GO:0044424 intracellular part; GO:0044444 cytoplasmic part; GO:0044464 cell part;	GO:0003824 catalytic activity; GO:0004365 glyceraldehyde-3-phosphate dehydrogenase (NAD+) (phosphorylating) activity; GO:0005488 binding; GO:0005507 copper ion binding; GO:0008270 zinc ion binding; GO:0016491 oxidoreductase activity; GO:0016620 oxidoreductase activity, acting on the aldehyde or oxo group of donors, NAD or NADP as acceptor; GO:0016903 oxidoreductase activity, acting on the aldehyd…	K00134	GAPDH, gapA; glyceraldehyde 3-phosphate dehydrogenase [EC:1.2.1.12]	osa00010 Glycolysis / Gluconeogenesis - Oryza sativa japonica (Japanese rice) (RefSeq); osa00710 Carbon fixation in photosynthetic organisms - Oryza sativa japonica (Japanese rice) (RefSeq); osa01100 Metabolic pathways - Oryza sativa japonica (Japanese rice) (RefSeq); osa01110 Biosynthesis of secondary metabolites - Oryza sativa japonica (Japanese rice) (RefSeq); osa01200 Carbon metabolism - Oryz…	PF00044; PF02800	Glyceraldehyde 3-phosphate dehydrogenase, NAD binding domain; Glyceraldehyde 3-phosphate dehydrogenase, C-terminal domain
HORVU6Hr1G067870.1	154	1.692	Up	0.0065554	1.574	Up	0.044581	K	60S ribosomal protein L12-1	RP-L12e	1	0.000391105	85.622	SMAK(1)EMAGTVK	2	1.1105	13	cytoplasm				K02870	RP-L12e, RPL12; large subunit ribosomal protein L12e	osa03010 Ribosome - Oryza sativa japonica (Japanese rice) (RefSeq);	PF03946; PF00298	Ribosomal protein L11, N-terminal domain; Ribosomal protein L11, RNA binding domain
HORVU7Hr1G001330.9	403	1.609	Up	0.0027777	1.854	Up	0.0042579	K	Dihydrolipoyllysine-residue acetyltransferase component of pyruvate dehydrogenase complex	DLAT	1	0.000312777	120.33	K(1)ISINDLVIK	2	1.6303	14	chloroplast		GO:0005622 intracellular; GO:0005623 cell; GO:0005737 cytoplasm; GO:0005739 mitochondrion; GO:0009507 chloroplast; GO:0009526 plastid envelope; GO:0009536 plastid; GO:0009941 chloroplast envelope; GO:0031967 organelle envelope; GO:0031975 envelope; GO:0043226 organelle; GO:0043227 membrane-bounded organelle; GO:0043229 intracellular organelle; GO:0043231 intracellular membrane-bounded organelle; …	GO:0005488 binding; GO:0005507 copper ion binding; GO:0043167 ion binding; GO:0043169 cation binding; GO:0046872 metal ion binding; GO:0046914 transition metal ion binding;	K00627	DLAT, aceF, pdhC; pyruvate dehydrogenase E2 component (dihydrolipoamide acetyltransferase) [EC:2.3.1.12]	osa00010 Glycolysis / Gluconeogenesis - Oryza sativa japonica (Japanese rice) (RefSeq); osa00020 Citrate cycle (TCA cycle) - Oryza sativa japonica (Japanese rice) (RefSeq); osa00620 Pyruvate metabolism - Oryza sativa japonica (Japanese rice) (RefSeq); osa01100 Metabolic pathways - Oryza sativa japonica (Japanese rice) (RefSeq); osa01110 Biosynthesis of secondary metabolites - Oryza sativa japonic…	PF00364; PF00198	Biotin-requiring enzyme; 2-oxoacid dehydrogenases acyltransferase (catalytic domain)
HORVU7Hr1G080870.4	306	3.01	Up	0.043399	2.467	Up	0.037664	K	Elongation factor Ts	EFTs	0.999999	1.64559e-13	102.1	TQAESSGKPQMAIEK(1)MVEGR	3	0.53879	12	chloroplast	GO:0006412 translation; GO:0006414 translational elongation; GO:0006518 peptide metabolic process; GO:0006807 nitrogen compound metabolic process; GO:0008152 metabolic process; GO:0009058 biosynthetic process; GO:0009059 macromolecule biosynthetic process; GO:0009987 cellular process; GO:0010467 gene expression; GO:0019538 protein metabolic process; GO:0032543 mitochondrial translation; GO:003464…	GO:0005622 intracellular; GO:0005623 cell; GO:0005737 cytoplasm; GO:0005739 mitochondrion; GO:0005759 mitochondrial matrix; GO:0031974 membrane-enclosed lumen; GO:0043226 organelle; GO:0043227 membrane-bounded organelle; GO:0043229 intracellular organelle; GO:0043231 intracellular membrane-bounded organelle; GO:0043233 organelle lumen; GO:0044422 organelle part; GO:0044424 intracellular part; GO:…	GO:0003676 nucleic acid binding; GO:0003723 RNA binding; GO:0003746 translation elongation factor activity; GO:0005488 binding; GO:0008135 translation factor activity, RNA binding; GO:0097159 organic cyclic compound binding; GO:1901363 heterocyclic compound binding;
HORVU7Hr1G087050.1	12	2	Up	0.040563	1.599	Up	0.024601	K	Elongation factor 1-gamma 2	EEF1G	1	4.18706e-51	205.09	ALVLHSGSGNK(1)NAFK	2	1.7803	15	chloroplast				K03233	EEF1G; elongation factor 1-gamma		PF02798; PF00043; PF00647	Glutathione S-transferase, N-terminal domain; Glutathione S-transferase, C-terminal domain; Elongation factor 1 gamma, conserved domain
HORVU7Hr1G091800.1	156	1.535	Up	0.021844	1.562	Up	0.037998	K	germin-like protein 2	GLP2	1	0.00809282	81.163	K(1)GDVFVFPK	2	1.8001	8	chloroplast	GO:0006950 response to stress; GO:0006970 response to osmotic stress; GO:0009628 response to abiotic stimulus; GO:0009651 response to salt stress; GO:0050896 response to stimulus;	GO:0000325 plant-type vacuole; GO:0005576 extracellular region; GO:0005618 cell wall; GO:0005622 intracellular; GO:0005623 cell; GO:0005737 cytoplasm; GO:0005773 vacuole; GO:0005886 plasma membrane; GO:0016020 membrane; GO:0030312 external encapsulating structure; GO:0031012 extracellular matrix; GO:0043226 organelle; GO:0043227 membrane-bounded organelle; GO:0043229 intracellular organelle; GO:0…					PF00190	Cupin

## Sheet: Specificity of Pi recovery
Protein accession	Position	H1_P6H/D1CK6H Ratio	Regulated Type	H1_P6H/D1CK6H P value	H1_P48H/D1CK6H Ratio	Regulated Type	H1_P48H/D1CK6H P value	Amino acid	Protein description	Gene name	Localization probability	PEP	Score	Modified sequence	Charge	Mass error [ppm]	MS/MS Count	Subcellular localization	Biological Process	Cellular Component	Molecular Function	KEGG KO No.	KEGG Gene	KEGG pathway	Pfam ID	Domain description
HORVU0Hr1G018380.1	83	2.729	Up	0.023437	1.822	Up	0.0101219	K	Glycine cleavage system H protein	GCSH	1	4.38227e-05	112.93	DLK(1)YADTHEWVK	2	1.9599	13	cytoplasm				K02437	gcvH, GCSH; glycine cleavage system H protein	osa00260 Glycine, serine and threonine metabolism - Oryza sativa japonica (Japanese rice) (RefSeq); osa00630 Glyoxylate and dicarboxylate metabolism - Oryza sativa japonica (Japanese rice) (RefSeq); osa01100 Metabolic pathways - Oryza sativa japonica (Japanese rice) (RefSeq); osa01110 Biosynthesis of secondary metabolites - Oryza sativa japonica (Japanese rice) (RefSeq); osa01200 Carbon metabolis…	PF01597	Glycine cleavage H-protein
HORVU1Hr1G023630.1	370	1.553	Up	0.00046453	1.929	Up	0.0057381	K	Dihydrolipoyl dehydrogenase	DLD	1	2.47071e-74	210.62	VPYTAGIGLHAIGVETDK(1)GGR	3	2.1773	15	chloroplast	GO:0008152 metabolic process; GO:0010035 response to inorganic substance; GO:0010038 response to metal ion; GO:0042221 response to chemical; GO:0046686 response to cadmium ion; GO:0050896 response to stimulus; GO:0055114 oxidation-reduction process;	GO:0005576 extracellular region; GO:0005622 intracellular; GO:0005623 cell; GO:0005737 cytoplasm; GO:0005739 mitochondrion; GO:0005740 mitochondrial envelope; GO:0005743 mitochondrial inner membrane; GO:0005746 mitochondrial respiratory chain; GO:0005747 mitochondrial respiratory chain complex I; GO:0005759 mitochondrial matrix; GO:0009507 chloroplast; GO:0009536 plastid; GO:0016020 membrane; GO:…	GO:0000166 nucleotide binding; GO:0003824 catalytic activity; GO:0004148 dihydrolipoyl dehydrogenase activity; GO:0005488 binding; GO:0005507 copper ion binding; GO:0005524 ATP binding; GO:0008144 drug binding; GO:0008270 zinc ion binding; GO:0016491 oxidoreductase activity; GO:0016651 oxidoreductase activity, acting on NAD(P)H; GO:0016667 oxidoreductase activity, acting on a sulfur group of dono…	K00382	DLD, lpd, pdhD; dihydrolipoamide dehydrogenase [EC:1.8.1.4]	osa00010 Glycolysis / Gluconeogenesis - Oryza sativa japonica (Japanese rice) (RefSeq); osa00020 Citrate cycle (TCA cycle) - Oryza sativa japonica (Japanese rice) (RefSeq); osa00260 Glycine, serine and threonine metabolism - Oryza sativa japonica (Japanese rice) (RefSeq); osa00280 Valine, leucine and isoleucine degradation - Oryza sativa japonica (Japanese rice) (RefSeq); osa00310 Lysine degradat…	PF07992; PF02852	Pyridine nucleotide-disulphide oxidoreductase; Pyridine nucleotide-disulphide oxidoreductase, dimerisation domain
HORVU1Hr1G041250.5	241	1.613	Up	0.0119622	1.503	Up	0.023037	K	Malate dehydrogenase	MDH1	1	2.60964e-08	121.69	K(1)LSSALSAASSACDHIR	3	3.2291	15	cytoplasm	GO:0006082 organic acid metabolic process; GO:0006091 generation of precursor metabolites and energy; GO:0006099 tricarboxylic acid cycle; GO:0006101 citrate metabolic process; GO:0006107 oxaloacetate metabolic process; GO:0006108 malate metabolic process; GO:0006139 nucleobase-containing compound metabolic process; GO:0006725 cellular aromatic compound metabolic process; GO:0006732 coenzyme meta…	GO:0005576 extracellular region; GO:0005622 intracellular; GO:0005623 cell; GO:0005634 nucleus; GO:0005737 cytoplasm; GO:0005773 vacuole; GO:0005774 vacuolar membrane; GO:0005829 cytosol; GO:0005886 plasma membrane; GO:0005911 cell-cell junction; GO:0009506 plasmodesma; GO:0009507 chloroplast; GO:0009532 plastid stroma; GO:0009536 plastid; GO:0009570 chloroplast stroma; GO:0016020 membrane; GO:00…	GO:0003824 catalytic activity; GO:0016491 oxidoreductase activity; GO:0016614 oxidoreductase activity, acting on CH-OH group of donors; GO:0016615 malate dehydrogenase activity; GO:0016616 oxidoreductase activity, acting on the CH-OH group of donors, NAD or NADP as acceptor; GO:0030060 L-malate dehydrogenase activity;	K00025	MDH1; malate dehydrogenase [EC:1.1.1.37]	osa00020 Citrate cycle (TCA cycle) - Oryza sativa japonica (Japanese rice) (RefSeq); osa00270 Cysteine and methionine metabolism - Oryza sativa japonica (Japanese rice) (RefSeq); osa00620 Pyruvate metabolism - Oryza sativa japonica (Japanese rice) (RefSeq); osa00630 Glyoxylate and dicarboxylate metabolism - Oryza sativa japonica (Japanese rice) (RefSeq); osa00710 Carbon fixation in photosynthetic…	PF02866	lactate/malate dehydrogenase, alpha/beta C-terminal domain
HORVU1Hr1G080370.1	61	1.944	Up	0.040481	2.3	Up	0.028085	K	Mitochondrial outer membrane protein porin 2	VDAC2	1	1.91187e-28	205.09	K(1)NEAILSDLQTQVK	2	0.98364	14	chloroplast	GO:0006091 generation of precursor metabolites and energy; GO:0006810 transport; GO:0006811 ion transport; GO:0006820 anion transport; GO:0006950 response to stress; GO:0006952 defense response; GO:0008152 metabolic process; GO:0009060 aerobic respiration; GO:0009266 response to temperature stimulus; GO:0009409 response to cold; GO:0009605 response to external stimulus; GO:0009607 response to bio…	GO:0005618 cell wall; GO:0005622 intracellular; GO:0005623 cell; GO:0005634 nucleus; GO:0005730 nucleolus; GO:0005737 cytoplasm; GO:0005739 mitochondrion; GO:0005740 mitochondrial envelope; GO:0005741 mitochondrial outer membrane; GO:0005773 vacuole; GO:0005774 vacuolar membrane; GO:0005886 plasma membrane; GO:0009507 chloroplast; GO:0009526 plastid envelope; GO:0009536 plastid; GO:0009941 chloro…	GO:0005215 transporter activity; GO:0005216 ion channel activity; GO:0005244 voltage-gated ion channel activity; GO:0005253 anion channel activity; GO:0008308 voltage-gated anion channel activity; GO:0008509 anion transmembrane transporter activity; GO:0015075 ion transmembrane transporter activity; GO:0015103 inorganic anion transmembrane transporter activity; GO:0015267 channel activity; GO:001…	K15040	VDAC2; voltage-dependent anion channel protein 2
HORVU2Hr1G080630.1	149	1.973	Up	0.0129232	1.665	Up	0.036381	K	14-3-3-like protein GF14-B	YWHAE	1	2.14607e-07	120.65	K(1)DAAENTMVAYK	2	-1.6686	17	plasma membrane	GO:0010468 regulation of gene expression; GO:0019222 regulation of metabolic process; GO:0050789 regulation of biological process; GO:0060255 regulation of macromolecule metabolic process; GO:0065007 biological regulation;	GO:0005622 intracellular; GO:0005623 cell; GO:0005634 nucleus; GO:0005737 cytoplasm; GO:0043226 organelle; GO:0043227 membrane-bounded organelle; GO:0043229 intracellular organelle; GO:0043231 intracellular membrane-bounded organelle; GO:0044424 intracellular part; GO:0044464 cell part;	GO:0003676 nucleic acid binding; GO:0003677 DNA binding; GO:0005488 binding; GO:0044877 macromolecular complex binding; GO:0097159 organic cyclic compound binding; GO:1901363 heterocyclic compound binding;	K06630	YWHAE; 14-3-3 protein epsilon		PF00244	14-3-3 protein
HORVU3Hr1G059320.2	126	1.649	Up	0.0152581	1.937	Up	0.0111181	K	V-type proton ATPase subunit E	ATPeV1E	1	0.000595502	84.368	LK(1)EPAVLLR	2	2.3378	14	cytoplasm	GO:0000003 reproduction; GO:0003006 developmental process involved in reproduction; GO:0006810 transport; GO:0006811 ion transport; GO:0006812 cation transport; GO:0006950 response to stress; GO:0006952 defense response; GO:0006970 response to osmotic stress; GO:0006996 organelle organization; GO:0007030 Golgi organization; GO:0007275 multicellular organism development; GO:0009266 response to tem…	GO:0000325 plant-type vacuole; GO:0005622 intracellular; GO:0005623 cell; GO:0005737 cytoplasm; GO:0005773 vacuole; GO:0005774 vacuolar membrane; GO:0005794 Golgi apparatus; GO:0005829 cytosol; GO:0005840 ribosome; GO:0005844 polysome; GO:0009705 plant-type vacuole membrane; GO:0012505 endomembrane system; GO:0016020 membrane; GO:0022626 cytosolic ribosome; GO:0031090 organelle membrane; GO:00329…	GO:0003735 structural constituent of ribosome; GO:0003824 catalytic activity; GO:0005198 structural molecule activity; GO:0005215 transporter activity; GO:0008324 cation transmembrane transporter activity; GO:0015075 ion transmembrane transporter activity; GO:0015077 monovalent inorganic cation transmembrane transporter activity; GO:0015078 hydrogen ion transmembrane transporter activity; GO:0015…	K02150	ATPeV1E, ATP6E; V-type H+-transporting ATPase subunit E	osa00190 Oxidative phosphorylation - Oryza sativa japonica (Japanese rice) (RefSeq); osa01100 Metabolic pathways - Oryza sativa japonica (Japanese rice) (RefSeq); osa04145 Phagosome - Oryza sativa japonica (Japanese rice) (RefSeq);
HORVU3Hr1G073230.1	628	1.721	Up	0.00067579	1.633	Up	0.00084189	K	Chaperone protein DnaK	DnaK	1	0.000274435	74.849	AEMASDDIEK(1)IK	2	0.37398	19	mitochondria		GO:0005622 intracellular; GO:0005623 cell; GO:0005737 cytoplasm; GO:0005739 mitochondrion; GO:0043226 organelle; GO:0043227 membrane-bounded organelle; GO:0043229 intracellular organelle; GO:0043231 intracellular membrane-bounded organelle; GO:0044424 intracellular part; GO:0044444 cytoplasmic part; GO:0044464 cell part;		K04043	dnaK, HSPA9; molecular chaperone DnaK	osa03018 RNA degradation - Oryza sativa japonica (Japanese rice) (RefSeq);
HORVU4Hr1G043910.1	203	3.784	Up	0.00154167	1.778	Up	0.0100359	K	Protein disulfide-isomerase	PDIA1	1	8.16442e-06	87.573	EIK(1)APEDATYLEDGK	2	1.1733	16	cytoplasm	GO:0000003 reproduction; GO:0003006 developmental process involved in reproduction; GO:0006457 protein folding; GO:0006950 response to stress; GO:0006970 response to osmotic stress; GO:0007275 multicellular organism development; GO:0009314 response to radiation; GO:0009416 response to light stimulus; GO:0009628 response to abiotic stimulus; GO:0009642 response to light intensity; GO:0009644 respo…	GO:0000322 storage vacuole; GO:0000323 lytic vacuole; GO:0000325 plant-type vacuole; GO:0000326 protein storage vacuole; GO:0000327 lytic vacuole within protein storage vacuole; GO:0005618 cell wall; GO:0005622 intracellular; GO:0005623 cell; GO:0005737 cytoplasm; GO:0005773 vacuole; GO:0005774 vacuolar membrane; GO:0005783 endoplasmic reticulum; GO:0005788 endoplasmic reticulum lumen; GO:0005794…	GO:0003756 protein disulfide isomerase activity; GO:0003824 catalytic activity; GO:0016853 isomerase activity; GO:0016860 intramolecular oxidoreductase activity; GO:0016864 intramolecular oxidoreductase activity, transposing S-S bonds;	K09580	PDIA1, P4HB; protein disulfide-isomerase A1 [EC:5.3.4.1]	osa04141 Protein processing in endoplasmic reticulum - Oryza sativa japonica (Japanese rice) (RefSeq);	PF00085; PF13848	Thioredoxin; Thioredoxin-like domain
HORVU4Hr1G058940.2	63	1.542	Up	0.04318	1.906	Up	0.0141006	K	histone H2A 6	H2A	1	7.53956e-07	109.88	SVK(1)AGLQFPVGR	2	1.1294	14	nucleus				K11251	H2A; histone H2A		PF00125	Core histone H2A/H2B/H3/H4
HORVU5Hr1G096370.1	64	2.602	Up	0.037638	3.283	Up	0.0050355	K	UDP-glucose 6-dehydrogenase family protein	UGDH	1	0.000601637	79.311	GK(1)NLFFSTDVEK	2	2.1312	14	extracellular	GO:0005975 carbohydrate metabolic process; GO:0005976 polysaccharide metabolic process; GO:0006022 aminoglycan metabolic process; GO:0006023 aminoglycan biosynthetic process; GO:0006024 glycosaminoglycan biosynthetic process; GO:0006065 UDP-glucuronate biosynthetic process; GO:0006082 organic acid metabolic process; GO:0006139 nucleobase-containing compound metabolic process; GO:0006725 cellular …	GO:0005576 extracellular region; GO:0005618 cell wall; GO:0005622 intracellular; GO:0005623 cell; GO:0005634 nucleus; GO:0005737 cytoplasm; GO:0005829 cytosol; GO:0030312 external encapsulating structure; GO:0043226 organelle; GO:0043227 membrane-bounded organelle; GO:0043229 intracellular organelle; GO:0043231 intracellular membrane-bounded organelle; GO:0044424 intracellular part; GO:0044444 cy…	GO:0003824 catalytic activity; GO:0003979 UDP-glucose 6-dehydrogenase activity; GO:0016491 oxidoreductase activity; GO:0016614 oxidoreductase activity, acting on CH-OH group of donors; GO:0016616 oxidoreductase activity, acting on the CH-OH group of donors, NAD or NADP as acceptor;	K00012	UGDH, ugd; UDPglucose 6-dehydrogenase [EC:1.1.1.22]	osa00040 Pentose and glucuronate interconversions - Oryza sativa japonica (Japanese rice) (RefSeq); osa00053 Ascorbate and aldarate metabolism - Oryza sativa japonica (Japanese rice) (RefSeq); osa00520 Amino sugar and nucleotide sugar metabolism - Oryza sativa japonica (Japanese rice) (RefSeq); osa01100 Metabolic pathways - Oryza sativa japonica (Japanese rice) (RefSeq);	PF03721; PF00984; PF03720	UDP-glucose/GDP-mannose dehydrogenase family, NAD binding domain; UDP-glucose/GDP-mannose dehydrogenase family, central domain; UDP-glucose/GDP-mannose dehydrogenase family, UDP binding domain
HORVU5Hr1G104720.1	83	2.236	Up	0.0118958	2.012	Up	0.030758	K	30S ribosomal protein S13	RP-S18e	1	0.00645883	103.8	KADIDMNK(1)R	2	1.6795	8	peroxisome	GO:0006412 translation; GO:0006413 translational initiation; GO:0006518 peptide metabolic process; GO:0006807 nitrogen compound metabolic process; GO:0008152 metabolic process; GO:0009058 biosynthetic process; GO:0009059 macromolecule biosynthetic process; GO:0009987 cellular process; GO:0010467 gene expression; GO:0019538 protein metabolic process; GO:0022613 ribonucleoprotein complex biogenesis…	GO:0005618 cell wall; GO:0005622 intracellular; GO:0005623 cell; GO:0005634 nucleus; GO:0005730 nucleolus; GO:0005737 cytoplasm; GO:0005773 vacuole; GO:0005774 vacuolar membrane; GO:0005829 cytosol; GO:0005840 ribosome; GO:0005886 plasma membrane; GO:0005911 cell-cell junction; GO:0009506 plasmodesma; GO:0015935 small ribosomal subunit; GO:0016020 membrane; GO:0022626 cytosolic ribosome; GO:00226…	GO:0003676 nucleic acid binding; GO:0003723 RNA binding; GO:0003729 mRNA binding; GO:0003735 structural constituent of ribosome; GO:0005198 structural molecule activity; GO:0005488 binding; GO:0097159 organic cyclic compound binding; GO:1901363 heterocyclic compound binding;	K02964	RP-S18e, RPS18; small subunit ribosomal protein S18e	osa03010 Ribosome - Oryza sativa japonica (Japanese rice) (RefSeq);
HORVU6Hr1G032550.1	389	1.639	Up	0.0139017	1.7	Up	0.0060783	K	pentatricopeptide repeat 336	PPR336	1	1.00501e-05	99.668	VLK(1)AMEEGGFAPDSTVHGK	3	1.9023	19	chloroplast	GO:0006139 nucleobase-containing compound metabolic process; GO:0006396 RNA processing; GO:0006725 cellular aromatic compound metabolic process; GO:0006807 nitrogen compound metabolic process; GO:0008152 metabolic process; GO:0008380 RNA splicing; GO:0009451 RNA modification; GO:0009987 cellular process; GO:0010467 gene expression; GO:0016070 RNA metabolic process; GO:0034641 cellular nitrogen co…	GO:0005622 intracellular; GO:0005623 cell; GO:0005737 cytoplasm; GO:0005739 mitochondrion; GO:0043226 organelle; GO:0043227 membrane-bounded organelle; GO:0043229 intracellular organelle; GO:0043231 intracellular membrane-bounded organelle; GO:0044424 intracellular part; GO:0044444 cytoplasmic part; GO:0044464 cell part;	GO:0003676 nucleic acid binding; GO:0003723 RNA binding; GO:0003824 catalytic activity; GO:0004518 nuclease activity; GO:0004519 endonuclease activity; GO:0005488 binding; GO:0016787 hydrolase activity; GO:0016788 hydrolase activity, acting on ester bonds; GO:0097159 organic cyclic compound binding; GO:1901363 heterocyclic compound binding;
HORVU7Hr1G047700.3	230	1.6	Up	0.00126152	2.244	Up	0.0049414	K	formate dehydrogenase	FDH	1	1.13907e-13	127.03	LQINPELEK(1)EIGAK	2	2.0606	15	mitochondria	GO:0010035 response to inorganic substance; GO:0010038 response to metal ion; GO:0042221 response to chemical; GO:0046686 response to cadmium ion; GO:0050896 response to stimulus;	GO:0005622 intracellular; GO:0005623 cell; GO:0005737 cytoplasm; GO:0005739 mitochondrion; GO:0009507 chloroplast; GO:0009536 plastid; GO:0009579 thylakoid; GO:0043226 organelle; GO:0043227 membrane-bounded organelle; GO:0043229 intracellular organelle; GO:0043231 intracellular membrane-bounded organelle; GO:0044424 intracellular part; GO:0044444 cytoplasmic part; GO:0044464 cell part;		K00122	FDH; formate dehydrogenase [EC:1.17.1.9]	osa00630 Glyoxylate and dicarboxylate metabolism - Oryza sativa japonica (Japanese rice) (RefSeq); osa01100 Metabolic pathways - Oryza sativa japonica (Japanese rice) (RefSeq); osa01200 Carbon metabolism - Oryza sativa japonica (Japanese rice) (RefSeq);	PF00389; PF02826	D-isomer specific 2-hydroxyacid dehydrogenase, catalytic domain; D-isomer specific 2-hydroxyacid dehydrogenase, NAD binding domain
HORVU7Hr1G072650.1	345	2.412	Up	0.029657	1.936	Up	0.000159766	K	Dihydrolipoyllysine-residue acetyltransferase component of pyruvate dehydrogenase complex	DLAT	1	1.2069e-75	218.58	EQHGVK(1)VSVNDIVIK	3	2.615	29	mitochondria		GO:0005622 intracellular; GO:0005623 cell; GO:0005737 cytoplasm; GO:0032991 macromolecular complex; GO:0044424 intracellular part; GO:0044444 cytoplasmic part; GO:0044464 cell part; GO:0045254 pyruvate dehydrogenase complex; GO:1902494 catalytic complex; GO:1990204 oxidoreductase complex;		K00627	DLAT, aceF, pdhC; pyruvate dehydrogenase E2 component (dihydrolipoamide acetyltransferase) [EC:2.3.1.12]	osa00010 Glycolysis / Gluconeogenesis - Oryza sativa japonica (Japanese rice) (RefSeq); osa00020 Citrate cycle (TCA cycle) - Oryza sativa japonica (Japanese rice) (RefSeq); osa00620 Pyruvate metabolism - Oryza sativa japonica (Japanese rice) (RefSeq); osa01100 Metabolic pathways - Oryza sativa japonica (Japanese rice) (RefSeq); osa01110 Biosynthesis of secondary metabolites - Oryza sativa japonic…	PF00364; PF00198	Biotin-requiring enzyme; 2-oxoacid dehydrogenases acyltransferase (catalytic domain)
HORVU7Hr1G075360.2	32	1.7	Up	0.0102794	1.515	Up	0.0023623	K	60S acidic ribosomal protein family	RP-LP1	1	0.000419123	83.623	IATVVK(1)AAGIK	2	2.1638	15	cytoplasm	GO:0001932 regulation of protein phosphorylation; GO:0001934 positive regulation of protein phosphorylation; GO:0002181 cytoplasmic translation; GO:0006412 translation; GO:0006518 peptide metabolic process; GO:0006807 nitrogen compound metabolic process; GO:0008152 metabolic process; GO:0009058 biosynthetic process; GO:0009059 macromolecule biosynthetic process; GO:0009893 positive regulation of …	GO:0005622 intracellular; GO:0005623 cell; GO:0005634 nucleus; GO:0005737 cytoplasm; GO:0005829 cytosol; GO:0005840 ribosome; GO:0005844 polysome; GO:0005886 plasma membrane; GO:0015934 large ribosomal subunit; GO:0016020 membrane; GO:0022625 cytosolic large ribosomal subunit; GO:0022626 cytosolic ribosome; GO:0032991 macromolecular complex; GO:0042788 polysomal ribosome; GO:0043226 organelle; GO…	GO:0003735 structural constituent of ribosome; GO:0005198 structural molecule activity; GO:0008047 enzyme activator activity; GO:0019207 kinase regulator activity; GO:0019209 kinase activator activity; GO:0019887 protein kinase regulator activity; GO:0030234 enzyme regulator activity; GO:0030295 protein kinase activator activity; GO:0098772 molecular function regulator;	K02942	RP-LP1, RPLP1; large subunit ribosomal protein LP1	osa03010 Ribosome - Oryza sativa japonica (Japanese rice) (RefSeq);
HORVU7Hr1G088190.6	190	1.69	Up	0.0021987	1.949	Up	0.0036177	K	Ribulose bisphosphate carboxylase large chain	rbcL	1	0.00123546	72.038	LGLSAK(1)NYGR	2	2.2938	13	cytoplasm		GO:0005622 intracellular; GO:0005623 cell; GO:0005737 cytoplasm; GO:0009507 chloroplast; GO:0009536 plastid; GO:0043226 organelle; GO:0043227 membrane-bounded organelle; GO:0043229 intracellular organelle; GO:0043231 intracellular membrane-bounded organelle; GO:0044424 intracellular part; GO:0044444 cytoplasmic part; GO:0044464 cell part;		K01601	rbcL; ribulose-bisphosphate carboxylase large chain [EC:4.1.1.39]	osa00630 Glyoxylate and dicarboxylate metabolism - Oryza sativa japonica (Japanese rice) (RefSeq); osa00710 Carbon fixation in photosynthetic organisms - Oryza sativa japonica (Japanese rice) (RefSeq); osa01100 Metabolic pathways - Oryza sativa japonica (Japanese rice) (RefSeq); osa01110 Biosynthesis of secondary metabolites - Oryza sativa japonica (Japanese rice) (RefSeq); osa01200 Carbon metabo…	PF02788; PF00016	Ribulose bisphosphate carboxylase large chain, N-terminal domain; Ribulose bisphosphate carboxylase large chain, catalytic domain
HORVU2Hr1G006250.1	240	0.445	Down	0.009364	0.282	Down	0.021676	K	Dihydrolipoyllysine-residue succinyltransferase component of 2-oxoglutarate dehydrogenase complex	odhB	1	1.14889e-14	147.78	K(1)QAPKPTPSK	2	1.1696	12	cytoplasm				K00658	DLST, sucB; 2-oxoglutarate dehydrogenase E2 component (dihydrolipoamide succinyltransferase) [EC:2.3.1.61]	osa00020 Citrate cycle (TCA cycle) - Oryza sativa japonica (Japanese rice) (RefSeq); osa00310 Lysine degradation - Oryza sativa japonica (Japanese rice) (RefSeq); osa00380 Tryptophan metabolism - Oryza sativa japonica (Japanese rice) (RefSeq); osa01100 Metabolic pathways - Oryza sativa japonica (Japanese rice) (RefSeq); osa01110 Biosynthesis of secondary metabolites - Oryza sativa japonica (Japan…	PF00364; PF00198	Biotin-requiring enzyme; 2-oxoacid dehydrogenases acyltransferase (catalytic domain)
HORVU2Hr1G072660.2	125	0.573	Down	0.0040591	0.449	Down	0.028418	K	ATP synthase D chain, mitochondrial	ATPeF0D	1	0.00110115	100.84	IEK(1)EIAEMK	2	2.211	21	nucleus	GO:0006139 nucleobase-containing compound metabolic process; GO:0006163 purine nucleotide metabolic process; GO:0006164 purine nucleotide biosynthetic process; GO:0006725 cellular aromatic compound metabolic process; GO:0006753 nucleoside phosphate metabolic process; GO:0006754 ATP biosynthetic process; GO:0006793 phosphorus metabolic process; GO:0006796 phosphate-containing compound metabolic pr…	GO:0000274 mitochondrial proton-transporting ATP synthase, stator stalk; GO:0000276 mitochondrial proton-transporting ATP synthase complex, coupling factor F(o); GO:0005622 intracellular; GO:0005623 cell; GO:0005634 nucleus; GO:0005730 nucleolus; GO:0005737 cytoplasm; GO:0005739 mitochondrion; GO:0005740 mitochondrial envelope; GO:0005743 mitochondrial inner membrane; GO:0005753 mitochondrial pro…	GO:0003735 structural constituent of ribosome; GO:0005198 structural molecule activity; GO:0005488 binding; GO:0005507 copper ion binding; GO:0008270 zinc ion binding; GO:0043167 ion binding; GO:0043169 cation binding; GO:0046872 metal ion binding; GO:0046914 transition metal ion binding;	K02138	ATPeF0D, ATP5H, ATP7; F-type H+-transporting ATPase subunit d	osa00190 Oxidative phosphorylation - Oryza sativa japonica (Japanese rice) (RefSeq); osa01100 Metabolic pathways - Oryza sativa japonica (Japanese rice) (RefSeq);

## Sheet: Co-regulated DFASPsin Pi stress
Protein accession	Position	P6H/D1CK6H Ratio	Regulated Type	P6H/D1CK6H P value	P48H/D1CK6H Ratio	Regulated Type	P48H/D1CK6H P value	R6H/D1CK6H Ratio	Regulated Type	R6H/D1CK6H P value	R48H/D1CK6H Ratio	Regulated Type	R48H/D1CK6H P value	Amino acid	Protein description	Gene name	Localization probability	PEP	Score	Modified sequence	Charge	Mass error [ppm]	MS/MS Count	Subcellular localization	Biological Process	Cellular Component	Molecular Function	KEGG KO No.	KEGG Gene	KEGG pathway	Pfam ID	Domain description
HORVU0Hr1G018510.1	295	2.393	Up	0.0102626	1.601	Up	0.045161	1.901	Up	0.011738	2.149	Up	0.0043184	K	Male gametophyte defective 1	MGP1	1	6.03447e-12	140.05	EVVEAMEGQLK(1)R	2	1.714	17	nucleus	GO:0007275 multicellular organism development; GO:0009555 pollen development; GO:0032501 multicellular organismal process; GO:0032502 developmental process; GO:0048229 gametophyte development; GO:0048856 anatomical structure development;	GO:0005622 intracellular; GO:0005623 cell; GO:0005634 nucleus; GO:0005730 nucleolus; GO:0005737 cytoplasm; GO:0005739 mitochondrion; GO:0005740 mitochondrial envelope; GO:0005743 mitochondrial inner membrane; GO:0005753 mitochondrial proton-transporting ATP synthase complex; GO:0009507 chloroplast; GO:0009536 plastid; GO:0016020 membrane; GO:0016469 proton-transporting two-sector ATPase complex; …	GO:0005488 binding; GO:0005507 copper ion binding; GO:0008270 zinc ion binding; GO:0043167 ion binding; GO:0043169 cation binding; GO:0046872 metal ion binding; GO:0046914 transition metal ion binding; GO:0050897 cobalt ion binding;
HORVU0Hr1G019950.1	158	1.906	Up	0.025318	2.299	Up	0.0045371	2.923	Up	0.00023583	3.791	Up	0.000199246	K	ATP synthase subunit alpha	Atpa	1	4.36414e-24	139.78	K(1)SVHEPMQTGLK	3	1.767	46	chloroplast		GO:0005622 intracellular; GO:0005623 cell; GO:0005737 cytoplasm; GO:0005739 mitochondrion; GO:0005740 mitochondrial envelope; GO:0005743 mitochondrial inner membrane; GO:0016020 membrane; GO:0019866 organelle inner membrane; GO:0031090 organelle membrane; GO:0031966 mitochondrial membrane; GO:0031967 organelle envelope; GO:0031975 envelope; GO:0043226 organelle; GO:0043227 membrane-bounded organe…					PF02874; PF00006; PF00306	ATP synthase alpha/beta family, beta-barrel domain; ATP synthase alpha/beta family, nucleotide-binding domain; ATP synthase alpha/beta chain, C terminal domain
HORVU1Hr1G023660.1	30	2.8	Up	0.029258	2.347	Up	0.028562	1.685	Up	0.0051184	1.575	Up	0.0039954	K	ubiquitin 5	Ub5	1	8.67337e-06	134.66	MQIFVK(1)TLTGK	2	0.99829	27	mitochondria	GO:0006508 proteolysis; GO:0006511 ubiquitin-dependent protein catabolic process; GO:0006807 nitrogen compound metabolic process; GO:0008152 metabolic process; GO:0009056 catabolic process; GO:0009057 macromolecule catabolic process; GO:0009987 cellular process; GO:0019538 protein metabolic process; GO:0019941 modification-dependent protein catabolic process; GO:0030163 protein catabolic process;…	GO:0005622 intracellular; GO:0005623 cell; GO:0005737 cytoplasm; GO:0005794 Golgi apparatus; GO:0005829 cytosol; GO:0005840 ribosome; GO:0005886 plasma membrane; GO:0005911 cell-cell junction; GO:0009506 plasmodesma; GO:0012505 endomembrane system; GO:0015935 small ribosomal subunit; GO:0016020 membrane; GO:0022626 cytosolic ribosome; GO:0022627 cytosolic small ribosomal subunit; GO:0030054 cell …	GO:0003676 nucleic acid binding; GO:0003723 RNA binding; GO:0003729 mRNA binding; GO:0003735 structural constituent of ribosome; GO:0005198 structural molecule activity; GO:0005488 binding; GO:0097159 organic cyclic compound binding; GO:1901363 heterocyclic compound binding;	K02977	RP-S27Ae, RPS27A; small subunit ribosomal protein S27Ae	osa03010 Ribosome - Oryza sativa japonica (Japanese rice) (RefSeq);	PF00240; PF01599	Ubiquitin family; Ribosomal protein S27a
HORVU1Hr1G024710.2	125	1.593	Up	0.0042581	1.509	Up	0.0134839	1.948	Up	0.0020961	1.62	Up	0.0099564	K	60S ribosomal protein L10-2	RP-L10e	1	4.37502e-07	126.29	INK(1)MLSCAGADR	2	0.29035	22	chloroplast	GO:0000027 ribosomal large subunit assembly; GO:0002252 immune effector process; GO:0002376 immune system process; GO:0006412 translation; GO:0006518 peptide metabolic process; GO:0006807 nitrogen compound metabolic process; GO:0006950 response to stress; GO:0006952 defense response; GO:0006996 organelle organization; GO:0008152 metabolic process; GO:0009058 biosynthetic process; GO:0009059 macro…	GO:0005622 intracellular; GO:0005623 cell; GO:0005634 nucleus; GO:0005730 nucleolus; GO:0005737 cytoplasm; GO:0005773 vacuole; GO:0005774 vacuolar membrane; GO:0005829 cytosol; GO:0005840 ribosome; GO:0005844 polysome; GO:0009507 chloroplast; GO:0009526 plastid envelope; GO:0009536 plastid; GO:0009941 chloroplast envelope; GO:0015934 large ribosomal subunit; GO:0016020 membrane; GO:0022625 cytoso…	GO:0003676 nucleic acid binding; GO:0003723 RNA binding; GO:0003729 mRNA binding; GO:0003735 structural constituent of ribosome; GO:0005198 structural molecule activity; GO:0005488 binding; GO:0097159 organic cyclic compound binding; GO:1901363 heterocyclic compound binding;	K02866	RP-L10e, RPL10; large subunit ribosomal protein L10e	osa03010 Ribosome - Oryza sativa japonica (Japanese rice) (RefSeq);
HORVU1Hr1G038680.8	150	2.712	Up	0.0123831	1.896	Up	0.036179	2.127	Up	0.0111958	2.188	Up	0.0304	K	60 kDa chaperonin 1	HSPD1	1	3.65216e-14	149.58	TVIIEQSFGAPK(1)VTK	2	2.3365	22	chloroplast	GO:0006457 protein folding; GO:0006458 'de novo' protein folding; GO:0006605 protein targeting; GO:0006626 protein targeting to mitochondrion; GO:0006810 transport; GO:0006839 mitochondrial transport; GO:0006886 intracellular protein transport; GO:0006950 response to stress; GO:0006996 organelle organization; GO:0007005 mitochondrion organization; GO:0008104 protein localization; GO:0009266 respo…	GO:0005622 intracellular; GO:0005623 cell; GO:0005737 cytoplasm; GO:0005739 mitochondrion; GO:0005759 mitochondrial matrix; GO:0005773 vacuole; GO:0005774 vacuolar membrane; GO:0005829 cytosol; GO:0005840 ribosome; GO:0005844 polysome; GO:0005886 plasma membrane; GO:0009507 chloroplast; GO:0009526 plastid envelope; GO:0009532 plastid stroma; GO:0009536 plastid; GO:0009570 chloroplast stroma; GO:0…	GO:0000166 nucleotide binding; GO:0003735 structural constituent of ribosome; GO:0005198 structural molecule activity; GO:0005488 binding; GO:0005507 copper ion binding; GO:0005515 protein binding; GO:0005524 ATP binding; GO:0008144 drug binding; GO:0017076 purine nucleotide binding; GO:0030554 adenyl nucleotide binding; GO:0032553 ribonucleotide binding; GO:0032555 purine ribonucleotide binding;…	K04077	groEL, HSPD1; chaperonin GroEL	osa03018 RNA degradation - Oryza sativa japonica (Japanese rice) (RefSeq);
HORVU1Hr1G042220.1	77	2.503	Up	0.0037016	2.01	Up	0.00073577	2.495	Up	0.00051883	2.481	Up	0.0022368	K	40S ribosomal protein S17-4	RP-S17e	1	5.51285e-09	145.75	VLEEVSILQSK(1)R	2	1.3211	15	nucleus	GO:0000028 ribosomal small subunit assembly; GO:0006996 organelle organization; GO:0009987 cellular process; GO:0016043 cellular component organization; GO:0022607 cellular component assembly; GO:0022613 ribonucleoprotein complex biogenesis; GO:0022618 ribonucleoprotein complex assembly; GO:0034622 cellular macromolecular complex assembly; GO:0042254 ribosome biogenesis; GO:0042255 ribosome assem…	GO:0005622 intracellular; GO:0005623 cell; GO:0005737 cytoplasm; GO:0005829 cytosol; GO:0005840 ribosome; GO:0015935 small ribosomal subunit; GO:0022626 cytosolic ribosome; GO:0022627 cytosolic small ribosomal subunit; GO:0032991 macromolecular complex; GO:0043226 organelle; GO:0043228 non-membrane-bounded organelle; GO:0043229 intracellular organelle; GO:0043232 intracellular non-membrane-bounde…	GO:0003676 nucleic acid binding; GO:0003723 RNA binding; GO:0003729 mRNA binding; GO:0005488 binding; GO:0097159 organic cyclic compound binding; GO:1901363 heterocyclic compound binding;	K02962	RP-S17e, RPS17; small subunit ribosomal protein S17e	osa03010 Ribosome - Oryza sativa japonica (Japanese rice) (RefSeq);
HORVU1Hr1G055440.1	87	3.934	Up	0.007701	2.595	Up	0.021861	2.787	Up	0.0035564	3.146	Up	0.0033767	K	Nucleoside diphosphate kinase family protein	ndk	1	2.27892e-51	177.41	K(1)IIGATNPLASEPGTIR	2	2.4615	15	cytoplasm	GO:0000302 response to reactive oxygen species; GO:0006139 nucleobase-containing compound metabolic process; GO:0006165 nucleoside diphosphate phosphorylation; GO:0006725 cellular aromatic compound metabolic process; GO:0006753 nucleoside phosphate metabolic process; GO:0006793 phosphorus metabolic process; GO:0006796 phosphate-containing compound metabolic process; GO:0006807 nitrogen compound m…	GO:0005622 intracellular; GO:0005623 cell; GO:0044464 cell part;	GO:0003824 catalytic activity; GO:0004550 nucleoside diphosphate kinase activity; GO:0016301 kinase activity; GO:0016740 transferase activity; GO:0016772 transferase activity, transferring phosphorus-containing groups; GO:0016776 phosphotransferase activity, phosphate group as acceptor; GO:0019205 nucleobase-containing compound kinase activity;	K00940	ndk, NME; nucleoside-diphosphate kinase [EC:2.7.4.6]	osa00230 Purine metabolism - Oryza sativa japonica (Japanese rice) (RefSeq); osa00240 Pyrimidine metabolism - Oryza sativa japonica (Japanese rice) (RefSeq); osa01100 Metabolic pathways - Oryza sativa japonica (Japanese rice) (RefSeq); osa01110 Biosynthesis of secondary metabolites - Oryza sativa japonica (Japanese rice) (RefSeq); osa04016 MAPK signaling pathway - plant - Oryza sativa japonica (J…	PF00334	Nucleoside diphosphate kinase
HORVU1Hr1G057970.2	83	2.09	Up	0.0020235	1.581	Up	0.006776	2.374	Up	0.00146494	1.768	Up	0.0058234	K	nascent polypeptide-associated complex subunit alpha-like protein 3	NACA	1	0.000712586	81.099	LGMK(1)TITGVSR	2	0.22663	20	nucleus				K03626	EGD2, NACA; nascent polypeptide-associated complex subunit alpha
HORVU1Hr1G079910.6	401	1.525	Up	0.0052751	1.602	Up	0.0057582	1.722	Up	0.00025589	1.57	Up	0.020417	K	60 kDa chaperonin	HSPD1	0.985592	7.52742e-25	141.87	ESLENNTAMFDK(0.014)EK(0.986)AQER	3	2.158	16	mitochondria	GO:0006457 protein folding; GO:0006458 'de novo' protein folding; GO:0006605 protein targeting; GO:0006626 protein targeting to mitochondrion; GO:0006810 transport; GO:0006839 mitochondrial transport; GO:0006886 intracellular protein transport; GO:0006996 organelle organization; GO:0007005 mitochondrion organization; GO:0008104 protein localization; GO:0009987 cellular process; GO:0010035 respons…	GO:0005622 intracellular; GO:0005623 cell; GO:0005737 cytoplasm; GO:0005739 mitochondrion; GO:0005773 vacuole; GO:0005774 vacuolar membrane; GO:0005829 cytosol; GO:0016020 membrane; GO:0031090 organelle membrane; GO:0043226 organelle; GO:0043227 membrane-bounded organelle; GO:0043229 intracellular organelle; GO:0043231 intracellular membrane-bounded organelle; GO:0044422 organelle part; GO:004442…	GO:0005488 binding; GO:0005515 protein binding; GO:0044183 protein binding involved in protein folding; GO:0051082 unfolded protein binding;	K04077	groEL, HSPD1; chaperonin GroEL	osa03018 RNA degradation - Oryza sativa japonica (Japanese rice) (RefSeq);
HORVU1Hr1G083840.2	281	8.483	Up	0.037159	3.917	Up	0.0149353	8.661	Up	0.0038602	1.928	Up	0.00100403	K	ATP synthase subunit beta	Atpa	1	7.16291e-11	127.03	EMIESGVIK(1)LDDK	2	0.68699	39	mitochondria	GO:0006139 nucleobase-containing compound metabolic process; GO:0006163 purine nucleotide metabolic process; GO:0006164 purine nucleotide biosynthetic process; GO:0006725 cellular aromatic compound metabolic process; GO:0006753 nucleoside phosphate metabolic process; GO:0006754 ATP biosynthetic process; GO:0006793 phosphorus metabolic process; GO:0006796 phosphate-containing compound metabolic pr…	GO:0005622 intracellular; GO:0005623 cell; GO:0005737 cytoplasm; GO:0005739 mitochondrion; GO:0005740 mitochondrial envelope; GO:0005743 mitochondrial inner membrane; GO:0016020 membrane; GO:0019866 organelle inner membrane; GO:0031090 organelle membrane; GO:0031966 mitochondrial membrane; GO:0031967 organelle envelope; GO:0031975 envelope; GO:0043226 organelle; GO:0043227 membrane-bounded organe…	GO:0000166 nucleotide binding; GO:0005488 binding; GO:0005524 ATP binding; GO:0008144 drug binding; GO:0017076 purine nucleotide binding; GO:0030554 adenyl nucleotide binding; GO:0032553 ribonucleotide binding; GO:0032555 purine ribonucleotide binding; GO:0032559 adenyl ribonucleotide binding; GO:0035639 purine ribonucleoside triphosphate binding; GO:0036094 small molecule binding; GO:0043167 ion…	K02133	ATPeF1B, ATP5B, ATP2; F-type H+-transporting ATPase subunit beta [EC:3.6.3.14]	osa00190 Oxidative phosphorylation - Oryza sativa japonica (Japanese rice) (RefSeq); osa01100 Metabolic pathways - Oryza sativa japonica (Japanese rice) (RefSeq);	PF02874; PF00006	ATP synthase alpha/beta family, beta-barrel domain; ATP synthase alpha/beta family, nucleotide-binding domain
HORVU1Hr1G092860.1	118	3.132	Up	4.2172e-05	2.997	Up	0.00146366	3.065	Up	0.000142291	3.407	Up	0.00036014	K	Mitochondrial substrate carrier family protein	ATPeF1B	1	1.5604e-18	144.09	IVPNSAVK(1)FFSYEQASR	3	2.1896	31	cytoplasm	GO:0006810 transport; GO:0006839 mitochondrial transport; GO:0051179 localization; GO:0051234 establishment of localization; GO:0055085 transmembrane transport;	GO:0005622 intracellular; GO:0005623 cell; GO:0005737 cytoplasm; GO:0005739 mitochondrion; GO:0005740 mitochondrial envelope; GO:0005743 mitochondrial inner membrane; GO:0016020 membrane; GO:0016021 integral component of membrane; GO:0019866 organelle inner membrane; GO:0031090 organelle membrane; GO:0031224 intrinsic component of membrane; GO:0031966 mitochondrial membrane; GO:0031967 organelle …	GO:0005215 transporter activity; GO:0022857 transmembrane transporter activity;	K14684	SLC25A23S; solute carrier family 25 (mitochondrial phosphate transporter), member 23/24/25/41
HORVU2Hr1G051740.1	188	3.383	Up	9.5966e-05	3.437	Up	0.00020145	3.141	Up	0.000116492	3.536	Up	0.00022306	K	NADH-quinone oxidoreductase subunit F 1	NDUFV1	1	0.00012281	124.81	GADWIVNEMK(1)K	2	1.7538	26	cytoplasm				K03942	NDUFV1; NADH dehydrogenase (ubiquinone) flavoprotein 1 [EC:1.6.5.3 1.6.99.3]	osa00190 Oxidative phosphorylation - Oryza sativa japonica (Japanese rice) (RefSeq); osa01100 Metabolic pathways - Oryza sativa japonica (Japanese rice) (RefSeq);	PF10531; PF10589	SLBB domain; NADH-ubiquinone oxidoreductase-F iron-sulfur binding region
HORVU2Hr1G103130.3	191	2.166	Up	0.0032759	3.559	Up	0.0057242	3.973	Up	0.00145897	3.8	Up	0.0158221	K	Aminomethyltransferase	AMT	1	1.76779e-51	190.37	QYDAVVTK(1)MPFVPTK	2	0.47278	40	cytoplasm				K00605	gcvT, AMT; aminomethyltransferase [EC:2.1.2.10]	osa00260 Glycine, serine and threonine metabolism - Oryza sativa japonica (Japanese rice) (RefSeq); osa00630 Glyoxylate and dicarboxylate metabolism - Oryza sativa japonica (Japanese rice) (RefSeq); osa00670 One carbon pool by folate - Oryza sativa japonica (Japanese rice) (RefSeq); osa01100 Metabolic pathways - Oryza sativa japonica (Japanese rice) (RefSeq); osa01110 Biosynthesis of secondary me…	PF01571; PF08669	Aminomethyltransferase folate-binding domain; Glycine cleavage T-protein C-terminal barrel domain
HORVU2Hr1G125110.6	112	1.855	Up	0.005018	2.225	Up	0.0103212	2.318	Up	0.0033958	2.462	Up	0.0042232	K	Peroxidase superfamily protein	PSP	1	5.072e-29	126.46	AK(1)VHAACGPTVSCADISALATR	3	1.5047	14	chloroplast				K00430	E1.11.1.7; peroxidase [EC:1.11.1.7]	osa00940 Phenylpropanoid biosynthesis - Oryza sativa japonica (Japanese rice) (RefSeq); osa01100 Metabolic pathways - Oryza sativa japonica (Japanese rice) (RefSeq); osa01110 Biosynthesis of secondary metabolites - Oryza sativa japonica (Japanese rice) (RefSeq);	PF00141	Peroxidase
HORVU3Hr1G006440.1	349	2.205	Up	0.0144843	1.904	Up	0.0175165	1.938	Up	0.006322	1.981	Up	0.00125851	K	Xylanase inhibitor	XI	1	3.79049e-11	136.84	K(1)TFSFTPNLPGR	2	0.91561	14	nucleus
HORVU3Hr1G059060.2	438	2.125	Up	0.0013367	1.771	Up	0.0064824	2.265	Up	0.00109544	2.374	Up	0.00130468	K	Isocitrate dehydrogenase [NADP]	IDH	1	1.63374e-09	142.51	MTK(1)DLALLVHGSSK	2	1.5495	38	chloroplast				K00031	IDH1, IDH2, icd; isocitrate dehydrogenase [EC:1.1.1.42]	osa00020 Citrate cycle (TCA cycle) - Oryza sativa japonica (Japanese rice) (RefSeq); osa00480 Glutathione metabolism - Oryza sativa japonica (Japanese rice) (RefSeq); osa01100 Metabolic pathways - Oryza sativa japonica (Japanese rice) (RefSeq); osa01110 Biosynthesis of secondary metabolites - Oryza sativa japonica (Japanese rice) (RefSeq); osa01200 Carbon metabolism - Oryza sativa japonica (Japan…	PF00180	Isocitrate/isopropylmalate dehydrogenase
HORVU3Hr1G074040.3	215	1.708	Up	0.0037387	1.704	Up	0.0060585	1.654	Up	0.00108141	1.934	Up	0.00083633	K	Glutathione S-transferase 1	GST	1	4.47946e-05	99.855	IK(1)NVLAVYEAR	2	1.8949	15	chloroplast	GO:0000302 response to reactive oxygen species; GO:0001101 response to acid chemical; GO:0006518 peptide metabolic process; GO:0006575 cellular modified amino acid metabolic process; GO:0006749 glutathione metabolic process; GO:0006790 sulfur compound metabolic process; GO:0006807 nitrogen compound metabolic process; GO:0006950 response to stress; GO:0006979 response to oxidative stress; GO:00081…	GO:0005622 intracellular; GO:0005623 cell; GO:0005737 cytoplasm; GO:0032991 macromolecular complex; GO:0044424 intracellular part; GO:0044464 cell part;	GO:0003824 catalytic activity; GO:0004364 glutathione transferase activity; GO:0016740 transferase activity; GO:0016765 transferase activity, transferring alkyl or aryl (other than methyl) groups;	K00799	GST, gst; glutathione S-transferase [EC:2.5.1.18]	osa00480 Glutathione metabolism - Oryza sativa japonica (Japanese rice) (RefSeq); osa01100 Metabolic pathways - Oryza sativa japonica (Japanese rice) (RefSeq);	PF02798; PF00043	Glutathione S-transferase, N-terminal domain; Glutathione S-transferase, C-terminal domain
HORVU3Hr1G084310.1	129	2.136	Up	0.0029628	2.024	Up	0.00104257	2.189	Up	0.00045891	2.075	Up	0.000159364	K	60S ribosomal protein L1-A	RP-L10Ae	1	1.53654e-05	86.243	K(1)YHAFLASEAIIK	3	3.5348	18	chloroplast				K02865	RP-L10Ae, RPL10A; large subunit ribosomal protein L10Ae	osa03010 Ribosome - Oryza sativa japonica (Japanese rice) (RefSeq);	PF00687	Ribosomal protein L1p/L10e family
HORVU4Hr1G000910.3	53	3.138	Up	0.00053664	2.367	Up	0.00047779	3.483	Up	0.00043936	5.166	Up	1.71707e-05	K	Peptidyl-prolyl cis-trans isomerase	PPI	1	1.11051e-07	108.93	VVMELYADK(1)VPR	2	0.65134	35	chloroplast	GO:0000413 protein peptidyl-prolyl isomerization; GO:0006464 cellular protein modification process; GO:0006807 nitrogen compound metabolic process; GO:0007154 cell communication; GO:0007165 signal transduction; GO:0008152 metabolic process; GO:0009987 cellular process; GO:0010035 response to inorganic substance; GO:0010038 response to metal ion; GO:0018193 peptidyl-amino acid modification; GO:001…	GO:0005622 intracellular; GO:0005623 cell; GO:0005737 cytoplasm; GO:0005739 mitochondrion; GO:0005794 Golgi apparatus; GO:0005829 cytosol; GO:0012505 endomembrane system; GO:0043226 organelle; GO:0043227 membrane-bounded organelle; GO:0043229 intracellular organelle; GO:0043231 intracellular membrane-bounded organelle; GO:0044424 intracellular part; GO:0044444 cytoplasmic part; GO:0044464 cell pa…	GO:0003755 peptidyl-prolyl cis-trans isomerase activity; GO:0003824 catalytic activity; GO:0005488 binding; GO:0008144 drug binding; GO:0016018 cyclosporin A binding; GO:0016853 isomerase activity; GO:0016859 cis-trans isomerase activity; GO:0033218 amide binding; GO:0042277 peptide binding;	K01802	E5.2.1.8; peptidylprolyl isomerase [EC:5.2.1.8]		PF00160	Cyclophilin type peptidyl-prolyl cis-trans isomerase/CLD
HORVU4Hr1G001220.3	59	1.786	Up	0.003416	1.785	Up	0.00644	1.694	Up	0.0034396	1.589	Up	0.0123437	K	40S ribosomal protein S25-4	RP-S25e	1	9.45678e-08	110.88	YK(1)QITPSVLSER	2	1.71	15	nucleus				K02975	RP-S25e, RPS25; small subunit ribosomal protein S25e	osa03010 Ribosome - Oryza sativa japonica (Japanese rice) (RefSeq);
HORVU4Hr1G002270.3	36	2.866	Up	0.00028327	2.302	Up	0.00178057	3.011	Up	3.8266e-05	2.618	Up	0.0022845	K	5-methyltetrahydropteroyltriglutamate--homocysteine methyltransferase 2	metE	1	3.10351e-28	154.94	SSAEDLEK(1)VATDLR	2	2.391	15	cytoplasm				K00549	metE; 5-methyltetrahydropteroyltriglutamate--homocysteine methyltransferase [EC:2.1.1.14]	osa00270 Cysteine and methionine metabolism - Oryza sativa japonica (Japanese rice) (RefSeq); osa00450 Selenocompound metabolism - Oryza sativa japonica (Japanese rice) (RefSeq); osa01100 Metabolic pathways - Oryza sativa japonica (Japanese rice) (RefSeq); osa01110 Biosynthesis of secondary metabolites - Oryza sativa japonica (Japanese rice) (RefSeq); osa01230 Biosynthesis of amino acids - Oryza …	PF08267; PF01717	Cobalamin-independent synthase, N-terminal domain; Cobalamin-independent synthase, Catalytic domain
HORVU4Hr1G007850.2	732	1.682	Up	0.0054405	1.514	Up	0.03768	1.643	Up	0.004601	1.677	Up	0.0065157	K	NADH-ubiquinone oxidoreductase 75 kDa subunit, mitochondrial	NDUFS1	1	8.0624e-09	112.7	ASK(1)IMAQCSATLLK	2	0.49	27	chloroplast	GO:0006091 generation of precursor metabolites and energy; GO:0006950 response to stress; GO:0006979 response to oxidative stress; GO:0008152 metabolic process; GO:0009853 photorespiration; GO:0009987 cellular process; GO:0015980 energy derivation by oxidation of organic compounds; GO:0043094 cellular metabolic compound salvage; GO:0044237 cellular metabolic process; GO:0045333 cellular respirati…	GO:0005622 intracellular; GO:0005623 cell; GO:0005737 cytoplasm; GO:0005739 mitochondrion; GO:0005740 mitochondrial envelope; GO:0005743 mitochondrial inner membrane; GO:0005746 mitochondrial respiratory chain; GO:0005747 mitochondrial respiratory chain complex I; GO:0009507 chloroplast; GO:0009536 plastid; GO:0016020 membrane; GO:0019866 organelle inner membrane; GO:0030964 NADH dehydrogenase co…	GO:0003824 catalytic activity; GO:0003954 NADH dehydrogenase activity; GO:0005488 binding; GO:0008137 NADH dehydrogenase (ubiquinone) activity; GO:0016491 oxidoreductase activity; GO:0016651 oxidoreductase activity, acting on NAD(P)H; GO:0016655 oxidoreductase activity, acting on NAD(P)H, quinone or similar compound as acceptor; GO:0048037 cofactor binding; GO:0050136 NADH dehydrogenase (quinone)…	K03934	NDUFS1; NADH dehydrogenase (ubiquinone) Fe-S protein 1 [EC:1.6.5.3 1.6.99.3]	osa00190 Oxidative phosphorylation - Oryza sativa japonica (Japanese rice) (RefSeq); osa01100 Metabolic pathways - Oryza sativa japonica (Japanese rice) (RefSeq);	PF13510; PF10588	2Fe-2S iron-sulfur cluster binding domain; NADH-ubiquinone oxidoreductase-G iron-sulfur binding region
HORVU4Hr1G009520.1	394	2.945	Up	0.00082144	1.718	Up	0.0026791	2.412	Up	0.00160133	2.255	Up	0.0035237	K	tubulin alpha-4 chain	TUBA	1	2.65706e-05	101.82	IDHK(1)FDLMYAK	2	4.0311	20	cytoplasm		GO:0005622 intracellular; GO:0005623 cell; GO:0005856 cytoskeleton; GO:0043226 organelle; GO:0043228 non-membrane-bounded organelle; GO:0043229 intracellular organelle; GO:0043232 intracellular non-membrane-bounded organelle; GO:0044424 intracellular part; GO:0044464 cell part;		K07374	TUBA; tubulin alpha	osa04145 Phagosome - Oryza sativa japonica (Japanese rice) (RefSeq);	PF00091; PF03953	Tubulin/FtsZ family, GTPase domain; Tubulin C-terminal domain
HORVU4Hr1G011280.3	149	1.895	Up	0.0042971	2.297	Up	0.0023038	2.493	Up	0.0068822	2.867	Up	0.00096002	K	CBS domain-containing protein YhcV	CBSYhcV	0.999911	4.93866e-13	91.457	VGDIMTEENK(1)LITVKPDTR	3	-0.38657	17	chloroplast	GO:0006950 response to stress; GO:0006970 response to osmotic stress; GO:0009628 response to abiotic stimulus; GO:0009651 response to salt stress; GO:0009987 cellular process; GO:0019725 cellular homeostasis; GO:0042592 homeostatic process; GO:0045454 cell redox homeostasis; GO:0050789 regulation of biological process; GO:0050794 regulation of cellular process; GO:0050896 response to stimulus; GO…	GO:0005622 intracellular; GO:0005623 cell; GO:0005737 cytoplasm; GO:0005739 mitochondrion; GO:0043226 organelle; GO:0043227 membrane-bounded organelle; GO:0043229 intracellular organelle; GO:0043231 intracellular membrane-bounded organelle; GO:0044424 intracellular part; GO:0044444 cytoplasmic part; GO:0044464 cell part;	GO:0005488 binding; GO:0043167 ion binding; GO:0043169 cation binding; GO:0046872 metal ion binding; GO:0046914 transition metal ion binding; GO:0050897 cobalt ion binding;				PF00571	CBS domain
HORVU4Hr1G055230.1	127	3.879	Up	0.00058158	2.997	Up	0.00118296	3.243	Up	0.00026255	3.469	Up	0.00069986	K	40S ribosomal protein S7	RP-S7e	1	3.32114e-08	134.2	FSGK(1)DVVFVATR	2	1.7088	16	chloroplast				K02993	RP-S7e, RPS7; small subunit ribosomal protein S7e	osa03010 Ribosome - Oryza sativa japonica (Japanese rice) (RefSeq);
HORVU4Hr1G075710.1	327	7.207	Up	0.0073564	6.906	Up	0.0078613	1.542	Up	0.040903	4.916	Up	0.0087249	K	60S ribosomal protein L4-1	RP-L4e	1	6.44468e-39	171.2	LINSDEVQSVVK(1)PINK	2	0.013602	17	chloroplast	GO:0002181 cytoplasmic translation; GO:0006412 translation; GO:0006518 peptide metabolic process; GO:0006807 nitrogen compound metabolic process; GO:0008152 metabolic process; GO:0009058 biosynthetic process; GO:0009059 macromolecule biosynthetic process; GO:0009719 response to endogenous stimulus; GO:0009725 response to hormone; GO:0009735 response to cytokinin; GO:0009987 cellular process; GO:0…	GO:0005618 cell wall; GO:0005622 intracellular; GO:0005623 cell; GO:0005634 nucleus; GO:0005730 nucleolus; GO:0005737 cytoplasm; GO:0005773 vacuole; GO:0005774 vacuolar membrane; GO:0005829 cytosol; GO:0005840 ribosome; GO:0005844 polysome; GO:0005886 plasma membrane; GO:0005911 cell-cell junction; GO:0009506 plasmodesma; GO:0009507 chloroplast; GO:0009536 plastid; GO:0015934 large ribosomal subu…	GO:0003676 nucleic acid binding; GO:0003723 RNA binding; GO:0003729 mRNA binding; GO:0003735 structural constituent of ribosome; GO:0005198 structural molecule activity; GO:0005488 binding; GO:0097159 organic cyclic compound binding; GO:1901363 heterocyclic compound binding;	K02930	RP-L4e, RPL4; large subunit ribosomal protein L4e	osa03010 Ribosome - Oryza sativa japonica (Japanese rice) (RefSeq);	PF14374	60S ribosomal protein L4 C-terminal domain
HORVU4Hr1G080640.1	352	1.687	Up	0.0065997	1.703	Up	0.014263	2.169	Up	0.0104829	2.296	Up	0.0107248	K	Aconitate hydratase 1	ACO	1	0.000467109	107.08	TLDYLK(1)LTGR	2	3.1154	13	chloroplast				K01681	ACO, acnA; aconitate hydratase [EC:4.2.1.3]	osa00020 Citrate cycle (TCA cycle) - Oryza sativa japonica (Japanese rice) (RefSeq); osa00630 Glyoxylate and dicarboxylate metabolism - Oryza sativa japonica (Japanese rice) (RefSeq); osa01100 Metabolic pathways - Oryza sativa japonica (Japanese rice) (RefSeq); osa01110 Biosynthesis of secondary metabolites - Oryza sativa japonica (Japanese rice) (RefSeq); osa01200 Carbon metabolism - Oryza sativ…	PF00694	Aconitase C-terminal domain
HORVU5Hr1G002040.4	394	1.599	Up	0.00144274	1.59	Up	0.033	1.738	Up	0.0051591	1.768	Up	0.0051831	K	Enolase	ENO	1	7.61007e-09	141.44	AIQEK(1)SCNALLLK	2	0.67292	19	chloroplast	GO:0001101 response to acid chemical; GO:0006950 response to stress; GO:0006970 response to osmotic stress; GO:0009266 response to temperature stimulus; GO:0009314 response to radiation; GO:0009409 response to cold; GO:0009416 response to light stimulus; GO:0009628 response to abiotic stimulus; GO:0009651 response to salt stress; GO:0009719 response to endogenous stimulus; GO:0009725 response to …	GO:0005576 extracellular region; GO:0005622 intracellular; GO:0005623 cell; GO:0005634 nucleus; GO:0005737 cytoplasm; GO:0005739 mitochondrion; GO:0005740 mitochondrial envelope; GO:0005829 cytosol; GO:0005886 plasma membrane; GO:0005911 cell-cell junction; GO:0009506 plasmodesma; GO:0009507 chloroplast; GO:0009536 plastid; GO:0016020 membrane; GO:0030054 cell junction; GO:0031967 organelle envel…	GO:0003676 nucleic acid binding; GO:0003677 DNA binding; GO:0003824 catalytic activity; GO:0004634 phosphopyruvate hydratase activity; GO:0005488 binding; GO:0005507 copper ion binding; GO:0016829 lyase activity; GO:0016835 carbon-oxygen lyase activity; GO:0016836 hydro-lyase activity; GO:0043167 ion binding; GO:0043169 cation binding; GO:0046872 metal ion binding; GO:0046914 transition metal ion…	K01689	ENO, eno; enolase [EC:4.2.1.11]	osa00010 Glycolysis / Gluconeogenesis - Oryza sativa japonica (Japanese rice) (RefSeq); osa01100 Metabolic pathways - Oryza sativa japonica (Japanese rice) (RefSeq); osa01110 Biosynthesis of secondary metabolites - Oryza sativa japonica (Japanese rice) (RefSeq); osa01200 Carbon metabolism - Oryza sativa japonica (Japanese rice) (RefSeq); osa01230 Biosynthesis of amino acids - Oryza sativa japonic…	PF03952; PF00113	Enolase, N-terminal domain; Enolase, C-terminal TIM barrel domain
HORVU5Hr1G113010.2	99	1.69	Up	0.0139973	1.711	Up	0.0070023	1.861	Up	0.035925	2.004	Up	0.0032984	K	actin depolymerizing factor 3	CFL	1	4.03382e-05	118.91	SK(1)MTYASTNEK	2	0.23779	29	cytoskeleton				K05765	CFL; cofilin		PF00241	Cofilin/tropomyosin-type actin-binding protein
HORVU5Hr1G113180.1	253	1.76	Up	0.002564	1.656	Up	0.0034951	1.869	Up	0.0154551	1.647	Up	0.0042772	K	Heat shock 70 kDa protein 3	HSPA1s	1	2.88629e-11	162.8	MVNHFVQEFK(1)R	3	4.0717	53	cytoplasm				K03283	HSPA1s; heat shock 70kDa protein 1/2/6/8	osa03040 Spliceosome - Oryza sativa japonica (Japanese rice) (RefSeq); osa04141 Protein processing in endoplasmic reticulum - Oryza sativa japonica (Japanese rice) (RefSeq); osa04144 Endocytosis - Oryza sativa japonica (Japanese rice) (RefSeq);
HORVU6Hr1G020910.1	329	1.666	Up	0.0053561	1.669	Up	0.00066226	1.935	Up	0.00121725	3.548	Up	0.0024194	K	ATP-dependent RNA helicase eIF4A	EIF4A	1	0.00949997	84.699	FMNK(1)PVR	2	3.1865	16	cytoplasm				K03257	EIF4A; translation initiation factor 4A	osa03013 RNA transport - Oryza sativa japonica (Japanese rice) (RefSeq);	PF00270	DEAD/DEAH box helicase
HORVU6Hr1G022950.16	228	2.026	Up	0.0145647	2.333	Up	0.0092009	2.216	Up	0.00492	2.103	Up	0.0057209	K	DNA-directed RNA polymerase	DdRp	1	2.17298e-13	159.44	ICQAYDLDK(1)VDVLK	2	4.1791	15	mitochondria
HORVU6Hr1G031830.4	203	1.554	Up	0.02336	1.512	Up	0.0076599	1.521	Up	0.0113017	1.65	Up	0.0065412	K	phosphoglycerate kinase	PGK	1	2.88322e-08	129.28	GAK(1)VILASHLGR	2	2.4119	14	chloroplast		GO:0005622 intracellular; GO:0005623 cell; GO:0005737 cytoplasm; GO:0044424 intracellular part; GO:0044464 cell part;		K00927	PGK, pgk; phosphoglycerate kinase [EC:2.7.2.3]	osa00010 Glycolysis / Gluconeogenesis - Oryza sativa japonica (Japanese rice) (RefSeq); osa00710 Carbon fixation in photosynthetic organisms - Oryza sativa japonica (Japanese rice) (RefSeq); osa01100 Metabolic pathways - Oryza sativa japonica (Japanese rice) (RefSeq); osa01110 Biosynthesis of secondary metabolites - Oryza sativa japonica (Japanese rice) (RefSeq); osa01200 Carbon metabolism - Oryz…	PF00162	Phosphoglycerate kinase
HORVU6Hr1G054520.3	248	1.775	Up	0.0077183	1.703	Up	0.046757	2.991	Up	0.00165798	3.428	Up	0.00153594	K	glyceraldehyde-3-phosphate dehydrogenase C2	GAPDH	1	7.38734e-08	132.39	AVGK(1)VLPELNGK	2	1.9715	21	cytoplasm	GO:0006950 response to stress; GO:0008152 metabolic process; GO:0009266 response to temperature stimulus; GO:0009408 response to heat; GO:0009628 response to abiotic stimulus; GO:0034059 response to anoxia; GO:0036293 response to decreased oxygen levels; GO:0050896 response to stimulus; GO:0055114 oxidation-reduction process; GO:0070482 response to oxygen levels;	GO:0032991 macromolecular complex;	GO:0000166 nucleotide binding; GO:0003824 catalytic activity; GO:0004365 glyceraldehyde-3-phosphate dehydrogenase (NAD+) (phosphorylating) activity; GO:0005488 binding; GO:0016491 oxidoreductase activity; GO:0016620 oxidoreductase activity, acting on the aldehyde or oxo group of donors, NAD or NADP as acceptor; GO:0016903 oxidoreductase activity, acting on the aldehyde or oxo group of donors; GO:…	K00134	GAPDH, gapA; glyceraldehyde 3-phosphate dehydrogenase [EC:1.2.1.12]	osa00010 Glycolysis / Gluconeogenesis - Oryza sativa japonica (Japanese rice) (RefSeq); osa00710 Carbon fixation in photosynthetic organisms - Oryza sativa japonica (Japanese rice) (RefSeq); osa01100 Metabolic pathways - Oryza sativa japonica (Japanese rice) (RefSeq); osa01110 Biosynthesis of secondary metabolites - Oryza sativa japonica (Japanese rice) (RefSeq); osa01200 Carbon metabolism - Oryz…	PF00044; PF02800	Glyceraldehyde 3-phosphate dehydrogenase, NAD binding domain; Glyceraldehyde 3-phosphate dehydrogenase, C-terminal domain
HORVU6Hr1G058210.1	70	1.753	Up	0.0048371	1.673	Up	0.0102814	1.645	Up	0.0057443	1.903	Up	0.0084774	K	Succinyl-CoA ligase [ADP-forming] subunit beta	sucC	1	0.000171576	78.932	NVFPSEK(1)EIVVK	2	2.5699	15	mitochondria	GO:0006082 organic acid metabolic process; GO:0006091 generation of precursor metabolites and energy; GO:0006099 tricarboxylic acid cycle; GO:0006101 citrate metabolic process; GO:0006104 succinyl-CoA metabolic process; GO:0006105 succinate metabolic process; GO:0006139 nucleobase-containing compound metabolic process; GO:0006163 purine nucleotide metabolic process; GO:0006637 acyl-CoA metabolic …	GO:0005622 intracellular; GO:0005623 cell; GO:0005737 cytoplasm; GO:0005739 mitochondrion; GO:0043226 organelle; GO:0043227 membrane-bounded organelle; GO:0043229 intracellular organelle; GO:0043231 intracellular membrane-bounded organelle; GO:0044424 intracellular part; GO:0044444 cytoplasmic part; GO:0044464 cell part;	GO:0000166 nucleotide binding; GO:0003824 catalytic activity; GO:0004774 succinate-CoA ligase activity; GO:0004775 succinate-CoA ligase (ADP-forming) activity; GO:0005488 binding; GO:0005507 copper ion binding; GO:0005524 ATP binding; GO:0008144 drug binding; GO:0016874 ligase activity; GO:0016877 ligase activity, forming carbon-sulfur bonds; GO:0016878 acid-thiol ligase activity; GO:0017076 puri…	K01900	LSC2; succinyl-CoA synthetase beta subunit [EC:6.2.1.4 6.2.1.5]	osa00020 Citrate cycle (TCA cycle) - Oryza sativa japonica (Japanese rice) (RefSeq); osa00640 Propanoate metabolism - Oryza sativa japonica (Japanese rice) (RefSeq); osa01100 Metabolic pathways - Oryza sativa japonica (Japanese rice) (RefSeq); osa01110 Biosynthesis of secondary metabolites - Oryza sativa japonica (Japanese rice) (RefSeq); osa01200 Carbon metabolism - Oryza sativa japonica (Japane…	PF08442; PF00549	ATP-grasp domain; CoA-ligase
HORVU6Hr1G069370.1	107	4.563	Up	0.0041754	3.148	Up	0.0076039	3.342	Up	0.0118184	1.545	Up	0.011141	K	delta subunit of Mt ATP synthase	ATPeF0O	1	0.000236225	103.69	VK(1)AVTEIFAEAK	2	1.544	12	chloroplast		GO:0005622 intracellular; GO:0005623 cell; GO:0005737 cytoplasm; GO:0005739 mitochondrion; GO:0005740 mitochondrial envelope; GO:0005743 mitochondrial inner membrane; GO:0005753 mitochondrial proton-transporting ATP synthase complex; GO:0005886 plasma membrane; GO:0009507 chloroplast; GO:0009536 plastid; GO:0016020 membrane; GO:0016469 proton-transporting two-sector ATPase complex; GO:0019866 org…	GO:0005488 binding; GO:0008270 zinc ion binding; GO:0043167 ion binding; GO:0043169 cation binding; GO:0046872 metal ion binding; GO:0046914 transition metal ion binding; GO:0050897 cobalt ion binding;	K02137	ATPeF0O, ATP5O, ATP5; F-type H+-transporting ATPase subunit O	osa00190 Oxidative phosphorylation - Oryza sativa japonica (Japanese rice) (RefSeq); osa01100 Metabolic pathways - Oryza sativa japonica (Japanese rice) (RefSeq);
HORVU6Hr1G070780.1	136	2.178	Up	0.00078085	2.001	Up	0.00085641	2.501	Up	0.00062255	1.561	Up	0.0038187	K	ADP,ATP carrier protein, mitochondrial	SLC25A4S	1	1.67421e-17	156.57	TIK(1)EEGFGSLWR	2	1.9827	15	chloroplast		GO:0005622 intracellular; GO:0005623 cell; GO:0005737 cytoplasm; GO:0005739 mitochondrion; GO:0005740 mitochondrial envelope; GO:0005743 mitochondrial inner membrane; GO:0016020 membrane; GO:0019866 organelle inner membrane; GO:0031090 organelle membrane; GO:0031966 mitochondrial membrane; GO:0031967 organelle envelope; GO:0031975 envelope; GO:0043226 organelle; GO:0043227 membrane-bounded organe…		K05863	SLC25A4S, ANT; solute carrier family 25 (mitochondrial adenine nucleotide translocator), member 4/5/6/31
HORVU6Hr1G076810.1	336	2.149	Up	0.0038803	2.026	Up	0.00043625	1.892	Up	0.0006407	2.278	Up	0.0019962	K	Pyruvate dehydrogenase E1 component subunit alpha	PDHA	1	1.2246e-19	135.24	K(1)LILAHDLATPAELK	3	2.6144	21	chloroplast	GO:0010035 response to inorganic substance; GO:0010038 response to metal ion; GO:0042221 response to chemical; GO:0046686 response to cadmium ion; GO:0050896 response to stimulus;	GO:0005622 intracellular; GO:0005623 cell; GO:0005634 nucleus; GO:0005737 cytoplasm; GO:0005739 mitochondrion; GO:0005759 mitochondrial matrix; GO:0005829 cytosol; GO:0031974 membrane-enclosed lumen; GO:0043226 organelle; GO:0043227 membrane-bounded organelle; GO:0043229 intracellular organelle; GO:0043231 intracellular membrane-bounded organelle; GO:0043233 organelle lumen; GO:0044422 organelle …		K00161	PDHA, pdhA; pyruvate dehydrogenase E1 component alpha subunit [EC:1.2.4.1]	osa00010 Glycolysis / Gluconeogenesis - Oryza sativa japonica (Japanese rice) (RefSeq); osa00020 Citrate cycle (TCA cycle) - Oryza sativa japonica (Japanese rice) (RefSeq); osa00620 Pyruvate metabolism - Oryza sativa japonica (Japanese rice) (RefSeq); osa01100 Metabolic pathways - Oryza sativa japonica (Japanese rice) (RefSeq); osa01110 Biosynthesis of secondary metabolites - Oryza sativa japonic…
HORVU7Hr1G002060.1	173	1.877	Up	0.0132238	1.821	Up	0.0137829	2.228	Up	0.020619	2.025	Up	0.0022986	K	Ribosomal protein L6 family	RP-L9e	1	0.000809013	85.622	K(1)FLDGIYVSDK	2	1.9166	15	cytoplasm				K02940	RP-L9e, RPL9; large subunit ribosomal protein L9e	osa03010 Ribosome - Oryza sativa japonica (Japanese rice) (RefSeq);	PF00347	Ribosomal protein L6
HORVU7Hr1G033230.8	320	1.549	Up	0.0010047	1.649	Up	0.00177679	1.839	Up	0.0040158	2.199	Up	0.0197398	K	sucrose synthase 4	SUS4	1	1.03939e-05	132.39	IK(1)QQGLDITPK	2	2.4305	17	cytoplasm	GO:0000003 reproduction; GO:0001101 response to acid chemical; GO:0001666 response to hypoxia; GO:0003006 developmental process involved in reproduction; GO:0006950 response to stress; GO:0006970 response to osmotic stress; GO:0007275 multicellular organism development; GO:0009266 response to temperature stimulus; GO:0009409 response to cold; GO:0009413 response to flooding; GO:0009414 response t…	GO:0005622 intracellular; GO:0005623 cell; GO:0005737 cytoplasm; GO:0005773 vacuole; GO:0005829 cytosol; GO:0005886 plasma membrane; GO:0005911 cell-cell junction; GO:0009506 plasmodesma; GO:0016020 membrane; GO:0030054 cell junction; GO:0043226 organelle; GO:0043227 membrane-bounded organelle; GO:0043229 intracellular organelle; GO:0043231 intracellular membrane-bounded organelle; GO:0044424 int…	GO:0003824 catalytic activity; GO:0008194 UDP-glycosyltransferase activity; GO:0016157 sucrose synthase activity; GO:0016740 transferase activity; GO:0016757 transferase activity, transferring glycosyl groups; GO:0016758 transferase activity, transferring hexosyl groups; GO:0035251 UDP-glucosyltransferase activity; GO:0046527 glucosyltransferase activity;	K00695	E2.4.1.13; sucrose synthase [EC:2.4.1.13]	osa00500 Starch and sucrose metabolism - Oryza sativa japonica (Japanese rice) (RefSeq); osa01100 Metabolic pathways - Oryza sativa japonica (Japanese rice) (RefSeq);
HORVU7Hr1G100230.1	50	2.031	Up	0.0154364	1.832	Up	0.020883	1.628	Up	0.0039768	1.941	Up	0.0052175	K	Heavy metal transport/detoxification superfamily protein	ATOX1	1	0.000179844	78.043	GNVK(1)PEDVFQTVSK	2	1.7435	18	chloroplast				K07213	ATOX1, ATX1, copZ, golB; copper chaperone		PF00403	Heavy-metal-associated domain
HORVU7Hr1G109770.1	147	2.739	Up	0.0146195	2.892	Up	0.0082953	2.75	Up	0.00147509	2.517	Up	0.0023606	K	V-type ATP synthase alpha chain	ATPeV1A	1	0.000397717	83.438	TIAIK(1)SGDVYIPR	2	2.1121	13	nucleus	GO:0006810 transport; GO:0006811 ion transport; GO:0006812 cation transport; GO:0006950 response to stress; GO:0006970 response to osmotic stress; GO:0006996 organelle organization; GO:0007030 Golgi organization; GO:0007275 multicellular organism development; GO:0009555 pollen development; GO:0009628 response to abiotic stimulus; GO:0009651 response to salt stress; GO:0009987 cellular process; GO…	GO:0000325 plant-type vacuole; GO:0005576 extracellular region; GO:0005618 cell wall; GO:0005622 intracellular; GO:0005623 cell; GO:0005737 cytoplasm; GO:0005773 vacuole; GO:0005774 vacuolar membrane; GO:0005794 Golgi apparatus; GO:0005886 plasma membrane; GO:0005911 cell-cell junction; GO:0009506 plasmodesma; GO:0009507 chloroplast; GO:0009526 plastid envelope; GO:0009536 plastid; GO:0009941 chl…	GO:0002020 protease binding; GO:0003824 catalytic activity; GO:0005215 transporter activity; GO:0005488 binding; GO:0005515 protein binding; GO:0008324 cation transmembrane transporter activity; GO:0015075 ion transmembrane transporter activity; GO:0015077 monovalent inorganic cation transmembrane transporter activity; GO:0015078 hydrogen ion transmembrane transporter activity; GO:0015318 inorgan…	K02145	ATPeV1A, ATP6A; V-type H+-transporting ATPase subunit A [EC:3.6.3.14]	osa00190 Oxidative phosphorylation - Oryza sativa japonica (Japanese rice) (RefSeq); osa01100 Metabolic pathways - Oryza sativa japonica (Japanese rice) (RefSeq); osa04145 Phagosome - Oryza sativa japonica (Japanese rice) (RefSeq);	PF02874; PF00006	ATP synthase alpha/beta family, beta-barrel domain; ATP synthase alpha/beta family, nucleotide-binding domain
HORVU3Hr1G013350.1	122	2.286	Up	9.9612e-05	1.928	Up	0.0003009	2.598	Up	8.3423e-05	2.046	Up	0.00027569	K	triosephosphate isomerase	TPI	1	9.35258e-09	130.99	LRPEIQVAAQNCWVK(1)K	3	1.7066	29	chloroplast	GO:0005975 carbohydrate metabolic process; GO:0005996 monosaccharide metabolic process; GO:0006006 glucose metabolic process; GO:0006066 alcohol metabolic process; GO:0006071 glycerol metabolic process; GO:0006081 cellular aldehyde metabolic process; GO:0006082 organic acid metabolic process; GO:0006090 pyruvate metabolic process; GO:0006091 generation of precursor metabolites and energy; GO:0006…	GO:0005622 intracellular; GO:0005623 cell; GO:0005737 cytoplasm; GO:0005829 cytosol; GO:0044424 intracellular part; GO:0044444 cytoplasmic part; GO:0044464 cell part;	GO:0003824 catalytic activity; GO:0004807 triose-phosphate isomerase activity; GO:0016853 isomerase activity; GO:0016860 intramolecular oxidoreductase activity; GO:0016861 intramolecular oxidoreductase activity, interconverting aldoses and ketoses;	K01803	TPI, tpiA; triosephosphate isomerase (TIM) [EC:5.3.1.1]	osa00010 Glycolysis / Gluconeogenesis - Oryza sativa japonica (Japanese rice) (RefSeq); osa00051 Fructose and mannose metabolism - Oryza sativa japonica (Japanese rice) (RefSeq); osa00562 Inositol phosphate metabolism - Oryza sativa japonica (Japanese rice) (RefSeq); osa00710 Carbon fixation in photosynthetic organisms - Oryza sativa japonica (Japanese rice) (RefSeq); osa01100 Metabolic pathways …	PF00121	Triosephosphate isomerase
HORVU3Hr1G088540.1	266	2.749	Up	0.0003154	1.775	Up	0.0034558	2.18	Up	0.00054447	3.274	Up	0.00045529	K	fructose-bisphosphate aldolase 2	ALDO	1	4.14541e-05	88.734	K(1)VTPEVIAEYTVR	2	-0.19993	15	chloroplast	GO:0005975 carbohydrate metabolic process; GO:0005984 disaccharide metabolic process; GO:0005985 sucrose metabolic process; GO:0005986 sucrose biosynthetic process; GO:0005996 monosaccharide metabolic process; GO:0006006 glucose metabolic process; GO:0006082 organic acid metabolic process; GO:0006090 pyruvate metabolic process; GO:0006091 generation of precursor metabolites and energy; GO:0006094…	GO:0005622 intracellular; GO:0005623 cell; GO:0005737 cytoplasm; GO:0005829 cytosol; GO:0044424 intracellular part; GO:0044444 cytoplasmic part; GO:0044464 cell part;	GO:0003824 catalytic activity; GO:0004332 fructose-bisphosphate aldolase activity; GO:0016829 lyase activity; GO:0016830 carbon-carbon lyase activity; GO:0016832 aldehyde-lyase activity;	K01623	ALDO; fructose-bisphosphate aldolase, class I [EC:4.1.2.13]	osa00010 Glycolysis / Gluconeogenesis - Oryza sativa japonica (Japanese rice) (RefSeq); osa00030 Pentose phosphate pathway - Oryza sativa japonica (Japanese rice) (RefSeq); osa00051 Fructose and mannose metabolism - Oryza sativa japonica (Japanese rice) (RefSeq); osa00710 Carbon fixation in photosynthetic organisms - Oryza sativa japonica (Japanese rice) (RefSeq); osa01100 Metabolic pathways - Or…	PF00274	Fructose-bisphosphate aldolase class-I
