# Supplementary material for: Dynamic Responses of Barley Root Succinyl-Proteome to Short-Term Phosphate Starvation and Recovery
Source: Front Plant Sci. 2021 Mar 31;12:649147. doi: 10.3389/fpls.2021.649147 (PMC8045032; doi:10.3389/fpls.2021.649147)
Supplement: Supplementary Table 1 — Statistics of the differentially succinylated sites and proteins under Pi starvation (6, 48 h) and Pi recovery (6, 48 h). [file Data_Sheet_1.ZIP › Additional files/Tables/Table S2.xlsx]

## Sheet: Pi starvation 6 h
KEGG pathway	Fisher's exact test p value	Mapping	Fold enrichment	Protein accession	Position	Ratio	Regulated Type	P value	Amino acid	Protein description	Gene name	Localization probability	PEP	Score	Modified sequence	Charge	Mass error [ppm]	MS/MS Count
osa03013 RNA transport	0.602475	2	1.02	HORVU6Hr1G020910.1	468	1.921	Up	0.0084396	K	ATP-dependent RNA helicase eIF4A	---	1	0.000972592	101.82	K(1)GVAINFVTR	2	2.2359	15
osa03013 RNA transport	0.602475	2	1.02	HORVU6Hr1G020910.1	329	1.666	Up	0.0053561	K	ATP-dependent RNA helicase eIF4A	---	1	0.00949997	84.699	FMNK(1)PVR	2	3.1865	16
osa03013 RNA transport	0.602475	2	1.02	HORVU6Hr1G020910.1	218	3.162	Up	0.0061955	K	ATP-dependent RNA helicase eIF4A	---	1	3.03108e-05	114.39	ELAQQIEK(1)VMR	2	2.7684	17
osa03013 RNA transport	0.602475	2	1.02	HORVU4Hr1G056740.5	154	5.102	Up	0.021681	K	Elongation factor 1-alpha	---	1	7.49713e-27	193.94	QMICCCNK(1)MDATTPK	2	1.198	27
osa00030 Pentose phosphate pathway	0.844564	1	0.58	HORVU3Hr1G088540.1	383	1.647	Up	0.0120048	K	fructose-bisphosphate aldolase 2	---	1	2.43452e-18	126.63	GDATLGEGASESLHVK(1)DYK	3	2.3025	28
osa00030 Pentose phosphate pathway	0.844564	1	0.58	HORVU3Hr1G088540.1	266	2.749	Up	0.0003154	K	fructose-bisphosphate aldolase 2	---	1	4.14541e-05	88.734	K(1)VTPEVIAEYTVR	2	-0.19993	15
osa00030 Pentose phosphate pathway	0.844564	1	0.58	HORVU3Hr1G088540.1	43	1.641	Up	0.0167376	K	fructose-bisphosphate aldolase 2	---	1	3.24318e-40	194.55	YKDELIK(1)NAAYIGTPGK	2	-0.2976	30
osa00071 Fatty acid degradation	0.90635	1	0.46	HORVU3Hr1G015590.2	344	2.442	Up	0.032938	K	Fatty acid oxidation complex subunit alpha	---	1	4.88766e-06	95.138	EVNEK(1)FLNAGIDR	2	1.4798	8
osa00450 Selenocompound metabolism	0.387732	1	2.17	HORVU4Hr1G002270.3	36	2.866	Up	0.00028327	K	5-methyltetrahydropteroyltriglutamate--homocysteine methyltransferase 2	---	1	3.10351e-28	154.94	SSAEDLEK(1)VATDLR	2	2.391	15
osa00520 Amino sugar and nucleotide sugar metabolism	0.89366	1	0.48	HORVU5Hr1G096370.1	64	2.381	Up	0.035017	K	UDP-glucose 6-dehydrogenase family protein	---	1	0.000601637	79.311	GK(1)NLFFSTDVEK	2	2.1312	14
osa00270 Cysteine and methionine metabolism	0.621303	3	0.97	HORVU2Hr1G110120.3	77	1.515	Up	0.025741	K	Adenosylhomocysteinase	---	1	8.11143e-16	168.69	TEFGPSQPFK(1)GAR	2	0.57846	16
osa00270 Cysteine and methionine metabolism	0.621303	3	0.97	HORVU2Hr1G110120.3	261	1.509	Up	0.0017645	K	Adenosylhomocysteinase	---	1	9.0029e-11	146.88	SK(1)FDNLYGCR	2	1.0702	15
osa00270 Cysteine and methionine metabolism	0.621303	3	0.97	HORVU2Hr1G110120.3	186	1.767	Up	0.0088994	K	Adenosylhomocysteinase	---	1	7.90077e-09	94.507	SGK(1)VPDPESTDNPEFK	2	1.8066	16
osa00270 Cysteine and methionine metabolism	0.621303	3	0.97	HORVU2Hr1G110120.3	299	10.782	Up	0.0022645	K	Adenosylhomocysteinase	---	1	8.82158e-30	135.13	VAVVCGYGDVGK(1)GCAAALK	2	0.59692	15
osa00270 Cysteine and methionine metabolism	0.621303	3	0.97	HORVU2Hr1G110120.3	235	1.563	Up	0.00048374	K	Adenosylhomocysteinase	---	1	5.37394e-36	207.6	LVGVSEETTTGVK(1)R	2	0.60822	15
osa00270 Cysteine and methionine metabolism	0.621303	3	0.97	HORVU4Hr1G002270.3	36	2.866	Up	0.00028327	K	5-methyltetrahydropteroyltriglutamate--homocysteine methyltransferase 2	---	1	3.10351e-28	154.94	SSAEDLEK(1)VATDLR	2	2.391	15
osa00270 Cysteine and methionine metabolism	0.621303	3	0.97	HORVU1Hr1G041250.5	241	1.601	Up	0.0119421	K	Malate dehydrogenase	---	1	2.60964e-08	121.69	K(1)LSSALSAASSACDHIR	3	3.2291	15
osa00710 Carbon fixation in photosynthetic organisms	0.0259002	7	2.25	HORVU6Hr1G031830.4	203	1.554	Up	0.02336	K	phosphoglycerate kinase	---	1	2.88322e-08	129.28	GAK(1)VILASHLGR	2	2.4119	14
osa00710 Carbon fixation in photosynthetic organisms	0.0259002	7	2.25	HORVU2Hr1G030820.1	91	2.383	Up	0.034839	K	alanine aminotransferase 2	---	1	7.73388e-06	96.313	GEIVTHAQK(1)LEQELHK	3	2.6526	13
osa00710 Carbon fixation in photosynthetic organisms	0.0259002	7	2.25	HORVU3Hr1G088540.1	383	1.647	Up	0.0120048	K	fructose-bisphosphate aldolase 2	---	1	2.43452e-18	126.63	GDATLGEGASESLHVK(1)DYK	3	2.3025	28
osa00710 Carbon fixation in photosynthetic organisms	0.0259002	7	2.25	HORVU3Hr1G088540.1	266	2.749	Up	0.0003154	K	fructose-bisphosphate aldolase 2	---	1	4.14541e-05	88.734	K(1)VTPEVIAEYTVR	2	-0.19993	15
osa00710 Carbon fixation in photosynthetic organisms	0.0259002	7	2.25	HORVU3Hr1G088540.1	43	1.641	Up	0.0167376	K	fructose-bisphosphate aldolase 2	---	1	3.24318e-40	194.55	YKDELIK(1)NAAYIGTPGK	2	-0.2976	30
osa00710 Carbon fixation in photosynthetic organisms	0.0259002	7	2.25	HORVU6Hr1G032070.2	297	2.15	Up	0.00150382	K	glyceraldehyde-3-phosphate dehydrogenase C2	---	1	7.38734e-08	132.39	AVGK(1)VLPELNGK	2	1.9715	21
osa00710 Carbon fixation in photosynthetic organisms	0.0259002	7	2.25	HORVU3Hr1G013350.1	122	2.286	Up	9.9612e-05	K	triosephosphate isomerase	---	1	9.35258e-09	130.99	LRPEIQVAAQNCWVK(1)K	3	1.7066	29
osa00710 Carbon fixation in photosynthetic organisms	0.0259002	7	2.25	HORVU6Hr1G054520.3	244	1.926	Up	0.023619	K	glyceraldehyde-3-phosphate dehydrogenase C2	---	1	4.5546e-29	150.85	AASFNIIPSSTGAAK(1)AVGK	2	1.4987	16
osa00710 Carbon fixation in photosynthetic organisms	0.0259002	7	2.25	HORVU6Hr1G054520.3	248	1.775	Up	0.0077183	K	glyceraldehyde-3-phosphate dehydrogenase C2	---	1	7.38734e-08	132.39	AVGK(1)VLPELNGK	2	1.9715	21
osa00710 Carbon fixation in photosynthetic organisms	0.0259002	7	2.25	HORVU6Hr1G054520.3	167	3.106	Up	0.017037	K	glyceraldehyde-3-phosphate dehydrogenase C2	---	1	7.64605e-26	152.23	DAPMFVCGVNEK(1)EYK	2	0.87371	33
osa00710 Carbon fixation in photosynthetic organisms	0.0259002	7	2.25	HORVU6Hr1G054520.3	288	1.622	Up	0.0061795	K	glyceraldehyde-3-phosphate dehydrogenase C2	---	1	2.70401e-31	179.31	PATYEQIK(1)AAIK	2	3.7856	36
osa00710 Carbon fixation in photosynthetic organisms	0.0259002	7	2.25	HORVU1Hr1G041250.5	241	1.601	Up	0.0119421	K	Malate dehydrogenase	---	1	2.60964e-08	121.69	K(1)LSSALSAASSACDHIR	3	3.2291	15
osa00480 Glutathione metabolism	0.856352	2	0.62	HORVU3Hr1G074040.3	215	1.708	Up	0.0037387	K	Glutathione S-transferase 1	---	1	4.47946e-05	99.855	IK(1)NVLAVYEAR	2	1.8949	15
osa00480 Glutathione metabolism	0.856352	2	0.62	HORVU3Hr1G059060.2	438	2.125	Up	0.0013367	K	Isocitrate dehydrogenase [NADP]	---	1	1.63374e-09	142.51	MTK(1)DLALLVHGSSK	2	1.5495	38
osa04146 Peroxisome	0.823695	1	0.62	HORVU3Hr1G059060.2	438	2.125	Up	0.0013367	K	Isocitrate dehydrogenase [NADP]	---	1	1.63374e-09	142.51	MTK(1)DLALLVHGSSK	2	1.5495	38
osa00220 Arginine biosynthesis	0.743143	1	0.79	HORVU2Hr1G030820.1	91	2.383	Up	0.034839	K	alanine aminotransferase 2	---	1	7.73388e-06	96.313	GEIVTHAQK(1)LEQELHK	3	2.6526	13
osa00190 Oxidative phosphorylation	0.105113	7	1.69	HORVU3Hr1G059320.2	126	1.768	Up	0.0177839	K	V-type proton ATPase subunit E	---	1	0.000595502	84.368	LK(1)EPAVLLR	2	2.3378	14
osa00190 Oxidative phosphorylation	0.105113	7	1.69	HORVU6Hr1G069370.1	86	2.825	Up	0.026756	K	delta subunit of Mt ATP synthase	---	1	5.14976e-14	136.94	VESEIGDVVGAVK(1)K	2	0.58652	13
osa00190 Oxidative phosphorylation	0.105113	7	1.69	HORVU6Hr1G069370.1	107	4.563	Up	0.0041754	K	delta subunit of Mt ATP synthase	---	1	0.000236225	103.69	VK(1)AVTEIFAEAK	2	1.544	12
osa00190 Oxidative phosphorylation	0.105113	7	1.69	HORVU1Hr1G083840.2	281	8.483	Up	0.037159	K	ATP synthase subunit beta	---	1	7.16291e-11	127.03	EMIESGVIK(1)LDDK	2	0.68699	39
osa00190 Oxidative phosphorylation	0.105113	7	1.69	HORVU1Hr1G083840.2	179	1.649	Up	0.0072004	K	ATP synthase subunit beta	---	1	4.43859e-09	106.11	IINVIGEPIDHK(1)GDIK	3	2.5857	17
osa00190 Oxidative phosphorylation	0.105113	7	1.69	HORVU1Hr1G083840.2	148	2.084	Up	0.0175785	K	ATP synthase subunit beta	---	1	3.8446e-171	305.74	GQK(1)VLNTGSPITVPVGR	2	1.5387	24
osa00190 Oxidative phosphorylation	0.105113	7	1.69	HORVU7Hr1G109770.1	147	2.739	Up	0.0146195	K	V-type ATP synthase alpha chain	---	1	0.000397717	83.438	TIAIK(1)SGDVYIPR	2	2.1121	13
osa00190 Oxidative phosphorylation	0.105113	7	1.69	HORVU2Hr1G072660.2	125	0.449	Down	0.0143774	K	ATP synthase D chain, mitochondrial	---	1	0.00110115	100.84	IEK(1)EIAEMK	2	2.211	21
osa00190 Oxidative phosphorylation	0.105113	7	1.69	HORVU2Hr1G051740.1	188	3.383	Up	9.5966e-05	K	NADH-quinone oxidoreductase subunit F 1	---	1	0.00012281	124.81	GADWIVNEMK(1)K	2	1.7538	26
osa00190 Oxidative phosphorylation	0.105113	7	1.69	HORVU4Hr1G007850.2	732	1.682	Up	0.0054405	K	NADH-ubiquinone oxidoreductase 75 kDa subunit, mitochondrial	---	1	8.0624e-09	112.7	ASK(1)IMAQCSATLLK	2	0.49	27
osa00592 alpha-Linolenic acid metabolism	0.89366	1	0.48	HORVU3Hr1G015590.2	344	2.442	Up	0.032938	K	Fatty acid oxidation complex subunit alpha	---	1	4.88766e-06	95.138	EVNEK(1)FLNAGIDR	2	1.4798	8
osa00040 Pentose and glucuronate interconversions	0.458755	1	1.74	HORVU5Hr1G096370.1	64	2.381	Up	0.035017	K	UDP-glucose 6-dehydrogenase family protein	---	1	0.000601637	79.311	GK(1)NLFFSTDVEK	2	2.1312	14
osa00562 Inositol phosphate metabolism	0.30757	1	2.9	HORVU3Hr1G013350.1	122	2.286	Up	9.9612e-05	K	triosephosphate isomerase	---	1	9.35258e-09	130.99	LRPEIQVAAQNCWVK(1)K	3	1.7066	29
osa04016 MAPK signaling pathway - plant	0.626695	1	1.09	HORVU1Hr1G055440.1	87	3.934	Up	0.007701	K	Nucleoside diphosphate kinase family protein	---	1	2.27892e-51	177.41	K(1)IIGATNPLASEPGTIR	2	2.4615	15
osa00360 Phenylalanine metabolism	0.521665	1	1.45	HORVU6Hr1G058820.1	332	2.37	Up	0.005461	K	phenylalanine ammonia-lyase 2	---	1	2.33278e-07	119.94	KVNEIDTQLK(1)PK	2	1.2128	7
osa00670 One carbon pool by folate	0.577375	1	1.24	HORVU2Hr1G103130.3	191	2.166	Up	0.0032759	K	Aminomethyltransferase	---	1	1.76779e-51	190.37	QYDAVVTK(1)MPFVPTK	2	0.47278	40
osa04141 Protein processing in endoplasmic reticulum	0.91755	1	0.43	HORVU5Hr1G113180.1	253	1.76	Up	0.002564	K	Heat shock 70 kDa protein 3	---	1	2.88629e-11	162.8	MVNHFVQEFK(1)R	3	4.0717	53
osa03010 Ribosome	0.0384262	18	1.48	HORVU3Hr1G084310.1	129	2.136	Up	0.0029628	K	60S ribosomal protein L1-A	---	1	1.53654e-05	86.243	K(1)YHAFLASEAIIK	3	3.5348	18
osa03010 Ribosome	0.0384262	18	1.48	HORVU1Hr1G024710.2	125	1.593	Up	0.0042581	K	60S ribosomal protein L10-2	---	1	4.37502e-07	126.29	INK(1)MLSCAGADR	2	0.29035	22
osa03010 Ribosome	0.0384262	18	1.48	HORVU4Hr1G075710.1	327	7.207	Up	0.0073564	K	60S ribosomal protein L4-1	---	1	6.44468e-39	171.2	LINSDEVQSVVK(1)PINK	2	0.013602	17
osa03010 Ribosome	0.0384262	18	1.48	HORVU1Hr1G021720.1	202	1.627	Up	0.0033611	K	40S ribosomal protein S4	---	1	7.44017e-28	173.26	HK(1)GTFETIHVEDAQGHQFATR	4	1.7909	27
osa03010 Ribosome	0.0384262	18	1.48	HORVU1Hr1G023660.1	30	2.8	Up	0.029258	K	ubiquitin 5	---	1	8.67337e-06	134.66	MQIFVK(1)TLTGK	2	0.99829	27
osa03010 Ribosome	0.0384262	18	1.48	HORVU1Hr1G042220.1	77	2.503	Up	0.0037016	K	40S ribosomal protein S17-4	---	1	5.51285e-09	145.75	VLEEVSILQSK(1)R	2	1.3211	15
osa03010 Ribosome	0.0384262	18	1.48	HORVU1Hr1G042220.1	82	1.57	Up	0.036236	K	40S ribosomal protein S17-4	---	1	8.37943e-08	94.804	NK(1)VAGFTTHLMR	2	0.1117	16
osa03010 Ribosome	0.0384262	18	1.48	HORVU3Hr1G066430.3	75	0.512	Down	0.0132166	K	60S ribosomal protein L28-1	---	1	9.57277e-06	108.93	EMTVVLSTTK(1)SK	2	-1.931	18
osa03010 Ribosome	0.0384262	18	1.48	HORVU3Hr1G026880.1	51	1.511	Up	0.0152375	K	60S ribosomal protein L26-1	---	1	6.4548e-06	130.31	K(1)DDEVQVVR	2	2.2228	15
osa03010 Ribosome	0.0384262	18	1.48	HORVU7Hr1G002060.1	173	1.877	Up	0.0132238	K	Ribosomal protein L6 family	---	1	0.000809013	85.622	K(1)FLDGIYVSDK	2	1.9166	15
osa03010 Ribosome	0.0384262	18	1.48	HORVU7Hr1G002060.1	23	2.286	Up	0.0042185	K	Ribosomal protein L6 family	---	1	2.39858e-06	127.93	VSAK(1)MISVTGPR	2	1.1373	14
osa03010 Ribosome	0.0384262	18	1.48	HORVU6Hr1G009400.2	122	1.596	Up	0.028659	K	60S ribosomal protein L13-1	---	1	0.00302197	104.76	AK(1)LVIFPR	2	4.5729	21
osa03010 Ribosome	0.0384262	18	1.48	HORVU5Hr1G021730.2	80	2.033	Up	0.042623	K	50S ribosomal protein L2	---	1	0.000917387	88.921	GAPLAK(1)VTFR	2	2.4767	11
osa03010 Ribosome	0.0384262	18	1.48	HORVU4Hr1G055230.1	127	3.879	Up	0.00058158	K	40S ribosomal protein S7	---	1	3.32114e-08	134.2	FSGK(1)DVVFVATR	2	1.7088	16
osa03010 Ribosome	0.0384262	18	1.48	HORVU4Hr1G055230.1	95	1.738	Up	0.0098363	K	40S ribosomal protein S7	---	1	7.24021e-15	118.06	K(1)AVVIHVPYR	2	2.7039	22
osa03010 Ribosome	0.0384262	18	1.48	HORVU6Hr1G067870.1	154	1.692	Up	0.0065554	K	60S ribosomal protein L12-1	---	1	0.000391105	85.622	SMAK(1)EMAGTVK	2	1.1105	13
osa03010 Ribosome	0.0384262	18	1.48	HORVU4Hr1G023530.1	93	2.841	Up	0.0004234	K	30S ribosomal protein S9	---	1	7.23776e-06	130.79	QAIAK(1)SLVAYYQK	2	-1.7348	12
osa03010 Ribosome	0.0384262	18	1.48	HORVU4Hr1G023530.1	29	2.633	Up	0.031018	K	30S ribosomal protein S9	---	1	1.10771e-07	88.181	TAVAVAYCK(1)PGR	2	0.23793	15
osa03010 Ribosome	0.0384262	18	1.48	HORVU4Hr1G001220.3	59	1.786	Up	0.003416	K	40S ribosomal protein S25-4	---	1	9.45678e-08	110.88	YK(1)QITPSVLSER	2	1.71	15
osa03010 Ribosome	0.0384262	18	1.48	HORVU2Hr1G099230.8	189	1.99	Up	0.0028176	K	40S ribosomal protein S11	---	1	5.68197e-29	142.51	FNVLK(1)VVPAGTTGGGK	2	0.657	12
osa03010 Ribosome	0.0384262	18	1.48	HORVU7Hr1G028050.5	67	1.536	Up	0.0148806	K	30S ribosomal protein S10	---	1	0.000363057	101.48	MPTK(1)VLNITTR	2	2.4352	15
osa03010 Ribosome	0.0384262	18	1.48	HORVU5Hr1G038920.1	67	4.132	Up	0.039883	K	Ribosomal protein S4	---	1	1.69651e-05	127.94	HLLTLDEK(1)NPR	2	-0.83919	7
osa00053 Ascorbate and aldarate metabolism	0.823695	1	0.62	HORVU5Hr1G096370.1	64	2.381	Up	0.035017	K	UDP-glucose 6-dehydrogenase family protein	---	1	0.000601637	79.311	GK(1)NLFFSTDVEK	2	2.1312	14
osa00240 Pyrimidine metabolism	0.577375	1	1.24	HORVU1Hr1G055440.1	87	3.934	Up	0.007701	K	Nucleoside diphosphate kinase family protein	---	1	2.27892e-51	177.41	K(1)IIGATNPLASEPGTIR	2	2.4615	15
osa00010 Glycolysis / Gluconeogenesis	0.0248496	9	2.01	HORVU6Hr1G032070.2	297	2.15	Up	0.00150382	K	glyceraldehyde-3-phosphate dehydrogenase C2	---	1	7.38734e-08	132.39	AVGK(1)VLPELNGK	2	1.9715	21
osa00010 Glycolysis / Gluconeogenesis	0.0248496	9	2.01	HORVU3Hr1G013350.1	122	2.286	Up	9.9612e-05	K	triosephosphate isomerase	---	1	9.35258e-09	130.99	LRPEIQVAAQNCWVK(1)K	3	1.7066	29
osa00010 Glycolysis / Gluconeogenesis	0.0248496	9	2.01	HORVU6Hr1G054520.3	244	1.926	Up	0.023619	K	glyceraldehyde-3-phosphate dehydrogenase C2	---	1	4.5546e-29	150.85	AASFNIIPSSTGAAK(1)AVGK	2	1.4987	16
osa00010 Glycolysis / Gluconeogenesis	0.0248496	9	2.01	HORVU6Hr1G054520.3	248	1.775	Up	0.0077183	K	glyceraldehyde-3-phosphate dehydrogenase C2	---	1	7.38734e-08	132.39	AVGK(1)VLPELNGK	2	1.9715	21
osa00010 Glycolysis / Gluconeogenesis	0.0248496	9	2.01	HORVU6Hr1G054520.3	167	3.106	Up	0.017037	K	glyceraldehyde-3-phosphate dehydrogenase C2	---	1	7.64605e-26	152.23	DAPMFVCGVNEK(1)EYK	2	0.87371	33
osa00010 Glycolysis / Gluconeogenesis	0.0248496	9	2.01	HORVU6Hr1G054520.3	288	1.622	Up	0.0061795	K	glyceraldehyde-3-phosphate dehydrogenase C2	---	1	2.70401e-31	179.31	PATYEQIK(1)AAIK	2	3.7856	36
osa00010 Glycolysis / Gluconeogenesis	0.0248496	9	2.01	HORVU6Hr1G003770.1	359	1.501	Up	0.0057217	K	Dihydrolipoyllysine-residue acetyltransferase component of pyruvate dehydrogenase complex	---	1	0.000312777	120.33	K(1)ISINDLVIK	2	1.6303	14
osa00010 Glycolysis / Gluconeogenesis	0.0248496	9	2.01	HORVU6Hr1G031830.4	203	1.554	Up	0.02336	K	phosphoglycerate kinase	---	1	2.88322e-08	129.28	GAK(1)VILASHLGR	2	2.4119	14
osa00010 Glycolysis / Gluconeogenesis	0.0248496	9	2.01	HORVU7Hr1G001330.9	403	1.609	Up	0.0027777	K	Dihydrolipoyllysine-residue acetyltransferase component of pyruvate dehydrogenase complex	---	1	0.000312777	120.33	K(1)ISINDLVIK	2	1.6303	14
osa00010 Glycolysis / Gluconeogenesis	0.0248496	9	2.01	HORVU3Hr1G088540.1	383	1.647	Up	0.0120048	K	fructose-bisphosphate aldolase 2	---	1	2.43452e-18	126.63	GDATLGEGASESLHVK(1)DYK	3	2.3025	28
osa00010 Glycolysis / Gluconeogenesis	0.0248496	9	2.01	HORVU3Hr1G088540.1	266	2.749	Up	0.0003154	K	fructose-bisphosphate aldolase 2	---	1	4.14541e-05	88.734	K(1)VTPEVIAEYTVR	2	-0.19993	15
osa00010 Glycolysis / Gluconeogenesis	0.0248496	9	2.01	HORVU3Hr1G088540.1	43	1.641	Up	0.0167376	K	fructose-bisphosphate aldolase 2	---	1	3.24318e-40	194.55	YKDELIK(1)NAAYIGTPGK	2	-0.2976	30
osa00010 Glycolysis / Gluconeogenesis	0.0248496	9	2.01	HORVU5Hr1G002040.4	394	1.599	Up	0.00144274	K	Enolase	---	1	7.61007e-09	141.44	AIQEK(1)SCNALLLK	2	0.67292	19
osa00010 Glycolysis / Gluconeogenesis	0.0248496	9	2.01	HORVU6Hr1G076810.1	336	2.149	Up	0.0038803	K	Pyruvate dehydrogenase E1 component subunit alpha	---	1	1.2246e-19	135.24	K(1)LILAHDLATPAELK	3	2.6144	21
osa00230 Purine metabolism	0.367283	2	1.58	HORVU4Hr1G075800.1	193	3.91	Up	0.00102045	K	Adenylosuccinate synthetase	---	1	6.60927e-13	150.21	EAELANSFIGTTK(1)R	2	1.4089	12
osa00230 Purine metabolism	0.367283	2	1.58	HORVU1Hr1G055440.1	87	3.934	Up	0.007701	K	Nucleoside diphosphate kinase family protein	---	1	2.27892e-51	177.41	K(1)IIGATNPLASEPGTIR	2	2.4615	15
osa00640 Propanoate metabolism	0.743143	1	0.79	HORVU6Hr1G058210.1	70	1.753	Up	0.0048371	K	Succinyl-CoA ligase [ADP-forming] subunit beta	---	1	0.000171576	78.932	NVFPSEK(1)EIVVK	2	2.5699	15
osa00640 Propanoate metabolism	0.743143	1	0.79	HORVU6Hr1G058210.1	188	2.006	Up	0.00091564	K	Succinyl-CoA ligase [ADP-forming] subunit beta	---	1	3.01724e-38	169.52	VPVDVFK(1)GITDEDAAK	2	1.0084	15
osa03018 RNA degradation	0.0965152	3	2.61	HORVU1Hr1G079910.6	401	1.525	Up	0.0052751	K	60 kDa chaperonin	---	0.985592	7.52742e-25	141.87	ESLENNTAMFDK(0.014)EK(0.986)AQER	3	2.158	16
osa03018 RNA degradation	0.0965152	3	2.61	HORVU1Hr1G038680.8	150	2.712	Up	0.0123831	K	60 kDa chaperonin 1	---	1	3.65216e-14	149.58	TVIIEQSFGAPK(1)VTK	2	2.3365	22
osa03018 RNA degradation	0.0965152	3	2.61	HORVU5Hr1G002040.4	394	1.599	Up	0.00144274	K	Enolase	---	1	7.61007e-09	141.44	AIQEK(1)SCNALLLK	2	0.67292	19
osa04145 Phagosome	0.150001	3	2.17	HORVU3Hr1G059320.2	126	1.768	Up	0.0177839	K	V-type proton ATPase subunit E	---	1	0.000595502	84.368	LK(1)EPAVLLR	2	2.3378	14
osa04145 Phagosome	0.150001	3	2.17	HORVU7Hr1G109770.1	147	2.739	Up	0.0146195	K	V-type ATP synthase alpha chain	---	1	0.000397717	83.438	TIAIK(1)SGDVYIPR	2	2.1121	13
osa04145 Phagosome	0.150001	3	2.17	HORVU4Hr1G009520.1	394	2.945	Up	0.00082144	K	tubulin alpha-4 chain	---	1	2.65706e-05	101.82	IDHK(1)FDLMYAK	2	4.0311	20
osa04145 Phagosome	0.150001	3	2.17	HORVU4Hr1G009520.1	336	1.652	Up	0.030976	K	tubulin alpha-4 chain	---	1	3.77154e-08	125.17	DVNAAVATIK(1)TK	2	2.147	15
osa03040 Spliceosome	0.670348	1	0.97	HORVU5Hr1G113180.1	253	1.76	Up	0.002564	K	Heat shock 70 kDa protein 3	---	1	2.88629e-11	162.8	MVNHFVQEFK(1)R	3	4.0717	53
osa01210 2-Oxocarboxylic acid metabolism	0.24308	3	1.74	HORVU2Hr1G030820.1	91	2.383	Up	0.034839	K	alanine aminotransferase 2	---	1	7.73388e-06	96.313	GEIVTHAQK(1)LEQELHK	3	2.6526	13
osa01210 2-Oxocarboxylic acid metabolism	0.24308	3	1.74	HORVU3Hr1G059060.2	438	2.125	Up	0.0013367	K	Isocitrate dehydrogenase [NADP]	---	1	1.63374e-09	142.51	MTK(1)DLALLVHGSSK	2	1.5495	38
osa01210 2-Oxocarboxylic acid metabolism	0.24308	3	1.74	HORVU4Hr1G080640.1	352	1.687	Up	0.0065997	K	Aconitate hydratase 1	---	1	0.000467109	107.08	TLDYLK(1)LTGR	2	3.1154	13
osa01210 2-Oxocarboxylic acid metabolism	0.24308	3	1.74	HORVU4Hr1G080640.1	792	1.956	Up	0.00045956	K	Aconitate hydratase 1	---	1	4.18031e-10	124.69	YK(1)NEGHDTIILAGAEYGSGSSR	3	1.9327	20
osa01210 2-Oxocarboxylic acid metabolism	0.24308	3	1.74	HORVU4Hr1G080640.1	378	2.536	Up	0.0103572	K	Aconitate hydratase 1	---	1	5.41829e-41	207.12	ANNMFVDYK(1)QVQAER	2	0.037239	30
osa00051 Fructose and mannose metabolism	0.41074	2	1.45	HORVU3Hr1G088540.1	383	1.647	Up	0.0120048	K	fructose-bisphosphate aldolase 2	---	1	2.43452e-18	126.63	GDATLGEGASESLHVK(1)DYK	3	2.3025	28
osa00051 Fructose and mannose metabolism	0.41074	2	1.45	HORVU3Hr1G088540.1	266	2.749	Up	0.0003154	K	fructose-bisphosphate aldolase 2	---	1	4.14541e-05	88.734	K(1)VTPEVIAEYTVR	2	-0.19993	15
osa00051 Fructose and mannose metabolism	0.41074	2	1.45	HORVU3Hr1G088540.1	43	1.641	Up	0.0167376	K	fructose-bisphosphate aldolase 2	---	1	3.24318e-40	194.55	YKDELIK(1)NAAYIGTPGK	2	-0.2976	30
osa00051 Fructose and mannose metabolism	0.41074	2	1.45	HORVU3Hr1G013350.1	122	2.286	Up	9.9612e-05	K	triosephosphate isomerase	---	1	9.35258e-09	130.99	LRPEIQVAAQNCWVK(1)K	3	1.7066	29
osa00500 Starch and sucrose metabolism	0.670348	1	0.97	HORVU7Hr1G033230.8	38	1.509	Up	0.0120758	K	sucrose synthase 4	---	1	4.27694e-07	130.31	YVHQGK(1)GMLQR	3	2.4896	28
osa00500 Starch and sucrose metabolism	0.670348	1	0.97	HORVU7Hr1G033230.8	320	1.549	Up	0.0010047	K	sucrose synthase 4	---	1	1.03939e-05	132.39	IK(1)QQGLDITPK	2	2.4305	17
osa00500 Starch and sucrose metabolism	0.670348	1	0.97	HORVU7Hr1G033230.8	351	2.028	Up	0.0065642	K	sucrose synthase 4	---	1	2.08401e-20	130.99	LEK(1)VIGTEHTDILR	3	3.608	27
osa04144 Endocytosis	0.670348	1	0.97	HORVU5Hr1G113180.1	253	1.76	Up	0.002564	K	Heat shock 70 kDa protein 3	---	1	2.88629e-11	162.8	MVNHFVQEFK(1)R	3	4.0717	53
osa00630 Glyoxylate and dicarboxylate metabolism	0.29389	4	1.45	HORVU2Hr1G103130.3	191	2.166	Up	0.0032759	K	Aminomethyltransferase	---	1	1.76779e-51	190.37	QYDAVVTK(1)MPFVPTK	2	0.47278	40
osa00630 Glyoxylate and dicarboxylate metabolism	0.29389	4	1.45	HORVU7Hr1G047700.3	191	1.578	Up	0.0049839	K	formate dehydrogenase	---	1	2.90379e-15	138	AYDLEGK(1)TVGTVGAGR	2	0.8623	12
osa00630 Glyoxylate and dicarboxylate metabolism	0.29389	4	1.45	HORVU7Hr1G047700.3	210	1.506	Up	0.0148178	K	formate dehydrogenase	---	1	5.34286e-10	129.69	LK(1)PFNCNLLYHDR	3	2.1625	20
osa00630 Glyoxylate and dicarboxylate metabolism	0.29389	4	1.45	HORVU1Hr1G041250.5	241	1.601	Up	0.0119421	K	Malate dehydrogenase	---	1	2.60964e-08	121.69	K(1)LSSALSAASSACDHIR	3	3.2291	15
osa00630 Glyoxylate and dicarboxylate metabolism	0.29389	4	1.45	HORVU4Hr1G080640.1	352	1.687	Up	0.0065997	K	Aconitate hydratase 1	---	1	0.000467109	107.08	TLDYLK(1)LTGR	2	3.1154	13
osa00630 Glyoxylate and dicarboxylate metabolism	0.29389	4	1.45	HORVU4Hr1G080640.1	792	1.956	Up	0.00045956	K	Aconitate hydratase 1	---	1	4.18031e-10	124.69	YK(1)NEGHDTIILAGAEYGSGSSR	3	1.9327	20
osa00630 Glyoxylate and dicarboxylate metabolism	0.29389	4	1.45	HORVU4Hr1G080640.1	378	2.536	Up	0.0103572	K	Aconitate hydratase 1	---	1	5.41829e-41	207.12	ANNMFVDYK(1)QVQAER	2	0.037239	30
osa00940 Phenylpropanoid biosynthesis	0.24308	3	1.74	HORVU2Hr1G124930.1	206	1.537	Up	0.003941	K	Peroxidase superfamily protein	---	1	1.05266e-17	175.54	FK(1)PVFDTNPAIDGK	2	2.069	15
osa00940 Phenylpropanoid biosynthesis	0.24308	3	1.74	HORVU6Hr1G058820.1	332	2.37	Up	0.005461	K	phenylalanine ammonia-lyase 2	---	1	2.33278e-07	119.94	KVNEIDTQLK(1)PK	2	1.2128	7
osa00940 Phenylpropanoid biosynthesis	0.24308	3	1.74	HORVU2Hr1G125110.6	112	1.855	Up	0.005018	K	Peroxidase superfamily protein	---	1	5.072e-29	126.46	AK(1)VHAACGPTVSCADISALATR	3	1.5047	14
osa00250 Alanine, aspartate and glutamate metabolism	0.634873	2	0.97	HORVU4Hr1G075800.1	193	3.91	Up	0.00102045	K	Adenylosuccinate synthetase	---	1	6.60927e-13	150.21	EAELANSFIGTTK(1)R	2	1.4089	12
osa00250 Alanine, aspartate and glutamate metabolism	0.634873	2	0.97	HORVU2Hr1G030820.1	91	2.383	Up	0.034839	K	alanine aminotransferase 2	---	1	7.73388e-06	96.313	GEIVTHAQK(1)LEQELHK	3	2.6526	13
osa00260 Glycine, serine and threonine metabolism	0.863	1	0.54	HORVU2Hr1G103130.3	191	2.166	Up	0.0032759	K	Aminomethyltransferase	---	1	1.76779e-51	190.37	QYDAVVTK(1)MPFVPTK	2	0.47278	40
osa00020 Citrate cycle (TCA cycle)	0.0711116	7	1.84	HORVU7Hr1G001330.9	403	1.609	Up	0.0027777	K	Dihydrolipoyllysine-residue acetyltransferase component of pyruvate dehydrogenase complex	---	1	0.000312777	120.33	K(1)ISINDLVIK	2	1.6303	14
osa00020 Citrate cycle (TCA cycle)	0.0711116	7	1.84	HORVU6Hr1G058210.1	70	1.753	Up	0.0048371	K	Succinyl-CoA ligase [ADP-forming] subunit beta	---	1	0.000171576	78.932	NVFPSEK(1)EIVVK	2	2.5699	15
osa00020 Citrate cycle (TCA cycle)	0.0711116	7	1.84	HORVU6Hr1G058210.1	188	2.006	Up	0.00091564	K	Succinyl-CoA ligase [ADP-forming] subunit beta	---	1	3.01724e-38	169.52	VPVDVFK(1)GITDEDAAK	2	1.0084	15
osa00020 Citrate cycle (TCA cycle)	0.0711116	7	1.84	HORVU6Hr1G076810.1	336	2.149	Up	0.0038803	K	Pyruvate dehydrogenase E1 component subunit alpha	---	1	1.2246e-19	135.24	K(1)LILAHDLATPAELK	3	2.6144	21
osa00020 Citrate cycle (TCA cycle)	0.0711116	7	1.84	HORVU3Hr1G059060.2	438	2.125	Up	0.0013367	K	Isocitrate dehydrogenase [NADP]	---	1	1.63374e-09	142.51	MTK(1)DLALLVHGSSK	2	1.5495	38
osa00020 Citrate cycle (TCA cycle)	0.0711116	7	1.84	HORVU1Hr1G041250.5	241	1.601	Up	0.0119421	K	Malate dehydrogenase	---	1	2.60964e-08	121.69	K(1)LSSALSAASSACDHIR	3	3.2291	15
osa00020 Citrate cycle (TCA cycle)	0.0711116	7	1.84	HORVU6Hr1G003770.1	359	1.501	Up	0.0057217	K	Dihydrolipoyllysine-residue acetyltransferase component of pyruvate dehydrogenase complex	---	1	0.000312777	120.33	K(1)ISINDLVIK	2	1.6303	14
osa00020 Citrate cycle (TCA cycle)	0.0711116	7	1.84	HORVU4Hr1G080640.1	352	1.687	Up	0.0065997	K	Aconitate hydratase 1	---	1	0.000467109	107.08	TLDYLK(1)LTGR	2	3.1154	13
osa00020 Citrate cycle (TCA cycle)	0.0711116	7	1.84	HORVU4Hr1G080640.1	792	1.956	Up	0.00045956	K	Aconitate hydratase 1	---	1	4.18031e-10	124.69	YK(1)NEGHDTIILAGAEYGSGSSR	3	1.9327	20
osa00020 Citrate cycle (TCA cycle)	0.0711116	7	1.84	HORVU4Hr1G080640.1	378	2.536	Up	0.0103572	K	Aconitate hydratase 1	---	1	5.41829e-41	207.12	ANNMFVDYK(1)QVQAER	2	0.037239	30
osa00620 Pyruvate metabolism	0.29389	4	1.45	HORVU7Hr1G001330.9	403	1.609	Up	0.0027777	K	Dihydrolipoyllysine-residue acetyltransferase component of pyruvate dehydrogenase complex	---	1	0.000312777	120.33	K(1)ISINDLVIK	2	1.6303	14
osa00620 Pyruvate metabolism	0.29389	4	1.45	HORVU6Hr1G076810.1	336	2.149	Up	0.0038803	K	Pyruvate dehydrogenase E1 component subunit alpha	---	1	1.2246e-19	135.24	K(1)LILAHDLATPAELK	3	2.6144	21
osa00620 Pyruvate metabolism	0.29389	4	1.45	HORVU1Hr1G041250.5	241	1.601	Up	0.0119421	K	Malate dehydrogenase	---	1	2.60964e-08	121.69	K(1)LSSALSAASSACDHIR	3	3.2291	15
osa00620 Pyruvate metabolism	0.29389	4	1.45	HORVU6Hr1G003770.1	359	1.501	Up	0.0057217	K	Dihydrolipoyllysine-residue acetyltransferase component of pyruvate dehydrogenase complex	---	1	0.000312777	120.33	K(1)ISINDLVIK	2	1.6303	14

## Sheet: Pi starvation 48 h
Domain Description	Fisher's exact test p value	Protein accession	Position	Ratio	Regulated Type	P value	Amino acid	Protein description	Gene name	Localization probability	PEP	Score	Modified sequence	Charge	Mass error [ppm]	MS/MS Count
Glyceraldehyde 3-phosphate dehydrogenase, NAD binding domain	0.0268996	HORVU6Hr1G054520.3	244	1.833	Up	0.0199775	K	glyceraldehyde-3-phosphate dehydrogenase C2	---	1	4.5546e-29	150.85	AASFNIIPSSTGAAK(1)AVGK	2	1.4987	16
Glyceraldehyde 3-phosphate dehydrogenase, NAD binding domain	0.0268996	HORVU6Hr1G054520.3	248	1.703	Up	0.046757	K	glyceraldehyde-3-phosphate dehydrogenase C2	---	1	7.38734e-08	132.39	AVGK(1)VLPELNGK	2	1.9715	21
Glyceraldehyde 3-phosphate dehydrogenase, NAD binding domain	0.0268996	HORVU6Hr1G054520.3	167	2.218	Up	0.0060184	K	glyceraldehyde-3-phosphate dehydrogenase C2	---	1	7.64605e-26	152.23	DAPMFVCGVNEK(1)EYK	2	0.87371	33
Glyceraldehyde 3-phosphate dehydrogenase, NAD binding domain	0.0268996	HORVU6Hr1G032070.2	297	2.164	Up	0.020496	K	glyceraldehyde-3-phosphate dehydrogenase C2	---	1	7.38734e-08	132.39	AVGK(1)VLPELNGK	2	1.9715	21
ATP synthase alpha/beta family, beta-barrel domain	0.0146851	HORVU0Hr1G019950.1	119	2.299	Up	0.0045371	K	ATP synthase subunit alpha	---	1	2.42805e-15	112.93	TGSIVDVPAGK(1)AMLGR	2	1.2388	31
ATP synthase alpha/beta family, beta-barrel domain	0.0146851	HORVU7Hr1G109770.1	147	2.892	Up	0.0082953	K	V-type ATP synthase alpha chain	---	1	0.000397717	83.438	TIAIK(1)SGDVYIPR	2	2.1121	13
ATP synthase alpha/beta family, beta-barrel domain	0.0146851	HORVU1Hr1G083840.2	281	3.917	Up	0.0149353	K	ATP synthase subunit beta	---	1	7.16291e-11	127.03	EMIESGVIK(1)LDDK	2	0.68699	39
ATP synthase alpha/beta family, beta-barrel domain	0.0146851	HORVU1Hr1G083840.2	179	1.553	Up	0.0082617	K	ATP synthase subunit beta	---	1	4.43859e-09	106.11	IINVIGEPIDHK(1)GDIK	3	2.5857	17
ATP synthase alpha/beta family, beta-barrel domain	0.0146851	HORVU1Hr1G083840.2	148	1.59	Up	0.0021012	K	ATP synthase subunit beta	---	1	3.8446e-171	305.74	GQK(1)VLNTGSPITVPVGR	2	1.5387	24
Glyceraldehyde 3-phosphate dehydrogenase, C-terminal domain	0.0268996	HORVU6Hr1G054520.3	244	1.833	Up	0.0199775	K	glyceraldehyde-3-phosphate dehydrogenase C2	---	1	4.5546e-29	150.85	AASFNIIPSSTGAAK(1)AVGK	2	1.4987	16
Glyceraldehyde 3-phosphate dehydrogenase, C-terminal domain	0.0268996	HORVU6Hr1G054520.3	248	1.703	Up	0.046757	K	glyceraldehyde-3-phosphate dehydrogenase C2	---	1	7.38734e-08	132.39	AVGK(1)VLPELNGK	2	1.9715	21
Glyceraldehyde 3-phosphate dehydrogenase, C-terminal domain	0.0268996	HORVU6Hr1G054520.3	167	2.218	Up	0.0060184	K	glyceraldehyde-3-phosphate dehydrogenase C2	---	1	7.64605e-26	152.23	DAPMFVCGVNEK(1)EYK	2	0.87371	33
Glyceraldehyde 3-phosphate dehydrogenase, C-terminal domain	0.0268996	HORVU6Hr1G032070.2	297	2.164	Up	0.020496	K	glyceraldehyde-3-phosphate dehydrogenase C2	---	1	7.38734e-08	132.39	AVGK(1)VLPELNGK	2	1.9715	21
Glutathione S-transferase, C-terminal domain	0.37311	HORVU3Hr1G074040.3	215	1.704	Up	0.0060585	K	Glutathione S-transferase 1	---	1	4.47946e-05	99.855	IK(1)NVLAVYEAR	2	1.8949	15
Glutathione S-transferase, C-terminal domain	0.37311	HORVU7Hr1G087050.1	12	1.599	Up	0.024601	K	Elongation factor 1-gamma 2	---	1	4.18706e-51	205.09	ALVLHSGSGNK(1)NAFK	2	1.7803	15
Peroxidase	0.20309	HORVU2Hr1G124930.1	206	1.622	Up	0.020424	K	Peroxidase superfamily protein	---	1	1.05266e-17	175.54	FK(1)PVFDTNPAIDGK	2	2.069	15
Peroxidase	0.20309	HORVU2Hr1G124970.2	55	1.669	Up	0.0125999	K	Peroxidase superfamily protein	---	1	0.000137634	95.311	K(1)DVGVAPGLIR	2	1.623	14
Peroxidase	0.20309	HORVU2Hr1G125110.6	112	2.225	Up	0.0103212	K	Peroxidase superfamily protein	---	1	5.072e-29	126.46	AK(1)VHAACGPTVSCADISALATR	3	1.5047	14
Peroxidase	0.20309	HORVU2Hr1G125110.6	295	1.523	Up	0.0160951	K	Peroxidase superfamily protein	---	1	0.000127659	135.63	SMAK(1)LATAPR	2	2.9435	40
Cyclophilin type peptidyl-prolyl cis-trans isomerase/CLD	0.0504045	HORVU4Hr1G000910.3	53	2.367	Up	0.00047779	K	Peptidyl-prolyl cis-trans isomerase	---	1	1.11051e-07	108.93	VVMELYADK(1)VPR	2	0.65134	35
Cyclophilin type peptidyl-prolyl cis-trans isomerase/CLD	0.0504045	HORVU6Hr1G012570.2	124	1.507	Up	0.030097	K	Peptidyl-prolyl cis-trans isomerase	---	1	1.75843e-88	217.16	GNGTGGESIYGEK(1)FADEK	2	1.2419	15
ATP synthase alpha/beta family, nucleotide-binding domain	0.0239141	HORVU0Hr1G019950.1	119	2.299	Up	0.0045371	K	ATP synthase subunit alpha	---	1	2.42805e-15	112.93	TGSIVDVPAGK(1)AMLGR	2	1.2388	31
ATP synthase alpha/beta family, nucleotide-binding domain	0.0239141	HORVU7Hr1G109770.1	147	2.892	Up	0.0082953	K	V-type ATP synthase alpha chain	---	1	0.000397717	83.438	TIAIK(1)SGDVYIPR	2	2.1121	13
ATP synthase alpha/beta family, nucleotide-binding domain	0.0239141	HORVU1Hr1G083840.2	281	3.917	Up	0.0149353	K	ATP synthase subunit beta	---	1	7.16291e-11	127.03	EMIESGVIK(1)LDDK	2	0.68699	39
ATP synthase alpha/beta family, nucleotide-binding domain	0.0239141	HORVU1Hr1G083840.2	179	1.553	Up	0.0082617	K	ATP synthase subunit beta	---	1	4.43859e-09	106.11	IINVIGEPIDHK(1)GDIK	3	2.5857	17
ATP synthase alpha/beta family, nucleotide-binding domain	0.0239141	HORVU1Hr1G083840.2	148	1.59	Up	0.0021012	K	ATP synthase subunit beta	---	1	3.8446e-171	305.74	GQK(1)VLNTGSPITVPVGR	2	1.5387	24
Biotin-requiring enzyme	0.0146851	HORVU7Hr1G072650.1	469	1.577	Up	0.0069849	K	Dihydrolipoyllysine-residue acetyltransferase component of pyruvate dehydrogenase complex	---	1	2.23066e-47	181.44	GNK(1)VVEPVMDNDGTEK	2	1.2312	32
Biotin-requiring enzyme	0.0146851	HORVU7Hr1G001330.9	403	1.854	Up	0.0042579	K	Dihydrolipoyllysine-residue acetyltransferase component of pyruvate dehydrogenase complex	---	1	0.000312777	120.33	K(1)ISINDLVIK	2	1.6303	14
Biotin-requiring enzyme	0.0146851	HORVU6Hr1G003770.1	359	1.85	Up	0.0027819	K	Dihydrolipoyllysine-residue acetyltransferase component of pyruvate dehydrogenase complex	---	1	0.000312777	120.33	K(1)ISINDLVIK	2	1.6303	14
Thioredoxin	0.0504045	HORVU2Hr1G056360.4	93	1.541	Up	0.0139012	K	Thioredoxin superfamily protein	---	1	1.14849e-06	90.306	DGEK(1)VDSVVGGR	2	1.5422	14
Thioredoxin	0.0504045	HORVU4Hr1G043910.1	203	2.54	Up	0.0026778	K	Protein disulfide-isomerase	---	1	8.16442e-06	87.573	EIK(1)APEDATYLEDGK	2	1.1733	16
Thioredoxin	0.0504045	HORVU4Hr1G043910.1	133	1.991	Up	0.013179	K	Protein disulfide-isomerase	---	1	1.60931e-11	121.86	AAQLLSK(1)HDPAIVLAK	2	1.2062	14
2-oxoacid dehydrogenases acyltransferase (catalytic domain)	0.0146851	HORVU7Hr1G072650.1	469	1.577	Up	0.0069849	K	Dihydrolipoyllysine-residue acetyltransferase component of pyruvate dehydrogenase complex	---	1	2.23066e-47	181.44	GNK(1)VVEPVMDNDGTEK	2	1.2312	32
2-oxoacid dehydrogenases acyltransferase (catalytic domain)	0.0146851	HORVU7Hr1G001330.9	403	1.854	Up	0.0042579	K	Dihydrolipoyllysine-residue acetyltransferase component of pyruvate dehydrogenase complex	---	1	0.000312777	120.33	K(1)ISINDLVIK	2	1.6303	14
2-oxoacid dehydrogenases acyltransferase (catalytic domain)	0.0146851	HORVU6Hr1G003770.1	359	1.85	Up	0.0027819	K	Dihydrolipoyllysine-residue acetyltransferase component of pyruvate dehydrogenase complex	---	1	0.000312777	120.33	K(1)ISINDLVIK	2	1.6303	14

## Sheet: Pi recovery 6 h
KEGG pathway	Fisher's exact test p value	Mapping	Fold enrichment	Protein accession	Position	Ratio	Regulated Type	P value	Amino acid	Protein description	Gene name	Localization probability	PEP	Score	Modified sequence	Charge	Mass error [ppm]	MS/MS Count
osa03013 RNA transport	0.702362	2	0.86	HORVU6Hr1G020910.1	468	1.935	Up	0.00121725	K	ATP-dependent RNA helicase eIF4A	---	1	0.000972592	101.82	K(1)GVAINFVTR	2	2.2359	15
osa03013 RNA transport	0.702362	2	0.86	HORVU6Hr1G020910.1	329	1.939	Up	0.00124108	K	ATP-dependent RNA helicase eIF4A	---	1	0.00949997	84.699	FMNK(1)PVR	2	3.1865	16
osa03013 RNA transport	0.702362	2	0.86	HORVU6Hr1G020910.1	218	3.861	Up	0.00057687	K	ATP-dependent RNA helicase eIF4A	---	1	3.03108e-05	114.39	ELAQQIEK(1)VMR	2	2.7684	17
osa03013 RNA transport	0.702362	2	0.86	HORVU4Hr1G056740.5	154	6.784	Up	0.0130792	K	Elongation factor 1-alpha	---	1	7.49713e-27	193.94	QMICCCNK(1)MDATTPK	2	1.198	27
osa00380 Tryptophan metabolism	0.0827691	3	2.74	HORVU1Hr1G023630.1	370	1.553	Up	0.00046453	K	Dihydrolipoyl dehydrogenase	---	1	2.47071e-74	210.62	VPYTAGIGLHAIGVETDK(1)GGR	3	2.1773	15
osa00380 Tryptophan metabolism	0.0827691	3	2.74	HORVU4Hr1G011850.1	185	1.52	Up	0.032384	K	Dihydrolipoyllysine-residue succinyltransferase component of 2-oxoglutarate dehydrogenase complex	---	1	1.15441e-41	162.78	IAVISK(1)SAAPSEAHVAPSEETSQK	3	1.7119	14
osa00380 Tryptophan metabolism	0.0827691	3	2.74	HORVU2Hr1G006250.1	240	0.445	Down	0.009364	K	Dihydrolipoyllysine-residue succinyltransferase component of 2-oxoglutarate dehydrogenase complex	---	1	1.14889e-14	147.78	K(1)QAPKPTPSK	2	1.1696	12
osa00030 Pentose phosphate pathway	0.63263	2	0.97	HORVU3Hr1G088540.1	383	1.573	Up	0.0076362	K	fructose-bisphosphate aldolase 2	---	1	2.43452e-18	126.63	GDATLGEGASESLHVK(1)DYK	3	2.3025	28
osa00030 Pentose phosphate pathway	0.63263	2	0.97	HORVU3Hr1G088540.1	266	2.18	Up	0.00054447	K	fructose-bisphosphate aldolase 2	---	1	4.14541e-05	88.734	K(1)VTPEVIAEYTVR	2	-0.19993	15
osa00030 Pentose phosphate pathway	0.63263	2	0.97	HORVU3Hr1G088540.1	43	1.604	Up	0.0080763	K	fructose-bisphosphate aldolase 2	---	1	3.24318e-40	194.55	YKDELIK(1)NAAYIGTPGK	2	-0.2976	30
osa00030 Pentose phosphate pathway	0.63263	2	0.97	HORVU4Hr1G007620.2	87	1.754	Up	0.03274	K	phosphoglucomutase	---	1	9.31292e-16	137.58	DTTPYEGQK(1)PGTSGLR	2	1.4951	13
osa03060 Protein export	0.255302	1	3.65	HORVU6Hr1G008880.1	85	3.307	Up	0.045824	K	Heat shock 70 kDa protein C	---	1	6.20818e-47	215.93	LIGEAAK(1)NQAAVNPER	2	0.94679	13
osa00450 Selenocompound metabolism	0.446126	1	1.83	HORVU4Hr1G002270.3	36	3.011	Up	3.8266e-05	K	5-methyltetrahydropteroyltriglutamate--homocysteine methyltransferase 2	---	1	3.10351e-28	154.94	SSAEDLEK(1)VATDLR	2	2.391	15
osa00520 Amino sugar and nucleotide sugar metabolism	0.732983	2	0.81	HORVU5Hr1G096370.1	64	2.602	Up	0.037638	K	UDP-glucose 6-dehydrogenase family protein	---	1	0.000601637	79.311	GK(1)NLFFSTDVEK	2	2.1312	14
osa00520 Amino sugar and nucleotide sugar metabolism	0.732983	2	0.81	HORVU5Hr1G096370.1	139	1.646	Up	0.0165804	K	UDP-glucose 6-dehydrogenase family protein	---	1	1.7283e-36	200.76	TAEAIEK(1)ILTHNSK	2	0.67271	14
osa00520 Amino sugar and nucleotide sugar metabolism	0.732983	2	0.81	HORVU5Hr1G096370.1	325	0.627	Down	0.040342	K	UDP-glucose 6-dehydrogenase family protein	---	1	3.15203e-14	176.45	VVSSMFNTVSGK(1)K	2	-0.80904	26
osa00520 Amino sugar and nucleotide sugar metabolism	0.732983	2	0.81	HORVU4Hr1G007620.2	87	1.754	Up	0.03274	K	phosphoglucomutase	---	1	9.31292e-16	137.58	DTTPYEGQK(1)PGTSGLR	2	1.4951	13
osa00270 Cysteine and methionine metabolism	0.742629	3	0.81	HORVU2Hr1G110120.3	77	1.672	Up	0.0075006	K	Adenosylhomocysteinase	---	1	8.11143e-16	168.69	TEFGPSQPFK(1)GAR	2	0.57846	16
osa00270 Cysteine and methionine metabolism	0.742629	3	0.81	HORVU2Hr1G110120.3	299	12.753	Up	0.00163584	K	Adenosylhomocysteinase	---	1	8.82158e-30	135.13	VAVVCGYGDVGK(1)GCAAALK	2	0.59692	15
osa00270 Cysteine and methionine metabolism	0.742629	3	0.81	HORVU2Hr1G110120.3	235	1.573	Up	0.00087624	K	Adenosylhomocysteinase	---	1	5.37394e-36	207.6	LVGVSEETTTGVK(1)R	2	0.60822	15
osa00270 Cysteine and methionine metabolism	0.742629	3	0.81	HORVU2Hr1G110120.3	41	1.514	Up	0.00150061	K	Adenosylhomocysteinase	---	1	6.13444e-42	204.86	VK(1)DLSQADFGR	2	2.2829	15
osa00270 Cysteine and methionine metabolism	0.742629	3	0.81	HORVU4Hr1G002270.3	36	3.011	Up	3.8266e-05	K	5-methyltetrahydropteroyltriglutamate--homocysteine methyltransferase 2	---	1	3.10351e-28	154.94	SSAEDLEK(1)VATDLR	2	2.391	15
osa00270 Cysteine and methionine metabolism	0.742629	3	0.81	HORVU1Hr1G041250.5	112	1.529	Up	0.0071755	K	Malate dehydrogenase	---	1	2.05945e-21	128.68	NVSIYK(1)SQASALEAHAAPNCK	3	1.038	14
osa00270 Cysteine and methionine metabolism	0.742629	3	0.81	HORVU1Hr1G041250.5	241	1.613	Up	0.0119622	K	Malate dehydrogenase	---	1	2.60964e-08	121.69	K(1)LSSALSAASSACDHIR	3	3.2291	15
osa00710 Carbon fixation in photosynthetic organisms	0.0611861	7	1.89	HORVU6Hr1G031830.4	203	1.521	Up	0.0113017	K	phosphoglycerate kinase	---	1	2.88322e-08	129.28	GAK(1)VILASHLGR	2	2.4119	14
osa00710 Carbon fixation in photosynthetic organisms	0.0611861	7	1.89	HORVU7Hr1G088190.6	190	1.69	Up	0.0021987	K	Ribulose bisphosphate carboxylase large chain	---	1	0.00123546	72.038	LGLSAK(1)NYGR	2	2.2938	13
osa00710 Carbon fixation in photosynthetic organisms	0.0611861	7	1.89	HORVU3Hr1G088540.1	383	1.573	Up	0.0076362	K	fructose-bisphosphate aldolase 2	---	1	2.43452e-18	126.63	GDATLGEGASESLHVK(1)DYK	3	2.3025	28
osa00710 Carbon fixation in photosynthetic organisms	0.0611861	7	1.89	HORVU3Hr1G088540.1	266	2.18	Up	0.00054447	K	fructose-bisphosphate aldolase 2	---	1	4.14541e-05	88.734	K(1)VTPEVIAEYTVR	2	-0.19993	15
osa00710 Carbon fixation in photosynthetic organisms	0.0611861	7	1.89	HORVU3Hr1G088540.1	43	1.604	Up	0.0080763	K	fructose-bisphosphate aldolase 2	---	1	3.24318e-40	194.55	YKDELIK(1)NAAYIGTPGK	2	-0.2976	30
osa00710 Carbon fixation in photosynthetic organisms	0.0611861	7	1.89	HORVU6Hr1G032070.2	297	1.68	Up	0.0158751	K	glyceraldehyde-3-phosphate dehydrogenase C2	---	1	7.38734e-08	132.39	AVGK(1)VLPELNGK	2	1.9715	21
osa00710 Carbon fixation in photosynthetic organisms	0.0611861	7	1.89	HORVU3Hr1G013350.1	122	2.598	Up	8.3423e-05	K	triosephosphate isomerase	---	1	9.35258e-09	130.99	LRPEIQVAAQNCWVK(1)K	3	1.7066	29
osa00710 Carbon fixation in photosynthetic organisms	0.0611861	7	1.89	HORVU6Hr1G054520.3	167	2.991	Up	0.00165798	K	glyceraldehyde-3-phosphate dehydrogenase C2	---	1	7.64605e-26	152.23	DAPMFVCGVNEK(1)EYK	2	0.87371	33
osa00710 Carbon fixation in photosynthetic organisms	0.0611861	7	1.89	HORVU6Hr1G054520.3	288	1.58	Up	0.0040001	K	glyceraldehyde-3-phosphate dehydrogenase C2	---	1	2.70401e-31	179.31	PATYEQIK(1)AAIK	2	3.7856	36
osa00710 Carbon fixation in photosynthetic organisms	0.0611861	7	1.89	HORVU1Hr1G041250.5	112	1.529	Up	0.0071755	K	Malate dehydrogenase	---	1	2.05945e-21	128.68	NVSIYK(1)SQASALEAHAAPNCK	3	1.038	14
osa00710 Carbon fixation in photosynthetic organisms	0.0611861	7	1.89	HORVU1Hr1G041250.5	241	1.613	Up	0.0119622	K	Malate dehydrogenase	---	1	2.60964e-08	121.69	K(1)LSSALSAASSACDHIR	3	3.2291	15
osa00310 Lysine degradation	0.057249	3	3.13	HORVU1Hr1G023630.1	370	1.553	Up	0.00046453	K	Dihydrolipoyl dehydrogenase	---	1	2.47071e-74	210.62	VPYTAGIGLHAIGVETDK(1)GGR	3	2.1773	15
osa00310 Lysine degradation	0.057249	3	3.13	HORVU4Hr1G011850.1	185	1.52	Up	0.032384	K	Dihydrolipoyllysine-residue succinyltransferase component of 2-oxoglutarate dehydrogenase complex	---	1	1.15441e-41	162.78	IAVISK(1)SAAPSEAHVAPSEETSQK	3	1.7119	14
osa00310 Lysine degradation	0.057249	3	3.13	HORVU2Hr1G006250.1	240	0.445	Down	0.009364	K	Dihydrolipoyllysine-residue succinyltransferase component of 2-oxoglutarate dehydrogenase complex	---	1	1.14889e-14	147.78	K(1)QAPKPTPSK	2	1.1696	12
osa00480 Glutathione metabolism	0.917887	2	0.52	HORVU3Hr1G074040.3	215	1.654	Up	0.00108141	K	Glutathione S-transferase 1	---	1	4.47946e-05	99.855	IK(1)NVLAVYEAR	2	1.8949	15
osa00480 Glutathione metabolism	0.917887	2	0.52	HORVU3Hr1G059060.2	438	2.265	Up	0.00109544	K	Isocitrate dehydrogenase [NADP]	---	1	1.63374e-09	142.51	MTK(1)DLALLVHGSSK	2	1.5495	38
osa04075 Plant hormone signal transduction	0.446126	1	1.83	HORVU2Hr1G010870.8	56	2.053	Up	0.047123	K	40S ribosomal protein S6	---	1	0.000209362	103.69	VEIDDDQK(1)LR	2	2.5128	15
osa04146 Peroxisome	0.876366	1	0.52	HORVU3Hr1G059060.2	438	2.265	Up	0.00109544	K	Isocitrate dehydrogenase [NADP]	---	1	1.63374e-09	142.51	MTK(1)DLALLVHGSSK	2	1.5495	38
osa00190 Oxidative phosphorylation	0.0433023	9	1.83	HORVU3Hr1G059320.2	126	1.649	Up	0.0152581	K	V-type proton ATPase subunit E	---	1	0.000595502	84.368	LK(1)EPAVLLR	2	2.3378	14
osa00190 Oxidative phosphorylation	0.0433023	9	1.83	HORVU6Hr1G069370.1	86	2.729	Up	0.0031822	K	delta subunit of Mt ATP synthase	---	1	5.14976e-14	136.94	VESEIGDVVGAVK(1)K	2	0.58652	13
osa00190 Oxidative phosphorylation	0.0433023	9	1.83	HORVU6Hr1G069370.1	107	3.342	Up	0.0118184	K	delta subunit of Mt ATP synthase	---	1	0.000236225	103.69	VK(1)AVTEIFAEAK	2	1.544	12
osa00190 Oxidative phosphorylation	0.0433023	9	1.83	HORVU2Hr1G072660.2	125	0.573	Down	0.0040591	K	ATP synthase D chain, mitochondrial	---	1	0.00110115	100.84	IEK(1)EIAEMK	2	2.211	21
osa00190 Oxidative phosphorylation	0.0433023	9	1.83	HORVU2Hr1G051740.1	188	3.141	Up	0.000116492	K	NADH-quinone oxidoreductase subunit F 1	---	1	0.00012281	124.81	GADWIVNEMK(1)K	2	1.7538	26
osa00190 Oxidative phosphorylation	0.0433023	9	1.83	HORVU4Hr1G007850.2	732	1.643	Up	0.004601	K	NADH-ubiquinone oxidoreductase 75 kDa subunit, mitochondrial	---	1	8.0624e-09	112.7	ASK(1)IMAQCSATLLK	2	0.49	27
osa00190 Oxidative phosphorylation	0.0433023	9	1.83	HORVU7Hr1G109770.1	147	2.75	Up	0.00147509	K	V-type ATP synthase alpha chain	---	1	0.000397717	83.438	TIAIK(1)SGDVYIPR	2	2.1121	13
osa00190 Oxidative phosphorylation	0.0433023	9	1.83	HORVU1Hr1G083840.2	281	8.661	Up	0.0038602	K	ATP synthase subunit beta	---	1	7.16291e-11	127.03	EMIESGVIK(1)LDDK	2	0.68699	39
osa00190 Oxidative phosphorylation	0.0433023	9	1.83	HORVU1Hr1G083840.2	179	1.687	Up	0.0046003	K	ATP synthase subunit beta	---	1	4.43859e-09	106.11	IINVIGEPIDHK(1)GDIK	3	2.5857	17
osa00190 Oxidative phosphorylation	0.0433023	9	1.83	HORVU1Hr1G083840.2	148	1.929	Up	0.00076208	K	ATP synthase subunit beta	---	1	3.8446e-171	305.74	GQK(1)VLNTGSPITVPVGR	2	1.5387	24
osa00190 Oxidative phosphorylation	0.0433023	9	1.83	HORVU0Hr1G013850.1	84	1.501	Up	0.0073594	K	Succinate dehydrogenase [ubiquinone] flavoprotein subunit, mitochondrial	---	1	4.09213e-75	233.7	AFGGQSLDFGK(1)GGQAYR	2	1.2982	15
osa00190 Oxidative phosphorylation	0.0433023	9	1.83	HORVU1Hr1G031600.1	136	1.516	Up	0.00122278	K	ATP synthase gamma chain	---	1	1.23613e-05	133.76	ALQK(1)MTSGPEK	2	0.97551	26
osa00190 Oxidative phosphorylation	0.0433023	9	1.83	HORVU1Hr1G031600.1	164	1.779	Up	0.0051584	K	ATP synthase gamma chain	---	1	1.57249e-24	175.54	K(1)HIEMTVSELQK	2	2.8068	16
osa00040 Pentose and glucuronate interconversions	0.522561	1	1.46	HORVU5Hr1G096370.1	64	2.602	Up	0.037638	K	UDP-glucose 6-dehydrogenase family protein	---	1	0.000601637	79.311	GK(1)NLFFSTDVEK	2	2.1312	14
osa00040 Pentose and glucuronate interconversions	0.522561	1	1.46	HORVU5Hr1G096370.1	139	1.646	Up	0.0165804	K	UDP-glucose 6-dehydrogenase family protein	---	1	1.7283e-36	200.76	TAEAIEK(1)ILTHNSK	2	0.67271	14
osa00040 Pentose and glucuronate interconversions	0.522561	1	1.46	HORVU5Hr1G096370.1	325	0.627	Down	0.040342	K	UDP-glucose 6-dehydrogenase family protein	---	1	3.15203e-14	176.45	VVSSMFNTVSGK(1)K	2	-0.80904	26
osa00562 Inositol phosphate metabolism	0.35766	1	2.43	HORVU3Hr1G013350.1	122	2.598	Up	8.3423e-05	K	triosephosphate isomerase	---	1	9.35258e-09	130.99	LRPEIQVAAQNCWVK(1)K	3	1.7066	29
osa04016 MAPK signaling pathway - plant	0.301151	2	1.83	HORVU1Hr1G055440.1	87	2.787	Up	0.0035564	K	Nucleoside diphosphate kinase family protein	---	1	2.27892e-51	177.41	K(1)IIGATNPLASEPGTIR	2	2.4615	15
osa04016 MAPK signaling pathway - plant	0.301151	2	1.83	HORVU2Hr1G010870.8	56	2.053	Up	0.047123	K	40S ribosomal protein S6	---	1	0.000209362	103.69	VEIDDDQK(1)LR	2	2.5128	15
osa00670 One carbon pool by folate	0.246555	2	2.09	HORVU2Hr1G103130.3	191	3.973	Up	0.00145897	K	Aminomethyltransferase	---	1	1.76779e-51	190.37	QYDAVVTK(1)MPFVPTK	2	0.47278	40
osa00670 One carbon pool by folate	0.246555	2	2.09	HORVU2Hr1G103130.3	166	2.318	Up	0.034282	K	Aminomethyltransferase	---	1	1.15346e-05	95.311	NIAMGYVK(1)NGLHK	2	0.80739	14
osa00670 One carbon pool by folate	0.246555	2	2.09	HORVU4Hr1G011500.1	203	2.062	Up	0.046043	K	serine hydroxymethyltransferase 2	---	1	2.3141e-103	212.5	IMALDLPHGGHLSHGYQTDTK(1)K	3	0.52767	33
osa04141 Protein processing in endoplasmic reticulum	0.287506	4	1.46	HORVU5Hr1G113180.1	253	1.869	Up	0.0154551	K	Heat shock 70 kDa protein 3	---	1	2.88629e-11	162.8	MVNHFVQEFK(1)R	3	4.0717	53
osa04141 Protein processing in endoplasmic reticulum	0.287506	4	1.46	HORVU6Hr1G018370.1	195	1.548	Up	0.015245	K	calnexin 1	---	1	0.00331755	69.093	VHFILK(1)HK	2	3.843	11
osa04141 Protein processing in endoplasmic reticulum	0.287506	4	1.46	HORVU4Hr1G043910.1	203	3.784	Up	0.00154167	K	Protein disulfide-isomerase	---	1	8.16442e-06	87.573	EIK(1)APEDATYLEDGK	2	1.1733	16
osa04141 Protein processing in endoplasmic reticulum	0.287506	4	1.46	HORVU4Hr1G043910.1	133	2.091	Up	0.0024363	K	Protein disulfide-isomerase	---	1	1.60931e-11	121.86	AAQLLSK(1)HDPAIVLAK	2	1.2062	14
osa04141 Protein processing in endoplasmic reticulum	0.287506	4	1.46	HORVU6Hr1G008880.1	85	3.307	Up	0.045824	K	Heat shock 70 kDa protein C	---	1	6.20818e-47	215.93	LIGEAAK(1)NQAAVNPER	2	0.94679	13
osa00280 Valine, leucine and isoleucine degradation	0.921664	1	0.43	HORVU1Hr1G023630.1	370	1.553	Up	0.00046453	K	Dihydrolipoyl dehydrogenase	---	1	2.47071e-74	210.62	VPYTAGIGLHAIGVETDK(1)GGR	3	2.1773	15
osa00591 Linoleic acid metabolism	0.35766	1	2.43	HORVU5Hr1G093700.3	620	1.559	Up	0.0077849	K	lipoxygenase 1	---	1	7.95362e-17	153.33	GMAVEDASSPHK(1)VR	2	-0.033978	18
osa03010 Ribosome	0.259376	17	1.17	HORVU5Hr1G104720.1	83	2.236	Up	0.0118958	K	30S ribosomal protein S13	---	1	0.00645883	103.8	KADIDMNK(1)R	2	1.6795	8
osa03010 Ribosome	0.259376	17	1.17	HORVU5Hr1G104720.1	76	1.629	Up	0.00036465	K	30S ribosomal protein S13	---	1	0.00101154	117.39	K(1)ADIDMNKR	2	1.2134	13
osa03010 Ribosome	0.259376	17	1.17	HORVU3Hr1G084310.1	129	2.189	Up	0.00045891	K	60S ribosomal protein L1-A	---	1	1.53654e-05	86.243	K(1)YHAFLASEAIIK	3	3.5348	18
osa03010 Ribosome	0.259376	17	1.17	HORVU1Hr1G024710.2	125	1.948	Up	0.0020961	K	60S ribosomal protein L10-2	---	1	4.37502e-07	126.29	INK(1)MLSCAGADR	2	0.29035	22
osa03010 Ribosome	0.259376	17	1.17	HORVU5Hr1G096060.1	83	1.839	Up	0.0092572	K	60S ribosomal protein L13a-4	---	1	0.00327032	96.51	APAK(1)ILWR	2	1.3738	8
osa03010 Ribosome	0.259376	17	1.17	HORVU4Hr1G075710.1	327	7.579	Up	0.00163628	K	60S ribosomal protein L4-1	---	1	6.44468e-39	171.2	LINSDEVQSVVK(1)PINK	2	0.013602	17
osa03010 Ribosome	0.259376	17	1.17	HORVU4Hr1G075710.1	307	1.542	Up	0.040903	K	60S ribosomal protein L4-1	---	1	0.000410567	112.8	PK(1)MTNADLGR	2	-0.047715	14
osa03010 Ribosome	0.259376	17	1.17	HORVU7Hr1G075360.2	32	1.7	Up	0.0102794	K	60S acidic ribosomal protein family	---	1	0.000419123	83.623	IATVVK(1)AAGIK	2	2.1638	15
osa03010 Ribosome	0.259376	17	1.17	HORVU1Hr1G021720.1	202	1.657	Up	0.00032246	K	40S ribosomal protein S4	---	1	7.44017e-28	173.26	HK(1)GTFETIHVEDAQGHQFATR	4	1.7909	27
osa03010 Ribosome	0.259376	17	1.17	HORVU1Hr1G023660.1	57	1.685	Up	0.0051184	K	ubiquitin 5	---	1	1.24994e-08	112.93	IQDK(1)EGIPPDQQR	2	1.1097	44
osa03010 Ribosome	0.259376	17	1.17	HORVU1Hr1G023660.1	30	2.668	Up	3.8739e-05	K	ubiquitin 5	---	1	8.67337e-06	134.66	MQIFVK(1)TLTGK	2	0.99829	27
osa03010 Ribosome	0.259376	17	1.17	HORVU1Hr1G042220.1	77	2.495	Up	0.00051883	K	40S ribosomal protein S17-4	---	1	5.51285e-09	145.75	VLEEVSILQSK(1)R	2	1.3211	15
osa03010 Ribosome	0.259376	17	1.17	HORVU1Hr1G042220.1	82	1.95	Up	0.0052562	K	40S ribosomal protein S17-4	---	1	8.37943e-08	94.804	NK(1)VAGFTTHLMR	2	0.1117	16
osa03010 Ribosome	0.259376	17	1.17	HORVU3Hr1G026060.1	66	2.313	Up	0.0149177	K	50S ribosomal protein L5	---	1	0.0015911	101.48	RNEK(1)IACYVTIR	3	3.8462	22
osa03010 Ribosome	0.259376	17	1.17	HORVU7Hr1G002060.1	23	2.228	Up	0.020619	K	Ribosomal protein L6 family	---	1	2.39858e-06	127.93	VSAK(1)MISVTGPR	2	1.1373	14
osa03010 Ribosome	0.259376	17	1.17	HORVU6Hr1G009400.2	122	1.618	Up	0.0072991	K	60S ribosomal protein L13-1	---	1	0.00302197	104.76	AK(1)LVIFPR	2	4.5729	21
osa03010 Ribosome	0.259376	17	1.17	HORVU5Hr1G021730.2	201	1.578	Up	0.00151513	K	50S ribosomal protein L2	---	0.999995	0.000302004	79.311	TEKPMLK(1)AGNAYHK	3	1.5908	8
osa03010 Ribosome	0.259376	17	1.17	HORVU5Hr1G021730.2	80	1.795	Up	0.021203	K	50S ribosomal protein L2	---	1	0.000917387	88.921	GAPLAK(1)VTFR	2	2.4767	11
osa03010 Ribosome	0.259376	17	1.17	HORVU4Hr1G055230.1	127	3.243	Up	0.00026255	K	40S ribosomal protein S7	---	1	3.32114e-08	134.2	FSGK(1)DVVFVATR	2	1.7088	16
osa03010 Ribosome	0.259376	17	1.17	HORVU4Hr1G055230.1	95	1.773	Up	0.020695	K	40S ribosomal protein S7	---	1	7.24021e-15	118.06	K(1)AVVIHVPYR	2	2.7039	22
osa03010 Ribosome	0.259376	17	1.17	HORVU6Hr1G067870.1	154	2.125	Up	0.021938	K	60S ribosomal protein L12-1	---	1	0.000391105	85.622	SMAK(1)EMAGTVK	2	1.1105	13
osa03010 Ribosome	0.259376	17	1.17	HORVU4Hr1G001220.3	59	1.694	Up	0.0034396	K	40S ribosomal protein S25-4	---	1	9.45678e-08	110.88	YK(1)QITPSVLSER	2	1.71	15
osa03010 Ribosome	0.259376	17	1.17	HORVU2Hr1G099230.8	189	1.841	Up	0.0100789	K	40S ribosomal protein S11	---	1	5.68197e-29	142.51	FNVLK(1)VVPAGTTGGGK	2	0.657	12
osa00053 Ascorbate and aldarate metabolism	0.876366	1	0.52	HORVU5Hr1G096370.1	64	2.602	Up	0.037638	K	UDP-glucose 6-dehydrogenase family protein	---	1	0.000601637	79.311	GK(1)NLFFSTDVEK	2	2.1312	14
osa00053 Ascorbate and aldarate metabolism	0.876366	1	0.52	HORVU5Hr1G096370.1	139	1.646	Up	0.0165804	K	UDP-glucose 6-dehydrogenase family protein	---	1	1.7283e-36	200.76	TAEAIEK(1)ILTHNSK	2	0.67271	14
osa00053 Ascorbate and aldarate metabolism	0.876366	1	0.52	HORVU5Hr1G096370.1	325	0.627	Down	0.040342	K	UDP-glucose 6-dehydrogenase family protein	---	1	3.15203e-14	176.45	VVSSMFNTVSGK(1)K	2	-0.80904	26
osa00240 Pyrimidine metabolism	0.645584	1	1.04	HORVU1Hr1G055440.1	87	2.787	Up	0.0035564	K	Nucleoside diphosphate kinase family protein	---	1	2.27892e-51	177.41	K(1)IIGATNPLASEPGTIR	2	2.4615	15
osa00010 Glycolysis / Gluconeogenesis	0.0281401	10	1.87	HORVU7Hr1G072650.1	345	2.412	Up	0.029657	K	Dihydrolipoyllysine-residue acetyltransferase component of pyruvate dehydrogenase complex	---	1	1.2069e-75	218.58	EQHGVK(1)VSVNDIVIK	3	2.615	29
osa00010 Glycolysis / Gluconeogenesis	0.0281401	10	1.87	HORVU7Hr1G072650.1	416	2.517	Up	0.039641	K	Dihydrolipoyllysine-residue acetyltransferase component of pyruvate dehydrogenase complex	---	1	9.02437e-63	228.73	TISAISSEVK(1)QLAEK	2	1.5643	24
osa00010 Glycolysis / Gluconeogenesis	0.0281401	10	1.87	HORVU7Hr1G072650.1	469	1.734	Up	0.0091562	K	Dihydrolipoyllysine-residue acetyltransferase component of pyruvate dehydrogenase complex	---	1	2.23066e-47	181.44	GNK(1)VVEPVMDNDGTEK	2	1.2312	32
osa00010 Glycolysis / Gluconeogenesis	0.0281401	10	1.87	HORVU1Hr1G023630.1	370	1.553	Up	0.00046453	K	Dihydrolipoyl dehydrogenase	---	1	2.47071e-74	210.62	VPYTAGIGLHAIGVETDK(1)GGR	3	2.1773	15
osa00010 Glycolysis / Gluconeogenesis	0.0281401	10	1.87	HORVU6Hr1G031830.4	203	1.521	Up	0.0113017	K	phosphoglycerate kinase	---	1	2.88322e-08	129.28	GAK(1)VILASHLGR	2	2.4119	14
osa00010 Glycolysis / Gluconeogenesis	0.0281401	10	1.87	HORVU3Hr1G088540.1	383	1.573	Up	0.0076362	K	fructose-bisphosphate aldolase 2	---	1	2.43452e-18	126.63	GDATLGEGASESLHVK(1)DYK	3	2.3025	28
osa00010 Glycolysis / Gluconeogenesis	0.0281401	10	1.87	HORVU3Hr1G088540.1	266	2.18	Up	0.00054447	K	fructose-bisphosphate aldolase 2	---	1	4.14541e-05	88.734	K(1)VTPEVIAEYTVR	2	-0.19993	15
osa00010 Glycolysis / Gluconeogenesis	0.0281401	10	1.87	HORVU3Hr1G088540.1	43	1.604	Up	0.0080763	K	fructose-bisphosphate aldolase 2	---	1	3.24318e-40	194.55	YKDELIK(1)NAAYIGTPGK	2	-0.2976	30
osa00010 Glycolysis / Gluconeogenesis	0.0281401	10	1.87	HORVU6Hr1G032070.2	297	1.68	Up	0.0158751	K	glyceraldehyde-3-phosphate dehydrogenase C2	---	1	7.38734e-08	132.39	AVGK(1)VLPELNGK	2	1.9715	21
osa00010 Glycolysis / Gluconeogenesis	0.0281401	10	1.87	HORVU3Hr1G013350.1	122	2.598	Up	8.3423e-05	K	triosephosphate isomerase	---	1	9.35258e-09	130.99	LRPEIQVAAQNCWVK(1)K	3	1.7066	29
osa00010 Glycolysis / Gluconeogenesis	0.0281401	10	1.87	HORVU5Hr1G002040.4	394	1.738	Up	0.0051591	K	Enolase	---	1	7.61007e-09	141.44	AIQEK(1)SCNALLLK	2	0.67292	19
osa00010 Glycolysis / Gluconeogenesis	0.0281401	10	1.87	HORVU6Hr1G054520.3	167	2.991	Up	0.00165798	K	glyceraldehyde-3-phosphate dehydrogenase C2	---	1	7.64605e-26	152.23	DAPMFVCGVNEK(1)EYK	2	0.87371	33
osa00010 Glycolysis / Gluconeogenesis	0.0281401	10	1.87	HORVU6Hr1G054520.3	288	1.58	Up	0.0040001	K	glyceraldehyde-3-phosphate dehydrogenase C2	---	1	2.70401e-31	179.31	PATYEQIK(1)AAIK	2	3.7856	36
osa00010 Glycolysis / Gluconeogenesis	0.0281401	10	1.87	HORVU6Hr1G076810.1	336	1.892	Up	0.0006407	K	Pyruvate dehydrogenase E1 component subunit alpha	---	1	1.2246e-19	135.24	K(1)LILAHDLATPAELK	3	2.6144	21
osa00010 Glycolysis / Gluconeogenesis	0.0281401	10	1.87	HORVU4Hr1G007620.2	87	1.754	Up	0.03274	K	phosphoglucomutase	---	1	9.31292e-16	137.58	DTTPYEGQK(1)PGTSGLR	2	1.4951	13
osa00230 Purine metabolism	0.458028	2	1.33	HORVU1Hr1G055440.1	87	2.787	Up	0.0035564	K	Nucleoside diphosphate kinase family protein	---	1	2.27892e-51	177.41	K(1)IIGATNPLASEPGTIR	2	2.4615	15
osa00230 Purine metabolism	0.458028	2	1.33	HORVU4Hr1G007620.2	87	1.754	Up	0.03274	K	phosphoglucomutase	---	1	9.31292e-16	137.58	DTTPYEGQK(1)PGTSGLR	2	1.4951	13
osa00640 Propanoate metabolism	0.458028	2	1.33	HORVU1Hr1G023630.1	370	1.553	Up	0.00046453	K	Dihydrolipoyl dehydrogenase	---	1	2.47071e-74	210.62	VPYTAGIGLHAIGVETDK(1)GGR	3	2.1773	15
osa00640 Propanoate metabolism	0.458028	2	1.33	HORVU6Hr1G058210.1	70	1.645	Up	0.0057443	K	Succinyl-CoA ligase [ADP-forming] subunit beta	---	1	0.000171576	78.932	NVFPSEK(1)EIVVK	2	2.5699	15
osa00640 Propanoate metabolism	0.458028	2	1.33	HORVU6Hr1G058210.1	188	1.787	Up	0.00076236	K	Succinyl-CoA ligase [ADP-forming] subunit beta	---	1	3.01724e-38	169.52	VPVDVFK(1)GITDEDAAK	2	1.0084	15
osa03018 RNA degradation	0.0355705	4	2.92	HORVU3Hr1G073230.1	628	1.721	Up	0.00067579	K	Chaperone protein DnaK	---	1	0.000274435	74.849	AEMASDDIEK(1)IK	2	0.37398	19
osa03018 RNA degradation	0.0355705	4	2.92	HORVU3Hr1G073230.1	145	2.322	Up	0.0162952	K	Chaperone protein DnaK	---	1	3.3021e-16	120.21	IVK(1)APNGDAWVETTDGK	2	1.3182	16
osa03018 RNA degradation	0.0355705	4	2.92	HORVU3Hr1G073230.1	134	1.717	Up	0.00068296	K	Chaperone protein DnaK	---	1	5.6234e-12	177.47	RFDDPQTQK(1)EMK	2	0.20301	50
osa03018 RNA degradation	0.0355705	4	2.92	HORVU1Hr1G079910.6	401	1.722	Up	0.00025589	K	60 kDa chaperonin	---	0.985592	7.52742e-25	141.87	ESLENNTAMFDK(0.014)EK(0.986)AQER	3	2.158	16
osa03018 RNA degradation	0.0355705	4	2.92	HORVU1Hr1G038680.8	490	1.568	Up	0.0043029	K	60 kDa chaperonin 1	---	0.993676	1.54655e-32	162.16	SAIEQSTSDYDK(0.006)EK(0.994)LQER	3	0.68204	17
osa03018 RNA degradation	0.0355705	4	2.92	HORVU1Hr1G038680.8	311	2.127	Up	0.0111958	K	60 kDa chaperonin 1	---	1	5.24927e-33	168.05	GYISPYFVTNQK(1)TQK	2	0.83704	13
osa03018 RNA degradation	0.0355705	4	2.92	HORVU1Hr1G038680.8	150	2.218	Up	0.0156964	K	60 kDa chaperonin 1	---	1	3.65216e-14	149.58	TVIIEQSFGAPK(1)VTK	2	2.3365	22
osa03018 RNA degradation	0.0355705	4	2.92	HORVU5Hr1G002040.4	394	1.738	Up	0.0051591	K	Enolase	---	1	7.61007e-09	141.44	AIQEK(1)SCNALLLK	2	0.67292	19
osa04145 Phagosome	0.0676835	4	2.43	HORVU3Hr1G059320.2	126	1.649	Up	0.0152581	K	V-type proton ATPase subunit E	---	1	0.000595502	84.368	LK(1)EPAVLLR	2	2.3378	14
osa04145 Phagosome	0.0676835	4	2.43	HORVU6Hr1G018370.1	195	1.548	Up	0.015245	K	calnexin 1	---	1	0.00331755	69.093	VHFILK(1)HK	2	3.843	11
osa04145 Phagosome	0.0676835	4	2.43	HORVU7Hr1G109770.1	147	2.75	Up	0.00147509	K	V-type ATP synthase alpha chain	---	1	0.000397717	83.438	TIAIK(1)SGDVYIPR	2	2.1121	13
osa04145 Phagosome	0.0676835	4	2.43	HORVU4Hr1G009520.1	394	2.412	Up	0.00160133	K	tubulin alpha-4 chain	---	1	2.65706e-05	101.82	IDHK(1)FDLMYAK	2	4.0311	20
osa04145 Phagosome	0.0676835	4	2.43	HORVU4Hr1G009520.1	336	1.598	Up	0.0095551	K	tubulin alpha-4 chain	---	1	3.77154e-08	125.17	DVNAAVATIK(1)TK	2	2.147	15
osa03040 Spliceosome	0.737247	1	0.81	HORVU5Hr1G113180.1	253	1.869	Up	0.0154551	K	Heat shock 70 kDa protein 3	---	1	2.88629e-11	162.8	MVNHFVQEFK(1)R	3	4.0717	53
osa01210 2-Oxocarboxylic acid metabolism	0.63263	2	0.97	HORVU3Hr1G059060.2	438	2.265	Up	0.00109544	K	Isocitrate dehydrogenase [NADP]	---	1	1.63374e-09	142.51	MTK(1)DLALLVHGSSK	2	1.5495	38
osa01210 2-Oxocarboxylic acid metabolism	0.63263	2	0.97	HORVU4Hr1G080640.1	792	1.606	Up	0.0035642	K	Aconitate hydratase 1	---	1	4.18031e-10	124.69	YK(1)NEGHDTIILAGAEYGSGSSR	3	1.9327	20
osa01210 2-Oxocarboxylic acid metabolism	0.63263	2	0.97	HORVU4Hr1G080640.1	378	2.169	Up	0.0104829	K	Aconitate hydratase 1	---	1	5.41829e-41	207.12	ANNMFVDYK(1)QVQAER	2	0.037239	30
osa00051 Fructose and mannose metabolism	0.50595	2	1.22	HORVU3Hr1G088540.1	383	1.573	Up	0.0076362	K	fructose-bisphosphate aldolase 2	---	1	2.43452e-18	126.63	GDATLGEGASESLHVK(1)DYK	3	2.3025	28
osa00051 Fructose and mannose metabolism	0.50595	2	1.22	HORVU3Hr1G088540.1	266	2.18	Up	0.00054447	K	fructose-bisphosphate aldolase 2	---	1	4.14541e-05	88.734	K(1)VTPEVIAEYTVR	2	-0.19993	15
osa00051 Fructose and mannose metabolism	0.50595	2	1.22	HORVU3Hr1G088540.1	43	1.604	Up	0.0080763	K	fructose-bisphosphate aldolase 2	---	1	3.24318e-40	194.55	YKDELIK(1)NAAYIGTPGK	2	-0.2976	30
osa00051 Fructose and mannose metabolism	0.50595	2	1.22	HORVU3Hr1G013350.1	122	2.598	Up	8.3423e-05	K	triosephosphate isomerase	---	1	9.35258e-09	130.99	LRPEIQVAAQNCWVK(1)K	3	1.7066	29
osa00500 Starch and sucrose metabolism	0.355117	2	1.62	HORVU7Hr1G033230.8	38	1.945	Up	0.0051608	K	sucrose synthase 4	---	1	4.27694e-07	130.31	YVHQGK(1)GMLQR	3	2.4896	28
osa00500 Starch and sucrose metabolism	0.355117	2	1.62	HORVU7Hr1G033230.8	320	1.839	Up	0.0040158	K	sucrose synthase 4	---	1	1.03939e-05	132.39	IK(1)QQGLDITPK	2	2.4305	17
osa00500 Starch and sucrose metabolism	0.355117	2	1.62	HORVU7Hr1G033230.8	351	2.503	Up	0.014862	K	sucrose synthase 4	---	1	2.08401e-20	130.99	LEK(1)VIGTEHTDILR	3	3.608	27
osa00500 Starch and sucrose metabolism	0.355117	2	1.62	HORVU4Hr1G007620.2	87	1.754	Up	0.03274	K	phosphoglucomutase	---	1	9.31292e-16	137.58	DTTPYEGQK(1)PGTSGLR	2	1.4951	13
osa00460 Cyanoamino acid metabolism	0.522561	1	1.46	HORVU4Hr1G011500.1	203	2.062	Up	0.046043	K	serine hydroxymethyltransferase 2	---	1	2.3141e-103	212.5	IMALDLPHGGHLSHGYQTDTK(1)K	3	0.52767	33
osa04144 Endocytosis	0.737247	1	0.81	HORVU5Hr1G113180.1	253	1.869	Up	0.0154551	K	Heat shock 70 kDa protein 3	---	1	2.88629e-11	162.8	MVNHFVQEFK(1)R	3	4.0717	53
osa00750 Vitamin B6 metabolism	0.35766	1	2.43	HORVU2Hr1G065120.1	172	1.543	Up	0.036718	K	Pyridoxal 5'-phosphate synthase subunit PdxS	---	1	3.0995e-14	156.02	TK(1)GEAGTGNVVEAVR	2	0.11565	8
osa00630 Glyoxylate and dicarboxylate metabolism	0.00987185	8	2.43	HORVU1Hr1G023630.1	370	1.553	Up	0.00046453	K	Dihydrolipoyl dehydrogenase	---	1	2.47071e-74	210.62	VPYTAGIGLHAIGVETDK(1)GGR	3	2.1773	15
osa00630 Glyoxylate and dicarboxylate metabolism	0.00987185	8	2.43	HORVU4Hr1G011500.1	203	2.062	Up	0.046043	K	serine hydroxymethyltransferase 2	---	1	2.3141e-103	212.5	IMALDLPHGGHLSHGYQTDTK(1)K	3	0.52767	33
osa00630 Glyoxylate and dicarboxylate metabolism	0.00987185	8	2.43	HORVU7Hr1G088190.6	190	1.69	Up	0.0021987	K	Ribulose bisphosphate carboxylase large chain	---	1	0.00123546	72.038	LGLSAK(1)NYGR	2	2.2938	13
osa00630 Glyoxylate and dicarboxylate metabolism	0.00987185	8	2.43	HORVU7Hr1G047700.3	230	1.6	Up	0.00126152	K	formate dehydrogenase	---	1	1.13907e-13	127.03	LQINPELEK(1)EIGAK	2	2.0606	15
osa00630 Glyoxylate and dicarboxylate metabolism	0.00987185	8	2.43	HORVU0Hr1G018380.1	83	2.729	Up	0.023437	K	Glycine cleavage system H protein	---	1	4.38227e-05	112.93	DLK(1)YADTHEWVK	2	1.9599	13
osa00630 Glyoxylate and dicarboxylate metabolism	0.00987185	8	2.43	HORVU4Hr1G080640.1	792	1.606	Up	0.0035642	K	Aconitate hydratase 1	---	1	4.18031e-10	124.69	YK(1)NEGHDTIILAGAEYGSGSSR	3	1.9327	20
osa00630 Glyoxylate and dicarboxylate metabolism	0.00987185	8	2.43	HORVU4Hr1G080640.1	378	2.169	Up	0.0104829	K	Aconitate hydratase 1	---	1	5.41829e-41	207.12	ANNMFVDYK(1)QVQAER	2	0.037239	30
osa00630 Glyoxylate and dicarboxylate metabolism	0.00987185	8	2.43	HORVU2Hr1G103130.3	191	3.973	Up	0.00145897	K	Aminomethyltransferase	---	1	1.76779e-51	190.37	QYDAVVTK(1)MPFVPTK	2	0.47278	40
osa00630 Glyoxylate and dicarboxylate metabolism	0.00987185	8	2.43	HORVU2Hr1G103130.3	166	2.318	Up	0.034282	K	Aminomethyltransferase	---	1	1.15346e-05	95.311	NIAMGYVK(1)NGLHK	2	0.80739	14
osa00630 Glyoxylate and dicarboxylate metabolism	0.00987185	8	2.43	HORVU1Hr1G041250.5	112	1.529	Up	0.0071755	K	Malate dehydrogenase	---	1	2.05945e-21	128.68	NVSIYK(1)SQASALEAHAAPNCK	3	1.038	14
osa00630 Glyoxylate and dicarboxylate metabolism	0.00987185	8	2.43	HORVU1Hr1G041250.5	241	1.613	Up	0.0119622	K	Malate dehydrogenase	---	1	2.60964e-08	121.69	K(1)LSSALSAASSACDHIR	3	3.2291	15
osa00940 Phenylpropanoid biosynthesis	0.893775	1	0.49	HORVU2Hr1G125110.6	112	2.318	Up	0.0033958	K	Peroxidase superfamily protein	---	1	5.072e-29	126.46	AK(1)VHAACGPTVSCADISALATR	3	1.5047	14
osa00260 Glycine, serine and threonine metabolism	0.163177	4	1.83	HORVU2Hr1G103130.3	191	3.973	Up	0.00145897	K	Aminomethyltransferase	---	1	1.76779e-51	190.37	QYDAVVTK(1)MPFVPTK	2	0.47278	40
osa00260 Glycine, serine and threonine metabolism	0.163177	4	1.83	HORVU2Hr1G103130.3	166	2.318	Up	0.034282	K	Aminomethyltransferase	---	1	1.15346e-05	95.311	NIAMGYVK(1)NGLHK	2	0.80739	14
osa00260 Glycine, serine and threonine metabolism	0.163177	4	1.83	HORVU1Hr1G023630.1	370	1.553	Up	0.00046453	K	Dihydrolipoyl dehydrogenase	---	1	2.47071e-74	210.62	VPYTAGIGLHAIGVETDK(1)GGR	3	2.1773	15
osa00260 Glycine, serine and threonine metabolism	0.163177	4	1.83	HORVU4Hr1G011500.1	203	2.062	Up	0.046043	K	serine hydroxymethyltransferase 2	---	1	2.3141e-103	212.5	IMALDLPHGGHLSHGYQTDTK(1)K	3	0.52767	33
osa00260 Glycine, serine and threonine metabolism	0.163177	4	1.83	HORVU0Hr1G018380.1	83	2.729	Up	0.023437	K	Glycine cleavage system H protein	---	1	4.38227e-05	112.93	DLK(1)YADTHEWVK	2	1.9599	13
osa00052 Galactose metabolism	0.522561	1	1.46	HORVU4Hr1G007620.2	87	1.754	Up	0.03274	K	phosphoglucomutase	---	1	9.31292e-16	137.58	DTTPYEGQK(1)PGTSGLR	2	1.4951	13
osa00020 Citrate cycle (TCA cycle)	0.000576053	12	2.66	HORVU1Hr1G023630.1	370	1.553	Up	0.00046453	K	Dihydrolipoyl dehydrogenase	---	1	2.47071e-74	210.62	VPYTAGIGLHAIGVETDK(1)GGR	3	2.1773	15
osa00020 Citrate cycle (TCA cycle)	0.000576053	12	2.66	HORVU4Hr1G011850.1	185	1.52	Up	0.032384	K	Dihydrolipoyllysine-residue succinyltransferase component of 2-oxoglutarate dehydrogenase complex	---	1	1.15441e-41	162.78	IAVISK(1)SAAPSEAHVAPSEETSQK	3	1.7119	14
osa00020 Citrate cycle (TCA cycle)	0.000576053	12	2.66	HORVU2Hr1G070090.3	515	1.534	Up	0.0074007	K	2-oxoglutarate dehydrogenase, E1 component	---	1	8.79918e-09	136.94	K(1)VSTILNEEFK	2	4.3415	29
osa00020 Citrate cycle (TCA cycle)	0.000576053	12	2.66	HORVU2Hr1G013170.1	486	1.811	Up	0.0032619	K	2-oxoglutarate dehydrogenase, E1 component	---	1	4.68286e-35	188.6	MYQVIK(1)NHPSSLK	2	0.3716	19
osa00020 Citrate cycle (TCA cycle)	0.000576053	12	2.66	HORVU3Hr1G059060.2	438	2.265	Up	0.00109544	K	Isocitrate dehydrogenase [NADP]	---	1	1.63374e-09	142.51	MTK(1)DLALLVHGSSK	2	1.5495	38
osa00020 Citrate cycle (TCA cycle)	0.000576053	12	2.66	HORVU4Hr1G080640.1	792	1.606	Up	0.0035642	K	Aconitate hydratase 1	---	1	4.18031e-10	124.69	YK(1)NEGHDTIILAGAEYGSGSSR	3	1.9327	20
osa00020 Citrate cycle (TCA cycle)	0.000576053	12	2.66	HORVU4Hr1G080640.1	378	2.169	Up	0.0104829	K	Aconitate hydratase 1	---	1	5.41829e-41	207.12	ANNMFVDYK(1)QVQAER	2	0.037239	30
osa00020 Citrate cycle (TCA cycle)	0.000576053	12	2.66	HORVU7Hr1G072650.1	345	2.412	Up	0.029657	K	Dihydrolipoyllysine-residue acetyltransferase component of pyruvate dehydrogenase complex	---	1	1.2069e-75	218.58	EQHGVK(1)VSVNDIVIK	3	2.615	29
osa00020 Citrate cycle (TCA cycle)	0.000576053	12	2.66	HORVU7Hr1G072650.1	416	2.517	Up	0.039641	K	Dihydrolipoyllysine-residue acetyltransferase component of pyruvate dehydrogenase complex	---	1	9.02437e-63	228.73	TISAISSEVK(1)QLAEK	2	1.5643	24
osa00020 Citrate cycle (TCA cycle)	0.000576053	12	2.66	HORVU7Hr1G072650.1	469	1.734	Up	0.0091562	K	Dihydrolipoyllysine-residue acetyltransferase component of pyruvate dehydrogenase complex	---	1	2.23066e-47	181.44	GNK(1)VVEPVMDNDGTEK	2	1.2312	32
osa00020 Citrate cycle (TCA cycle)	0.000576053	12	2.66	HORVU6Hr1G058210.1	70	1.645	Up	0.0057443	K	Succinyl-CoA ligase [ADP-forming] subunit beta	---	1	0.000171576	78.932	NVFPSEK(1)EIVVK	2	2.5699	15
osa00020 Citrate cycle (TCA cycle)	0.000576053	12	2.66	HORVU6Hr1G058210.1	188	1.787	Up	0.00076236	K	Succinyl-CoA ligase [ADP-forming] subunit beta	---	1	3.01724e-38	169.52	VPVDVFK(1)GITDEDAAK	2	1.0084	15
osa00020 Citrate cycle (TCA cycle)	0.000576053	12	2.66	HORVU0Hr1G013850.1	84	1.501	Up	0.0073594	K	Succinate dehydrogenase [ubiquinone] flavoprotein subunit, mitochondrial	---	1	4.09213e-75	233.7	AFGGQSLDFGK(1)GGQAYR	2	1.2982	15
osa00020 Citrate cycle (TCA cycle)	0.000576053	12	2.66	HORVU6Hr1G076810.1	336	1.892	Up	0.0006407	K	Pyruvate dehydrogenase E1 component subunit alpha	---	1	1.2246e-19	135.24	K(1)LILAHDLATPAELK	3	2.6144	21
osa00020 Citrate cycle (TCA cycle)	0.000576053	12	2.66	HORVU1Hr1G041250.5	112	1.529	Up	0.0071755	K	Malate dehydrogenase	---	1	2.05945e-21	128.68	NVSIYK(1)SQASALEAHAAPNCK	3	1.038	14
osa00020 Citrate cycle (TCA cycle)	0.000576053	12	2.66	HORVU1Hr1G041250.5	241	1.613	Up	0.0119622	K	Malate dehydrogenase	---	1	2.60964e-08	121.69	K(1)LSSALSAASSACDHIR	3	3.2291	15
osa00020 Citrate cycle (TCA cycle)	0.000576053	12	2.66	HORVU2Hr1G006250.1	240	0.445	Down	0.009364	K	Dihydrolipoyllysine-residue succinyltransferase component of 2-oxoglutarate dehydrogenase complex	---	1	1.14889e-14	147.78	K(1)QAPKPTPSK	2	1.1696	12
osa00620 Pyruvate metabolism	0.421806	4	1.22	HORVU7Hr1G072650.1	345	2.412	Up	0.029657	K	Dihydrolipoyllysine-residue acetyltransferase component of pyruvate dehydrogenase complex	---	1	1.2069e-75	218.58	EQHGVK(1)VSVNDIVIK	3	2.615	29
osa00620 Pyruvate metabolism	0.421806	4	1.22	HORVU7Hr1G072650.1	416	2.517	Up	0.039641	K	Dihydrolipoyllysine-residue acetyltransferase component of pyruvate dehydrogenase complex	---	1	9.02437e-63	228.73	TISAISSEVK(1)QLAEK	2	1.5643	24
osa00620 Pyruvate metabolism	0.421806	4	1.22	HORVU7Hr1G072650.1	469	1.734	Up	0.0091562	K	Dihydrolipoyllysine-residue acetyltransferase component of pyruvate dehydrogenase complex	---	1	2.23066e-47	181.44	GNK(1)VVEPVMDNDGTEK	2	1.2312	32
osa00620 Pyruvate metabolism	0.421806	4	1.22	HORVU1Hr1G023630.1	370	1.553	Up	0.00046453	K	Dihydrolipoyl dehydrogenase	---	1	2.47071e-74	210.62	VPYTAGIGLHAIGVETDK(1)GGR	3	2.1773	15
osa00620 Pyruvate metabolism	0.421806	4	1.22	HORVU6Hr1G076810.1	336	1.892	Up	0.0006407	K	Pyruvate dehydrogenase E1 component subunit alpha	---	1	1.2246e-19	135.24	K(1)LILAHDLATPAELK	3	2.6144	21
osa00620 Pyruvate metabolism	0.421806	4	1.22	HORVU1Hr1G041250.5	112	1.529	Up	0.0071755	K	Malate dehydrogenase	---	1	2.05945e-21	128.68	NVSIYK(1)SQASALEAHAAPNCK	3	1.038	14
osa00620 Pyruvate metabolism	0.421806	4	1.22	HORVU1Hr1G041250.5	241	1.613	Up	0.0119622	K	Malate dehydrogenase	---	1	2.60964e-08	121.69	K(1)LSSALSAASSACDHIR	3	3.2291	15

## Sheet: Pi recovery 48 h
KEGG pathway	Fisher's exact test p value	Mapping	Fold enrichment	Protein accession	Position	Ratio	Regulated Type	P value	Amino acid	Protein description	Gene name	Localization probability	PEP	Score	Modified sequence	Charge	Mass error [ppm]	MS/MS Count
osa03013 RNA transport	0.622166	2	0.99	HORVU6Hr1G020910.1	218	3.548	Up	0.0024194	K	ATP-dependent RNA helicase eIF4A	---	1	3.03108e-05	114.39	ELAQQIEK(1)VMR	2	2.7684	17
osa03013 RNA transport	0.622166	2	0.99	HORVU3Hr1G031690.5	824	0.539	Down	0.0112007	K	Ribonuclease Z 1	---	1	7.36275e-08	113.46	VNSVGK(1)AIPGWK	2	0.68263	13
osa00380 Tryptophan metabolism	0.244539	2	2.1	HORVU1Hr1G023630.1	370	1.929	Up	0.0057381	K	Dihydrolipoyl dehydrogenase	---	1	2.47071e-74	210.62	VPYTAGIGLHAIGVETDK(1)GGR	3	2.1773	15
osa00380 Tryptophan metabolism	0.244539	2	2.1	HORVU2Hr1G006250.1	240	0.282	Down	0.021676	K	Dihydrolipoyllysine-residue succinyltransferase component of 2-oxoglutarate dehydrogenase complex	---	1	1.14889e-14	147.78	K(1)QAPKPTPSK	2	1.1696	12
osa00030 Pentose phosphate pathway	0.854855	1	0.56	HORVU3Hr1G088540.1	161	0.527	Down	0.033324	K	fructose-bisphosphate aldolase 2	---	1	0.000517093	86.205	CAK(1)YYEAGAR	2	1.3077	10
osa00030 Pentose phosphate pathway	0.854855	1	0.56	HORVU3Hr1G088540.1	383	2.148	Up	0.0026637	K	fructose-bisphosphate aldolase 2	---	1	2.43452e-18	126.63	GDATLGEGASESLHVK(1)DYK	3	2.3025	28
osa00030 Pentose phosphate pathway	0.854855	1	0.56	HORVU3Hr1G088540.1	266	3.274	Up	0.00045529	K	fructose-bisphosphate aldolase 2	---	1	4.14541e-05	88.734	K(1)VTPEVIAEYTVR	2	-0.19993	15
osa00030 Pentose phosphate pathway	0.854855	1	0.56	HORVU3Hr1G088540.1	43	1.812	Up	0.0041033	K	fructose-bisphosphate aldolase 2	---	1	3.24318e-40	194.55	YKDELIK(1)NAAYIGTPGK	2	-0.2976	30
osa00450 Selenocompound metabolism	0.398677	1	2.1	HORVU4Hr1G002270.3	36	2.618	Up	0.0022845	K	5-methyltetrahydropteroyltriglutamate--homocysteine methyltransferase 2	---	1	3.10351e-28	154.94	SSAEDLEK(1)VATDLR	2	2.391	15
osa00520 Amino sugar and nucleotide sugar metabolism	0.902079	1	0.47	HORVU5Hr1G096370.1	64	3.283	Up	0.0050355	K	UDP-glucose 6-dehydrogenase family protein	---	1	0.000601637	79.311	GK(1)NLFFSTDVEK	2	2.1312	14
osa00520 Amino sugar and nucleotide sugar metabolism	0.902079	1	0.47	HORVU5Hr1G096370.1	139	1.566	Up	0.00826	K	UDP-glucose 6-dehydrogenase family protein	---	1	1.7283e-36	200.76	TAEAIEK(1)ILTHNSK	2	0.67271	14
osa00520 Amino sugar and nucleotide sugar metabolism	0.902079	1	0.47	HORVU5Hr1G096370.1	325	0.436	Down	0.022956	K	UDP-glucose 6-dehydrogenase family protein	---	1	3.15203e-14	176.45	VVSSMFNTVSGK(1)K	2	-0.80904	26
osa00270 Cysteine and methionine metabolism	0.645723	3	0.93	HORVU2Hr1G110120.3	299	13.244	Up	0.002316	K	Adenosylhomocysteinase	---	1	8.82158e-30	135.13	VAVVCGYGDVGK(1)GCAAALK	2	0.59692	15
osa00270 Cysteine and methionine metabolism	0.645723	3	0.93	HORVU4Hr1G002270.3	36	2.618	Up	0.0022845	K	5-methyltetrahydropteroyltriglutamate--homocysteine methyltransferase 2	---	1	3.10351e-28	154.94	SSAEDLEK(1)VATDLR	2	2.391	15
osa00270 Cysteine and methionine metabolism	0.645723	3	0.93	HORVU1Hr1G041250.5	241	1.503	Up	0.023037	K	Malate dehydrogenase	---	1	2.60964e-08	121.69	K(1)LSSALSAASSACDHIR	3	3.2291	15
osa00710 Carbon fixation in photosynthetic organisms	0.0308417	7	2.18	HORVU6Hr1G031830.4	203	1.65	Up	0.0065412	K	phosphoglycerate kinase	---	1	2.88322e-08	129.28	GAK(1)VILASHLGR	2	2.4119	14
osa00710 Carbon fixation in photosynthetic organisms	0.0308417	7	2.18	HORVU7Hr1G088190.6	190	1.949	Up	0.0036177	K	Ribulose bisphosphate carboxylase large chain	---	1	0.00123546	72.038	LGLSAK(1)NYGR	2	2.2938	13
osa00710 Carbon fixation in photosynthetic organisms	0.0308417	7	2.18	HORVU3Hr1G088540.1	161	0.527	Down	0.033324	K	fructose-bisphosphate aldolase 2	---	1	0.000517093	86.205	CAK(1)YYEAGAR	2	1.3077	10
osa00710 Carbon fixation in photosynthetic organisms	0.0308417	7	2.18	HORVU3Hr1G088540.1	383	2.148	Up	0.0026637	K	fructose-bisphosphate aldolase 2	---	1	2.43452e-18	126.63	GDATLGEGASESLHVK(1)DYK	3	2.3025	28
osa00710 Carbon fixation in photosynthetic organisms	0.0308417	7	2.18	HORVU3Hr1G088540.1	266	3.274	Up	0.00045529	K	fructose-bisphosphate aldolase 2	---	1	4.14541e-05	88.734	K(1)VTPEVIAEYTVR	2	-0.19993	15
osa00710 Carbon fixation in photosynthetic organisms	0.0308417	7	2.18	HORVU3Hr1G088540.1	43	1.812	Up	0.0041033	K	fructose-bisphosphate aldolase 2	---	1	3.24318e-40	194.55	YKDELIK(1)NAAYIGTPGK	2	-0.2976	30
osa00710 Carbon fixation in photosynthetic organisms	0.0308417	7	2.18	HORVU2Hr1G050980.2	279	1.587	Up	0.044197	K	NAD-dependent malic enzyme 1	---	1	0.000131559	84.309	LLK(1)DPLYLGLQEHR	3	2.6032	12
osa00710 Carbon fixation in photosynthetic organisms	0.0308417	7	2.18	HORVU3Hr1G013350.1	122	2.046	Up	0.00027569	K	triosephosphate isomerase	---	1	9.35258e-09	130.99	LRPEIQVAAQNCWVK(1)K	3	1.7066	29
osa00710 Carbon fixation in photosynthetic organisms	0.0308417	7	2.18	HORVU6Hr1G054520.3	244	1.68	Up	0.0054449	K	glyceraldehyde-3-phosphate dehydrogenase C2	---	1	4.5546e-29	150.85	AASFNIIPSSTGAAK(1)AVGK	2	1.4987	16
osa00710 Carbon fixation in photosynthetic organisms	0.0308417	7	2.18	HORVU6Hr1G054520.3	167	3.428	Up	0.00153594	K	glyceraldehyde-3-phosphate dehydrogenase C2	---	1	7.64605e-26	152.23	DAPMFVCGVNEK(1)EYK	2	0.87371	33
osa00710 Carbon fixation in photosynthetic organisms	0.0308417	7	2.18	HORVU6Hr1G054520.3	288	1.966	Up	0.0038415	K	glyceraldehyde-3-phosphate dehydrogenase C2	---	1	2.70401e-31	179.31	PATYEQIK(1)AAIK	2	3.7856	36
osa00710 Carbon fixation in photosynthetic organisms	0.0308417	7	2.18	HORVU1Hr1G041250.5	241	1.503	Up	0.023037	K	Malate dehydrogenase	---	1	2.60964e-08	121.69	K(1)LSSALSAASSACDHIR	3	3.2291	15
osa00310 Lysine degradation	0.19793	2	2.4	HORVU1Hr1G023630.1	370	1.929	Up	0.0057381	K	Dihydrolipoyl dehydrogenase	---	1	2.47071e-74	210.62	VPYTAGIGLHAIGVETDK(1)GGR	3	2.1773	15
osa00310 Lysine degradation	0.19793	2	2.4	HORVU2Hr1G006250.1	240	0.282	Down	0.021676	K	Dihydrolipoyllysine-residue succinyltransferase component of 2-oxoglutarate dehydrogenase complex	---	1	1.14889e-14	147.78	K(1)QAPKPTPSK	2	1.1696	12
osa00480 Glutathione metabolism	0.869885	2	0.6	HORVU3Hr1G074040.3	215	1.934	Up	0.00083633	K	Glutathione S-transferase 1	---	1	4.47946e-05	99.855	IK(1)NVLAVYEAR	2	1.8949	15
osa00480 Glutathione metabolism	0.869885	2	0.6	HORVU3Hr1G074040.3	213	1.518	Up	0.0027013	K	Glutathione S-transferase 1	---	1	0.00036842	111.39	VIDDNLVK(1)IK	2	2.6316	11
osa00480 Glutathione metabolism	0.869885	2	0.6	HORVU3Hr1G059060.2	438	2.374	Up	0.00130468	K	Isocitrate dehydrogenase [NADP]	---	1	1.63374e-09	142.51	MTK(1)DLALLVHGSSK	2	1.5495	38
osa04146 Peroxisome	0.834602	1	0.6	HORVU3Hr1G059060.2	438	2.374	Up	0.00130468	K	Isocitrate dehydrogenase [NADP]	---	1	1.63374e-09	142.51	MTK(1)DLALLVHGSSK	2	1.5495	38
osa00190 Oxidative phosphorylation	0.0508157	8	1.87	HORVU3Hr1G059320.2	126	1.937	Up	0.0111181	K	V-type proton ATPase subunit E	---	1	0.000595502	84.368	LK(1)EPAVLLR	2	2.3378	14
osa00190 Oxidative phosphorylation	0.0508157	8	1.87	HORVU6Hr1G069370.1	86	2.831	Up	0.00086139	K	delta subunit of Mt ATP synthase	---	1	5.14976e-14	136.94	VESEIGDVVGAVK(1)K	2	0.58652	13
osa00190 Oxidative phosphorylation	0.0508157	8	1.87	HORVU6Hr1G069370.1	220	1.545	Up	0.011141	K	delta subunit of Mt ATP synthase	---	1	0.000247067	122.44	AK(1)QMESFLR	2	4.6517	19
osa00190 Oxidative phosphorylation	0.0508157	8	1.87	HORVU6Hr1G069370.1	107	5.286	Up	0.0076805	K	delta subunit of Mt ATP synthase	---	1	0.000236225	103.69	VK(1)AVTEIFAEAK	2	1.544	12
osa00190 Oxidative phosphorylation	0.0508157	8	1.87	HORVU2Hr1G072660.2	125	0.449	Down	0.028418	K	ATP synthase D chain, mitochondrial	---	1	0.00110115	100.84	IEK(1)EIAEMK	2	2.211	21
osa00190 Oxidative phosphorylation	0.0508157	8	1.87	HORVU2Hr1G051740.1	188	3.536	Up	0.00022306	K	NADH-quinone oxidoreductase subunit F 1	---	1	0.00012281	124.81	GADWIVNEMK(1)K	2	1.7538	26
osa00190 Oxidative phosphorylation	0.0508157	8	1.87	HORVU4Hr1G007850.2	732	1.677	Up	0.0065157	K	NADH-ubiquinone oxidoreductase 75 kDa subunit, mitochondrial	---	1	8.0624e-09	112.7	ASK(1)IMAQCSATLLK	2	0.49	27
osa00190 Oxidative phosphorylation	0.0508157	8	1.87	HORVU2Hr1G066620.1	127	1.52	Up	0.0119223	K	NADH dehydrogenase [ubiquinone] 1 alpha subcomplex subunit 2	---	1	7.5045e-33	199.59	LDGLTEAQIDK(1)K	2	2.2307	15
osa00190 Oxidative phosphorylation	0.0508157	8	1.87	HORVU7Hr1G109770.1	147	2.517	Up	0.0023606	K	V-type ATP synthase alpha chain	---	1	0.000397717	83.438	TIAIK(1)SGDVYIPR	2	2.1121	13
osa00190 Oxidative phosphorylation	0.0508157	8	1.87	HORVU1Hr1G083840.2	281	17.963	Up	0.00185591	K	ATP synthase subunit beta	---	1	7.16291e-11	127.03	EMIESGVIK(1)LDDK	2	0.68699	39
osa00190 Oxidative phosphorylation	0.0508157	8	1.87	HORVU1Hr1G083840.2	225	1.656	Up	0.0034577	K	ATP synthase subunit beta	---	1	0.000322223	64.064	GGK(1)IGLFGGAGVGK	2	1.6227	13
osa00190 Oxidative phosphorylation	0.0508157	8	1.87	HORVU1Hr1G083840.2	179	1.685	Up	0.0082439	K	ATP synthase subunit beta	---	1	4.43859e-09	106.11	IINVIGEPIDHK(1)GDIK	3	2.5857	17
osa00190 Oxidative phosphorylation	0.0508157	8	1.87	HORVU1Hr1G083840.2	148	1.928	Up	0.00100403	K	ATP synthase subunit beta	---	1	3.8446e-171	305.74	GQK(1)VLNTGSPITVPVGR	2	1.5387	24
osa00040 Pentose and glucuronate interconversions	0.470836	1	1.68	HORVU5Hr1G096370.1	64	3.283	Up	0.0050355	K	UDP-glucose 6-dehydrogenase family protein	---	1	0.000601637	79.311	GK(1)NLFFSTDVEK	2	2.1312	14
osa00040 Pentose and glucuronate interconversions	0.470836	1	1.68	HORVU5Hr1G096370.1	139	1.566	Up	0.00826	K	UDP-glucose 6-dehydrogenase family protein	---	1	1.7283e-36	200.76	TAEAIEK(1)ILTHNSK	2	0.67271	14
osa00040 Pentose and glucuronate interconversions	0.470836	1	1.68	HORVU5Hr1G096370.1	325	0.436	Down	0.022956	K	UDP-glucose 6-dehydrogenase family protein	---	1	3.15203e-14	176.45	VVSSMFNTVSGK(1)K	2	-0.80904	26
osa00562 Inositol phosphate metabolism	0.316865	1	2.8	HORVU3Hr1G013350.1	122	2.046	Up	0.00027569	K	triosephosphate isomerase	---	1	9.35258e-09	130.99	LRPEIQVAAQNCWVK(1)K	3	1.7066	29
osa04016 MAPK signaling pathway - plant	0.639982	1	1.05	HORVU1Hr1G055440.1	87	3.146	Up	0.0033767	K	Nucleoside diphosphate kinase family protein	---	1	2.27892e-51	177.41	K(1)IIGATNPLASEPGTIR	2	2.4615	15
osa04016 MAPK signaling pathway - plant	0.639982	1	1.05	HORVU1Hr1G055440.1	37	1.54	Up	0.0009173	K	Nucleoside diphosphate kinase family protein	---	1	0.00342604	79.059	GMK(1)LQNVEK	2	1.7075	15
osa00670 One carbon pool by folate	0.590552	1	1.2	HORVU2Hr1G103130.3	191	3.8	Up	0.0158221	K	Aminomethyltransferase	---	1	1.76779e-51	190.37	QYDAVVTK(1)MPFVPTK	2	0.47278	40
osa04141 Protein processing in endoplasmic reticulum	0.712419	2	0.84	HORVU5Hr1G113180.1	253	1.647	Up	0.0042772	K	Heat shock 70 kDa protein 3	---	1	2.88629e-11	162.8	MVNHFVQEFK(1)R	3	4.0717	53
osa04141 Protein processing in endoplasmic reticulum	0.712419	2	0.84	HORVU4Hr1G043910.1	133	1.778	Up	0.0100359	K	Protein disulfide-isomerase	---	1	1.60931e-11	121.86	AAQLLSK(1)HDPAIVLAK	2	1.2062	14
osa00280 Valine, leucine and isoleucine degradation	0.88832	1	0.49	HORVU1Hr1G023630.1	370	1.929	Up	0.0057381	K	Dihydrolipoyl dehydrogenase	---	1	2.47071e-74	210.62	VPYTAGIGLHAIGVETDK(1)GGR	3	2.1773	15
osa03010 Ribosome	0.258046	15	1.19	HORVU5Hr1G104720.1	83	2.012	Up	0.030758	K	30S ribosomal protein S13	---	1	0.00645883	103.8	KADIDMNK(1)R	2	1.6795	8
osa03010 Ribosome	0.258046	15	1.19	HORVU3Hr1G084310.1	129	2.075	Up	0.000159364	K	60S ribosomal protein L1-A	---	1	1.53654e-05	86.243	K(1)YHAFLASEAIIK	3	3.5348	18
osa03010 Ribosome	0.258046	15	1.19	HORVU1Hr1G024710.2	125	1.62	Up	0.0099564	K	60S ribosomal protein L10-2	---	1	4.37502e-07	126.29	INK(1)MLSCAGADR	2	0.29035	22
osa03010 Ribosome	0.258046	15	1.19	HORVU6Hr1G070670.1	73	2.169	Up	0.0131634	K	60S ribosomal protein L31	---	1	1.90258e-09	141.29	FAQK(1)AMGTNDVR	2	1.4699	18
osa03010 Ribosome	0.258046	15	1.19	HORVU4Hr1G075710.1	327	4.916	Up	0.0087249	K	60S ribosomal protein L4-1	---	1	6.44468e-39	171.2	LINSDEVQSVVK(1)PINK	2	0.013602	17
osa03010 Ribosome	0.258046	15	1.19	HORVU7Hr1G075360.2	32	1.515	Up	0.0023623	K	60S acidic ribosomal protein family	---	1	0.000419123	83.623	IATVVK(1)AAGIK	2	2.1638	15
osa03010 Ribosome	0.258046	15	1.19	HORVU1Hr1G023660.1	72	1.575	Up	0.0039954	K	ubiquitin 5	---	1	2.20492e-25	159.11	LIFAGK(1)QLEDGR	2	1.4073	15
osa03010 Ribosome	0.258046	15	1.19	HORVU1Hr1G023660.1	30	4.26	Up	0.0136976	K	ubiquitin 5	---	1	8.67337e-06	134.66	MQIFVK(1)TLTGK	2	0.99829	27
osa03010 Ribosome	0.258046	15	1.19	HORVU4Hr1G055230.1	127	3.469	Up	0.00069986	K	40S ribosomal protein S7	---	1	3.32114e-08	134.2	FSGK(1)DVVFVATR	2	1.7088	16
osa03010 Ribosome	0.258046	15	1.19	HORVU1Hr1G042220.1	77	2.481	Up	0.0022368	K	40S ribosomal protein S17-4	---	1	5.51285e-09	145.75	VLEEVSILQSK(1)R	2	1.3211	15
osa03010 Ribosome	0.258046	15	1.19	HORVU4Hr1G001220.3	59	1.589	Up	0.0123437	K	40S ribosomal protein S25-4	---	1	9.45678e-08	110.88	YK(1)QITPSVLSER	2	1.71	15
osa03010 Ribosome	0.258046	15	1.19	HORVU4Hr1G023530.1	93	1.84	Up	0.02432	K	30S ribosomal protein S9	---	1	7.23776e-06	130.79	QAIAK(1)SLVAYYQK	2	-1.7348	12
osa03010 Ribosome	0.258046	15	1.19	HORVU4Hr1G023530.1	29	2.65	Up	0.037056	K	30S ribosomal protein S9	---	1	1.10771e-07	88.181	TAVAVAYCK(1)PGR	2	0.23793	15
osa03010 Ribosome	0.258046	15	1.19	HORVU7Hr1G028050.5	67	1.86	Up	0.0082156	K	30S ribosomal protein S10	---	1	0.000363057	101.48	MPTK(1)VLNITTR	2	2.4352	15
osa03010 Ribosome	0.258046	15	1.19	HORVU5Hr1G038920.1	67	2.672	Up	0.012135	K	Ribosomal protein S4	---	1	1.69651e-05	127.94	HLLTLDEK(1)NPR	2	-0.83919	7
osa03010 Ribosome	0.258046	15	1.19	HORVU7Hr1G002060.1	173	2.025	Up	0.0022986	K	Ribosomal protein L6 family	---	1	0.000809013	85.622	K(1)FLDGIYVSDK	2	1.9166	15
osa03010 Ribosome	0.258046	15	1.19	HORVU7Hr1G002060.1	23	2.619	Up	0.0024984	K	Ribosomal protein L6 family	---	1	2.39858e-06	127.93	VSAK(1)MISVTGPR	2	1.1373	14
osa03010 Ribosome	0.258046	15	1.19	HORVU5Hr1G103330.3	124	4.784	Up	0.032103	K	40S ribosomal protein S12	---	1	1.91725e-24	112.67	LVK(1)ALCAEHNVHLVTVPSAK	3	1.6359	15
osa00053 Ascorbate and aldarate metabolism	0.834602	1	0.6	HORVU5Hr1G096370.1	64	3.283	Up	0.0050355	K	UDP-glucose 6-dehydrogenase family protein	---	1	0.000601637	79.311	GK(1)NLFFSTDVEK	2	2.1312	14
osa00053 Ascorbate and aldarate metabolism	0.834602	1	0.6	HORVU5Hr1G096370.1	139	1.566	Up	0.00826	K	UDP-glucose 6-dehydrogenase family protein	---	1	1.7283e-36	200.76	TAEAIEK(1)ILTHNSK	2	0.67271	14
osa00053 Ascorbate and aldarate metabolism	0.834602	1	0.6	HORVU5Hr1G096370.1	325	0.436	Down	0.022956	K	UDP-glucose 6-dehydrogenase family protein	---	1	3.15203e-14	176.45	VVSSMFNTVSGK(1)K	2	-0.80904	26
osa00240 Pyrimidine metabolism	0.590552	1	1.2	HORVU1Hr1G055440.1	87	3.146	Up	0.0033767	K	Nucleoside diphosphate kinase family protein	---	1	2.27892e-51	177.41	K(1)IIGATNPLASEPGTIR	2	2.4615	15
osa00240 Pyrimidine metabolism	0.590552	1	1.2	HORVU1Hr1G055440.1	37	1.54	Up	0.0009173	K	Nucleoside diphosphate kinase family protein	---	1	0.00342604	79.059	GMK(1)LQNVEK	2	1.7075	15
osa00010 Glycolysis / Gluconeogenesis	0.0105796	10	2.15	HORVU1Hr1G023630.1	370	1.929	Up	0.0057381	K	Dihydrolipoyl dehydrogenase	---	1	2.47071e-74	210.62	VPYTAGIGLHAIGVETDK(1)GGR	3	2.1773	15
osa00010 Glycolysis / Gluconeogenesis	0.0105796	10	2.15	HORVU4Hr1G056050.1	480	1.847	Up	0.030976	K	pyruvate decarboxylase-2	---	1	6.595e-10	114.39	VQK(1)NTTAYENYK	2	2.696	14
osa00010 Glycolysis / Gluconeogenesis	0.0105796	10	2.15	HORVU3Hr1G013350.1	122	2.046	Up	0.00027569	K	triosephosphate isomerase	---	1	9.35258e-09	130.99	LRPEIQVAAQNCWVK(1)K	3	1.7066	29
osa00010 Glycolysis / Gluconeogenesis	0.0105796	10	2.15	HORVU6Hr1G054520.3	244	1.68	Up	0.0054449	K	glyceraldehyde-3-phosphate dehydrogenase C2	---	1	4.5546e-29	150.85	AASFNIIPSSTGAAK(1)AVGK	2	1.4987	16
osa00010 Glycolysis / Gluconeogenesis	0.0105796	10	2.15	HORVU6Hr1G054520.3	167	3.428	Up	0.00153594	K	glyceraldehyde-3-phosphate dehydrogenase C2	---	1	7.64605e-26	152.23	DAPMFVCGVNEK(1)EYK	2	0.87371	33
osa00010 Glycolysis / Gluconeogenesis	0.0105796	10	2.15	HORVU6Hr1G054520.3	288	1.966	Up	0.0038415	K	glyceraldehyde-3-phosphate dehydrogenase C2	---	1	2.70401e-31	179.31	PATYEQIK(1)AAIK	2	3.7856	36
osa00010 Glycolysis / Gluconeogenesis	0.0105796	10	2.15	HORVU7Hr1G072650.1	469	1.936	Up	0.000159766	K	Dihydrolipoyllysine-residue acetyltransferase component of pyruvate dehydrogenase complex	---	1	2.23066e-47	181.44	GNK(1)VVEPVMDNDGTEK	2	1.2312	32
osa00010 Glycolysis / Gluconeogenesis	0.0105796	10	2.15	HORVU6Hr1G031830.4	203	1.65	Up	0.0065412	K	phosphoglycerate kinase	---	1	2.88322e-08	129.28	GAK(1)VILASHLGR	2	2.4119	14
osa00010 Glycolysis / Gluconeogenesis	0.0105796	10	2.15	HORVU7Hr1G001330.9	402	1.536	Up	0.0048648	K	Dihydrolipoyllysine-residue acetyltransferase component of pyruvate dehydrogenase complex	---	1	1.24944e-27	183.08	SELNPMQDASGGK(1)K	2	0.28407	46
osa00010 Glycolysis / Gluconeogenesis	0.0105796	10	2.15	HORVU3Hr1G088540.1	161	0.527	Down	0.033324	K	fructose-bisphosphate aldolase 2	---	1	0.000517093	86.205	CAK(1)YYEAGAR	2	1.3077	10
osa00010 Glycolysis / Gluconeogenesis	0.0105796	10	2.15	HORVU3Hr1G088540.1	383	2.148	Up	0.0026637	K	fructose-bisphosphate aldolase 2	---	1	2.43452e-18	126.63	GDATLGEGASESLHVK(1)DYK	3	2.3025	28
osa00010 Glycolysis / Gluconeogenesis	0.0105796	10	2.15	HORVU3Hr1G088540.1	266	3.274	Up	0.00045529	K	fructose-bisphosphate aldolase 2	---	1	4.14541e-05	88.734	K(1)VTPEVIAEYTVR	2	-0.19993	15
osa00010 Glycolysis / Gluconeogenesis	0.0105796	10	2.15	HORVU3Hr1G088540.1	43	1.812	Up	0.0041033	K	fructose-bisphosphate aldolase 2	---	1	3.24318e-40	194.55	YKDELIK(1)NAAYIGTPGK	2	-0.2976	30
osa00010 Glycolysis / Gluconeogenesis	0.0105796	10	2.15	HORVU5Hr1G002040.4	394	1.768	Up	0.0051831	K	Enolase	---	1	7.61007e-09	141.44	AIQEK(1)SCNALLLK	2	0.67292	19
osa00010 Glycolysis / Gluconeogenesis	0.0105796	10	2.15	HORVU6Hr1G076810.1	336	2.278	Up	0.0019962	K	Pyruvate dehydrogenase E1 component subunit alpha	---	1	1.2246e-19	135.24	K(1)LILAHDLATPAELK	3	2.6144	21
osa00230 Purine metabolism	0.38411	2	1.53	HORVU4Hr1G075800.1	193	4.116	Up	0.0070395	K	Adenylosuccinate synthetase	---	1	6.60927e-13	150.21	EAELANSFIGTTK(1)R	2	1.4089	12
osa00230 Purine metabolism	0.38411	2	1.53	HORVU1Hr1G055440.1	87	3.146	Up	0.0033767	K	Nucleoside diphosphate kinase family protein	---	1	2.27892e-51	177.41	K(1)IIGATNPLASEPGTIR	2	2.4615	15
osa00230 Purine metabolism	0.38411	2	1.53	HORVU1Hr1G055440.1	37	1.54	Up	0.0009173	K	Nucleoside diphosphate kinase family protein	---	1	0.00342604	79.059	GMK(1)LQNVEK	2	1.7075	15
osa00640 Propanoate metabolism	0.38411	2	1.53	HORVU1Hr1G023630.1	370	1.929	Up	0.0057381	K	Dihydrolipoyl dehydrogenase	---	1	2.47071e-74	210.62	VPYTAGIGLHAIGVETDK(1)GGR	3	2.1773	15
osa00640 Propanoate metabolism	0.38411	2	1.53	HORVU6Hr1G058210.1	70	1.903	Up	0.0084774	K	Succinyl-CoA ligase [ADP-forming] subunit beta	---	1	0.000171576	78.932	NVFPSEK(1)EIVVK	2	2.5699	15
osa00640 Propanoate metabolism	0.38411	2	1.53	HORVU6Hr1G058210.1	188	2.312	Up	0.00186055	K	Succinyl-CoA ligase [ADP-forming] subunit beta	---	1	3.01724e-38	169.52	VPVDVFK(1)GITDEDAAK	2	1.0084	15
osa03018 RNA degradation	0.0220324	4	3.36	HORVU3Hr1G073230.1	628	1.633	Up	0.00084189	K	Chaperone protein DnaK	---	1	0.000274435	74.849	AEMASDDIEK(1)IK	2	0.37398	19
osa03018 RNA degradation	0.0220324	4	3.36	HORVU3Hr1G073230.1	366	0.648	Down	0.00173814	K	Chaperone protein DnaK	---	1	0.00129518	121.8	TRDPCK(1)NCLK	2	-0.093714	18
osa03018 RNA degradation	0.0220324	4	3.36	HORVU1Hr1G079910.6	401	1.57	Up	0.020417	K	60 kDa chaperonin	---	0.985592	7.52742e-25	141.87	ESLENNTAMFDK(0.014)EK(0.986)AQER	3	2.158	16
osa03018 RNA degradation	0.0220324	4	3.36	HORVU1Hr1G038680.8	150	2.188	Up	0.0304	K	60 kDa chaperonin 1	---	1	3.65216e-14	149.58	TVIIEQSFGAPK(1)VTK	2	2.3365	22
osa03018 RNA degradation	0.0220324	4	3.36	HORVU5Hr1G002040.4	394	1.768	Up	0.0051831	K	Enolase	---	1	7.61007e-09	141.44	AIQEK(1)SCNALLLK	2	0.67292	19
osa04145 Phagosome	0.161776	3	2.1	HORVU3Hr1G059320.2	126	1.937	Up	0.0111181	K	V-type proton ATPase subunit E	---	1	0.000595502	84.368	LK(1)EPAVLLR	2	2.3378	14
osa04145 Phagosome	0.161776	3	2.1	HORVU7Hr1G109770.1	147	2.517	Up	0.0023606	K	V-type ATP synthase alpha chain	---	1	0.000397717	83.438	TIAIK(1)SGDVYIPR	2	2.1121	13
osa04145 Phagosome	0.161776	3	2.1	HORVU4Hr1G009520.1	394	2.255	Up	0.0035237	K	tubulin alpha-4 chain	---	1	2.65706e-05	101.82	IDHK(1)FDLMYAK	2	4.0311	20
osa03008 Ribosome biogenesis in eukaryotes	0.398677	1	2.1	HORVU6Hr1G091860.1	107	2.252	Up	0.0039352	K	rRNA/tRNA 2'-O-methyltransferase fibrillarin-like protein 1	---	1	5.03106e-08	112.93	NMVAGESVYGEK(1)R	2	4.2166	11
osa03040 Spliceosome	0.683533	1	0.93	HORVU5Hr1G113180.1	253	1.647	Up	0.0042772	K	Heat shock 70 kDa protein 3	---	1	2.88629e-11	162.8	MVNHFVQEFK(1)R	3	4.0717	53
osa01210 2-Oxocarboxylic acid metabolism	0.551062	2	1.12	HORVU3Hr1G059060.2	438	2.374	Up	0.00130468	K	Isocitrate dehydrogenase [NADP]	---	1	1.63374e-09	142.51	MTK(1)DLALLVHGSSK	2	1.5495	38
osa01210 2-Oxocarboxylic acid metabolism	0.551062	2	1.12	HORVU4Hr1G080640.1	792	1.634	Up	0.021941	K	Aconitate hydratase 1	---	1	4.18031e-10	124.69	YK(1)NEGHDTIILAGAEYGSGSSR	3	1.9327	20
osa01210 2-Oxocarboxylic acid metabolism	0.551062	2	1.12	HORVU4Hr1G080640.1	378	2.296	Up	0.0107248	K	Aconitate hydratase 1	---	1	5.41829e-41	207.12	ANNMFVDYK(1)QVQAER	2	0.037239	30
osa00051 Fructose and mannose metabolism	0.428577	2	1.4	HORVU3Hr1G088540.1	161	0.527	Down	0.033324	K	fructose-bisphosphate aldolase 2	---	1	0.000517093	86.205	CAK(1)YYEAGAR	2	1.3077	10
osa00051 Fructose and mannose metabolism	0.428577	2	1.4	HORVU3Hr1G088540.1	383	2.148	Up	0.0026637	K	fructose-bisphosphate aldolase 2	---	1	2.43452e-18	126.63	GDATLGEGASESLHVK(1)DYK	3	2.3025	28
osa00051 Fructose and mannose metabolism	0.428577	2	1.4	HORVU3Hr1G088540.1	266	3.274	Up	0.00045529	K	fructose-bisphosphate aldolase 2	---	1	4.14541e-05	88.734	K(1)VTPEVIAEYTVR	2	-0.19993	15
osa00051 Fructose and mannose metabolism	0.428577	2	1.4	HORVU3Hr1G088540.1	43	1.812	Up	0.0041033	K	fructose-bisphosphate aldolase 2	---	1	3.24318e-40	194.55	YKDELIK(1)NAAYIGTPGK	2	-0.2976	30
osa00051 Fructose and mannose metabolism	0.428577	2	1.4	HORVU3Hr1G013350.1	122	2.046	Up	0.00027569	K	triosephosphate isomerase	---	1	9.35258e-09	130.99	LRPEIQVAAQNCWVK(1)K	3	1.7066	29
osa00500 Starch and sucrose metabolism	0.683533	1	0.93	HORVU7Hr1G033230.8	38	1.515	Up	0.0173158	K	sucrose synthase 4	---	1	4.27694e-07	130.31	YVHQGK(1)GMLQR	3	2.4896	28
osa00500 Starch and sucrose metabolism	0.683533	1	0.93	HORVU7Hr1G033230.8	351	2.199	Up	0.0197398	K	sucrose synthase 4	---	1	2.08401e-20	130.99	LEK(1)VIGTEHTDILR	3	3.608	27
osa04144 Endocytosis	0.683533	1	0.93	HORVU5Hr1G113180.1	253	1.647	Up	0.0042772	K	Heat shock 70 kDa protein 3	---	1	2.88629e-11	162.8	MVNHFVQEFK(1)R	3	4.0717	53
osa00630 Glyoxylate and dicarboxylate metabolism	0.0161036	7	2.45	HORVU2Hr1G103130.3	191	3.8	Up	0.0158221	K	Aminomethyltransferase	---	1	1.76779e-51	190.37	QYDAVVTK(1)MPFVPTK	2	0.47278	40
osa00630 Glyoxylate and dicarboxylate metabolism	0.0161036	7	2.45	HORVU1Hr1G023630.1	370	1.929	Up	0.0057381	K	Dihydrolipoyl dehydrogenase	---	1	2.47071e-74	210.62	VPYTAGIGLHAIGVETDK(1)GGR	3	2.1773	15
osa00630 Glyoxylate and dicarboxylate metabolism	0.0161036	7	2.45	HORVU7Hr1G088190.6	190	1.949	Up	0.0036177	K	Ribulose bisphosphate carboxylase large chain	---	1	0.00123546	72.038	LGLSAK(1)NYGR	2	2.2938	13
osa00630 Glyoxylate and dicarboxylate metabolism	0.0161036	7	2.45	HORVU7Hr1G047700.3	191	2.244	Up	0.0049414	K	formate dehydrogenase	---	1	2.90379e-15	138	AYDLEGK(1)TVGTVGAGR	2	0.8623	12
osa00630 Glyoxylate and dicarboxylate metabolism	0.0161036	7	2.45	HORVU7Hr1G047700.3	210	1.68	Up	0.0112356	K	formate dehydrogenase	---	1	5.34286e-10	129.69	LK(1)PFNCNLLYHDR	3	2.1625	20
osa00630 Glyoxylate and dicarboxylate metabolism	0.0161036	7	2.45	HORVU7Hr1G047700.3	230	1.8	Up	0.0042352	K	formate dehydrogenase	---	1	1.13907e-13	127.03	LQINPELEK(1)EIGAK	2	2.0606	15
osa00630 Glyoxylate and dicarboxylate metabolism	0.0161036	7	2.45	HORVU0Hr1G018380.1	83	1.822	Up	0.0101219	K	Glycine cleavage system H protein	---	1	4.38227e-05	112.93	DLK(1)YADTHEWVK	2	1.9599	13
osa00630 Glyoxylate and dicarboxylate metabolism	0.0161036	7	2.45	HORVU1Hr1G041250.5	241	1.503	Up	0.023037	K	Malate dehydrogenase	---	1	2.60964e-08	121.69	K(1)LSSALSAASSACDHIR	3	3.2291	15
osa00630 Glyoxylate and dicarboxylate metabolism	0.0161036	7	2.45	HORVU4Hr1G080640.1	792	1.634	Up	0.021941	K	Aconitate hydratase 1	---	1	4.18031e-10	124.69	YK(1)NEGHDTIILAGAEYGSGSSR	3	1.9327	20
osa00630 Glyoxylate and dicarboxylate metabolism	0.0161036	7	2.45	HORVU4Hr1G080640.1	378	2.296	Up	0.0107248	K	Aconitate hydratase 1	---	1	5.41829e-41	207.12	ANNMFVDYK(1)QVQAER	2	0.037239	30
osa00940 Phenylpropanoid biosynthesis	0.854855	1	0.56	HORVU2Hr1G125110.6	112	2.462	Up	0.0042232	K	Peroxidase superfamily protein	---	1	5.072e-29	126.46	AK(1)VHAACGPTVSCADISALATR	3	1.5047	14
osa00940 Phenylpropanoid biosynthesis	0.854855	1	0.56	HORVU2Hr1G125110.6	295	1.699	Up	0.00067541	K	Peroxidase superfamily protein	---	1	0.000127659	135.63	SMAK(1)LATAPR	2	2.9435	40
osa00250 Alanine, aspartate and glutamate metabolism	0.902079	1	0.47	HORVU4Hr1G075800.1	193	4.116	Up	0.0070395	K	Adenylosuccinate synthetase	---	1	6.60927e-13	150.21	EAELANSFIGTTK(1)R	2	1.4089	12
osa00260 Glycine, serine and threonine metabolism	0.294484	3	1.58	HORVU2Hr1G103130.3	191	3.8	Up	0.0158221	K	Aminomethyltransferase	---	1	1.76779e-51	190.37	QYDAVVTK(1)MPFVPTK	2	0.47278	40
osa00260 Glycine, serine and threonine metabolism	0.294484	3	1.58	HORVU1Hr1G023630.1	370	1.929	Up	0.0057381	K	Dihydrolipoyl dehydrogenase	---	1	2.47071e-74	210.62	VPYTAGIGLHAIGVETDK(1)GGR	3	2.1773	15
osa00260 Glycine, serine and threonine metabolism	0.294484	3	1.58	HORVU0Hr1G018380.1	83	1.822	Up	0.0101219	K	Glycine cleavage system H protein	---	1	4.38227e-05	112.93	DLK(1)YADTHEWVK	2	1.9599	13
osa00020 Citrate cycle (TCA cycle)	0.0100754	9	2.29	HORVU1Hr1G023630.1	370	1.929	Up	0.0057381	K	Dihydrolipoyl dehydrogenase	---	1	2.47071e-74	210.62	VPYTAGIGLHAIGVETDK(1)GGR	3	2.1773	15
osa00020 Citrate cycle (TCA cycle)	0.0100754	9	2.29	HORVU3Hr1G059060.2	438	2.374	Up	0.00130468	K	Isocitrate dehydrogenase [NADP]	---	1	1.63374e-09	142.51	MTK(1)DLALLVHGSSK	2	1.5495	38
osa00020 Citrate cycle (TCA cycle)	0.0100754	9	2.29	HORVU4Hr1G080640.1	792	1.634	Up	0.021941	K	Aconitate hydratase 1	---	1	4.18031e-10	124.69	YK(1)NEGHDTIILAGAEYGSGSSR	3	1.9327	20
osa00020 Citrate cycle (TCA cycle)	0.0100754	9	2.29	HORVU4Hr1G080640.1	378	2.296	Up	0.0107248	K	Aconitate hydratase 1	---	1	5.41829e-41	207.12	ANNMFVDYK(1)QVQAER	2	0.037239	30
osa00020 Citrate cycle (TCA cycle)	0.0100754	9	2.29	HORVU7Hr1G072650.1	469	1.936	Up	0.000159766	K	Dihydrolipoyllysine-residue acetyltransferase component of pyruvate dehydrogenase complex	---	1	2.23066e-47	181.44	GNK(1)VVEPVMDNDGTEK	2	1.2312	32
osa00020 Citrate cycle (TCA cycle)	0.0100754	9	2.29	HORVU7Hr1G001330.9	402	1.536	Up	0.0048648	K	Dihydrolipoyllysine-residue acetyltransferase component of pyruvate dehydrogenase complex	---	1	1.24944e-27	183.08	SELNPMQDASGGK(1)K	2	0.28407	46
osa00020 Citrate cycle (TCA cycle)	0.0100754	9	2.29	HORVU6Hr1G058210.1	70	1.903	Up	0.0084774	K	Succinyl-CoA ligase [ADP-forming] subunit beta	---	1	0.000171576	78.932	NVFPSEK(1)EIVVK	2	2.5699	15
osa00020 Citrate cycle (TCA cycle)	0.0100754	9	2.29	HORVU6Hr1G058210.1	188	2.312	Up	0.00186055	K	Succinyl-CoA ligase [ADP-forming] subunit beta	---	1	3.01724e-38	169.52	VPVDVFK(1)GITDEDAAK	2	1.0084	15
osa00020 Citrate cycle (TCA cycle)	0.0100754	9	2.29	HORVU6Hr1G076810.1	336	2.278	Up	0.0019962	K	Pyruvate dehydrogenase E1 component subunit alpha	---	1	1.2246e-19	135.24	K(1)LILAHDLATPAELK	3	2.6144	21
osa00020 Citrate cycle (TCA cycle)	0.0100754	9	2.29	HORVU1Hr1G041250.5	241	1.503	Up	0.023037	K	Malate dehydrogenase	---	1	2.60964e-08	121.69	K(1)LSSALSAASSACDHIR	3	3.2291	15
osa00020 Citrate cycle (TCA cycle)	0.0100754	9	2.29	HORVU2Hr1G006250.1	240	0.282	Down	0.021676	K	Dihydrolipoyllysine-residue succinyltransferase component of 2-oxoglutarate dehydrogenase complex	---	1	1.14889e-14	147.78	K(1)QAPKPTPSK	2	1.1696	12
osa00620 Pyruvate metabolism	0.0532915	6	2.1	HORVU7Hr1G072650.1	469	1.936	Up	0.000159766	K	Dihydrolipoyllysine-residue acetyltransferase component of pyruvate dehydrogenase complex	---	1	2.23066e-47	181.44	GNK(1)VVEPVMDNDGTEK	2	1.2312	32
osa00620 Pyruvate metabolism	0.0532915	6	2.1	HORVU1Hr1G023630.1	370	1.929	Up	0.0057381	K	Dihydrolipoyl dehydrogenase	---	1	2.47071e-74	210.62	VPYTAGIGLHAIGVETDK(1)GGR	3	2.1773	15
osa00620 Pyruvate metabolism	0.0532915	6	2.1	HORVU7Hr1G001330.9	402	1.536	Up	0.0048648	K	Dihydrolipoyllysine-residue acetyltransferase component of pyruvate dehydrogenase complex	---	1	1.24944e-27	183.08	SELNPMQDASGGK(1)K	2	0.28407	46
osa00620 Pyruvate metabolism	0.0532915	6	2.1	HORVU2Hr1G050980.2	279	1.587	Up	0.044197	K	NAD-dependent malic enzyme 1	---	1	0.000131559	84.309	LLK(1)DPLYLGLQEHR	3	2.6032	12
osa00620 Pyruvate metabolism	0.0532915	6	2.1	HORVU6Hr1G076810.1	336	2.278	Up	0.0019962	K	Pyruvate dehydrogenase E1 component subunit alpha	---	1	1.2246e-19	135.24	K(1)LILAHDLATPAELK	3	2.6144	21
osa00620 Pyruvate metabolism	0.0532915	6	2.1	HORVU1Hr1G041250.5	241	1.503	Up	0.023037	K	Malate dehydrogenase	---	1	2.60964e-08	121.69	K(1)LSSALSAASSACDHIR	3	3.2291	15
