# Supplementary material for: Dynamic Responses of Barley Root Succinyl-Proteome to Short-Term Phosphate Starvation and Recovery
Source: Front Plant Sci. 2021 Mar 31;12:649147. doi: 10.3389/fpls.2021.649147 (PMC8045032; doi:10.3389/fpls.2021.649147)
Supplement: Supplementary Table 1 — Statistics of the differentially succinylated sites and proteins under Pi starvation (6, 48 h) and Pi recovery (6, 48 h). [file Data_Sheet_1.ZIP › Additional files/Tables/Table S3.xlsx]

## Sheet: Pi starvation 6 h
GO Terms Level 1	GO Terms Description	GO Terms Level	GO Terms ID	Mapping	Background	All Mapping	All Background	Fold Enrichment	Fisher' exact test P value	-log10(p value)	Related Protein
Cellular Component	proton-transporting ATP synthase complex	3	GO:0045259	3	5	49	475	5.82	0.00892067	2.05	HORVU0Hr1G018510.1 HORVU6Hr1G069370.1 HORVU2Hr1G072660.2
	cytosolic ribosome	5	GO:0022626	12	60	49	475	1.94	0.0119604	1.92	HORVU3Hr1G059320.2 HORVU1Hr1G024710.2 HORVU4Hr1G075710.1 HORVU2Hr1G072660.2 HORVU1Hr1G038680.8 HORVU1Hr1G021720.1 HORVU3Hr1G063670.2 HORVU1Hr1G023660.1 HORVU1Hr1G042220.1 HORVU3Hr1G066430.3 HORVU2Hr1G099230.8 HORVU7Hr1G028050.5
	cytosolic small ribosomal subunit	5	GO:0022627	5	15	49	475	3.23	0.0129211	1.89	HORVU1Hr1G042220.1 HORVU2Hr1G099230.8 HORVU7Hr1G028050.5 HORVU1Hr1G021720.1 HORVU1Hr1G023660.1
	small ribosomal subunit	4	GO:0015935	5	16	49	475	3.03	0.0173413	1.76	HORVU1Hr1G042220.1 HORVU2Hr1G099230.8 HORVU7Hr1G028050.5 HORVU1Hr1G021720.1 HORVU1Hr1G023660.1
	ribosome	4	GO:0005840	12	63	49	475	1.85	0.0178326	1.75	HORVU3Hr1G059320.2 HORVU1Hr1G024710.2 HORVU4Hr1G075710.1 HORVU2Hr1G072660.2 HORVU1Hr1G038680.8 HORVU1Hr1G021720.1 HORVU3Hr1G063670.2 HORVU1Hr1G023660.1 HORVU1Hr1G042220.1 HORVU3Hr1G066430.3 HORVU2Hr1G099230.8 HORVU7Hr1G028050.5
	organelle envelope	3	GO:0031967	14	81	49	475	1.68	0.0239985	1.62	HORVU6Hr1G069370.1 HORVU1Hr1G024710.2 HORVU0Hr1G019950.1 HORVU1Hr1G092860.1 HORVU2Hr1G072660.2 HORVU1Hr1G038680.8 HORVU6Hr1G003770.1 HORVU4Hr1G007850.2 HORVU0Hr1G018510.1 HORVU6Hr1G070780.1 HORVU7Hr1G109770.1 HORVU7Hr1G001330.9 HORVU1Hr1G083840.2 HORVU5Hr1G002040.4
	envelope	2	GO:0031975	14	81	49	475	1.68	0.0239985	1.62	HORVU6Hr1G069370.1 HORVU1Hr1G024710.2 HORVU0Hr1G019950.1 HORVU1Hr1G092860.1 HORVU2Hr1G072660.2 HORVU1Hr1G038680.8 HORVU6Hr1G003770.1 HORVU4Hr1G007850.2 HORVU0Hr1G018510.1 HORVU6Hr1G070780.1 HORVU7Hr1G109770.1 HORVU7Hr1G001330.9 HORVU1Hr1G083840.2 HORVU5Hr1G002040.4
	proton-transporting two-sector ATPase complex	3	GO:0016469	3	7	49	475	4.15	0.0268641	1.57	HORVU0Hr1G018510.1 HORVU6Hr1G069370.1 HORVU2Hr1G072660.2
Molecular Function	copper ion binding	6	GO:0005507	8	35	41	383	2.14	0.0225965	1.65	HORVU0Hr1G018510.1 HORVU7Hr1G001330.9 HORVU6Hr1G058210.1 HORVU6Hr1G032070.2 HORVU5Hr1G002040.4 HORVU2Hr1G072660.2 HORVU1Hr1G038680.8 HORVU6Hr1G003770.1
	structural constituent of ribosome	2	GO:0003735	11	56	41	383	1.83	0.0227681	1.64	HORVU3Hr1G059320.2 HORVU1Hr1G024710.2 HORVU4Hr1G075710.1 HORVU2Hr1G072660.2 HORVU1Hr1G038680.8 HORVU1Hr1G021720.1 HORVU3Hr1G063670.2 HORVU1Hr1G023660.1 HORVU3Hr1G066430.3 HORVU2Hr1G099230.8 HORVU7Hr1G028050.5
Biological Process	inorganic cation transmembrane transport	7	GO:0098662	4	8	41	420	5.12	0.00413089	2.38	HORVU3Hr1G059320.2 HORVU7Hr1G109770.1 HORVU1Hr1G083840.2 HORVU2Hr1G072660.2
	monovalent inorganic cation transport	6	GO:0015672	4	8	41	420	5.12	0.00413089	2.38	HORVU3Hr1G059320.2 HORVU7Hr1G109770.1 HORVU1Hr1G083840.2 HORVU2Hr1G072660.2
	hydrogen ion transmembrane transport	6	GO:1902600	4	8	41	420	5.12	0.00413089	2.38	HORVU3Hr1G059320.2 HORVU7Hr1G109770.1 HORVU1Hr1G083840.2 HORVU2Hr1G072660.2
	inorganic ion transmembrane transport	6	GO:0098660	4	8	41	420	5.12	0.00413089	2.38	HORVU3Hr1G059320.2 HORVU7Hr1G109770.1 HORVU1Hr1G083840.2 HORVU2Hr1G072660.2
	ribonucleoside monophosphate biosynthetic process	6	GO:0009156	5	13	41	420	3.94	0.00497946	2.3	HORVU4Hr1G075800.1 HORVU3Hr1G088540.1 HORVU1Hr1G083840.2 HORVU3Hr1G013350.1 HORVU2Hr1G072660.2
	cation transmembrane transport	6	GO:0098655	4	9	41	420	4.55	0.00690937	2.16	HORVU3Hr1G059320.2 HORVU7Hr1G109770.1 HORVU1Hr1G083840.2 HORVU2Hr1G072660.2
	purine nucleotide biosynthetic process	6	GO:0006164	5	16	41	420	3.2	0.013505	1.87	HORVU4Hr1G075800.1 HORVU3Hr1G088540.1 HORVU1Hr1G083840.2 HORVU3Hr1G013350.1 HORVU2Hr1G072660.2
	purine ribonucleotide biosynthetic process	7	GO:0009152	5	16	41	420	3.2	0.013505	1.87	HORVU4Hr1G075800.1 HORVU3Hr1G088540.1 HORVU1Hr1G083840.2 HORVU3Hr1G013350.1 HORVU2Hr1G072660.2
	purine nucleoside monophosphate metabolic process	6	GO:0009126	5	17	41	420	3.01	0.0177561	1.75	HORVU4Hr1G075800.1 HORVU3Hr1G088540.1 HORVU1Hr1G083840.2 HORVU3Hr1G013350.1 HORVU2Hr1G072660.2
	purine ribonucleotide metabolic process	6	GO:0009150	6	24	41	420	2.56	0.0211785	1.67	HORVU4Hr1G075800.1 HORVU3Hr1G088540.1 HORVU1Hr1G083840.2 HORVU6Hr1G058210.1 HORVU3Hr1G013350.1 HORVU2Hr1G072660.2
	ribonucleoside triphosphate biosynthetic process	6	GO:0009201	4	12	41	420	3.41	0.0217951	1.66	HORVU3Hr1G088540.1 HORVU1Hr1G083840.2 HORVU3Hr1G013350.1 HORVU2Hr1G072660.2
	ribonucleoside monophosphate metabolic process	6	GO:0009161	5	18	41	420	2.85	0.0228186	1.64	HORVU4Hr1G075800.1 HORVU3Hr1G088540.1 HORVU1Hr1G083840.2 HORVU3Hr1G013350.1 HORVU2Hr1G072660.2
	ribonucleotide biosynthetic process	6	GO:0009260	5	18	41	420	2.85	0.0228186	1.64	HORVU4Hr1G075800.1 HORVU3Hr1G088540.1 HORVU1Hr1G083840.2 HORVU3Hr1G013350.1 HORVU2Hr1G072660.2
	regulation of phosphorylation	7	GO:0042325	2	4	41	420	5.12	0.0491972	1.31	HORVU4Hr1G007370.1 HORVU3Hr1G063670.2

## Sheet: Pi starvation 48 h
GO Terms Level 1	GO Terms Description	GO Terms Level	GO Terms ID	Mapping	Background	All Mapping	All Background	Fold Enrichment	Fisher' exact test P value	-log10(p value)	Related Protein
Cellular Component	plant-type vacuole	5	GO:0000325	4	9	50	475	4.22	0.00923931	2.03	HORVU7Hr1G091800.1 HORVU4Hr1G043910.1 HORVU7Hr1G109770.1 HORVU6Hr1G008880.1
	endoplasmic reticulum lumen	4	GO:0005788	2	2	50	475	9.5	0.0108816	1.96	HORVU4Hr1G043910.1 HORVU6Hr1G008880.1
	organelle envelope	3	GO:0031967	15	81	50	475	1.76	0.0120112	1.92	HORVU6Hr1G069370.1 HORVU1Hr1G024710.2 HORVU0Hr1G019950.1 HORVU1Hr1G092860.1 HORVU1Hr1G038680.8 HORVU1Hr1G080370.1 HORVU6Hr1G003770.1 HORVU4Hr1G007850.2 HORVU0Hr1G018510.1 HORVU4Hr1G078820.3 HORVU6Hr1G070780.1 HORVU7Hr1G109770.1 HORVU7Hr1G001330.9 HORVU1Hr1G083840.2 HORVU5Hr1G002040.4
	envelope	2	GO:0031975	15	81	50	475	1.76	0.0120112	1.92	HORVU6Hr1G069370.1 HORVU1Hr1G024710.2 HORVU0Hr1G019950.1 HORVU1Hr1G092860.1 HORVU1Hr1G038680.8 HORVU1Hr1G080370.1 HORVU6Hr1G003770.1 HORVU4Hr1G007850.2 HORVU0Hr1G018510.1 HORVU4Hr1G078820.3 HORVU6Hr1G070780.1 HORVU7Hr1G109770.1 HORVU7Hr1G001330.9 HORVU1Hr1G083840.2 HORVU5Hr1G002040.4
	cytosolic small ribosomal subunit	5	GO:0022627	5	15	50	475	3.17	0.0140878	1.85	HORVU1Hr1G042220.1 HORVU4Hr1G077240.1 HORVU2Hr1G099230.8 HORVU1Hr1G021720.1 HORVU1Hr1G023660.1
	cytosolic ribosome	5	GO:0022626	12	60	50	475	1.9	0.0141685	1.85	HORVU1Hr1G024710.2 HORVU5Hr1G096060.1 HORVU4Hr1G075710.1 HORVU7Hr1G075360.2 HORVU1Hr1G038680.8 HORVU1Hr1G021720.1 HORVU1Hr1G023660.1 HORVU1Hr1G042220.1 HORVU4Hr1G078820.3 HORVU4Hr1G077240.1 HORVU2Hr1G099230.8 HORVU6Hr1G052600.3
	ribosomal subunit	3	GO:0044391	10	47	50	475	2.02	0.0167625	1.78	HORVU1Hr1G024710.2 HORVU5Hr1G096060.1 HORVU4Hr1G075710.1 HORVU7Hr1G075360.2 HORVU1Hr1G021720.1 HORVU1Hr1G023660.1 HORVU1Hr1G042220.1 HORVU4Hr1G077240.1 HORVU2Hr1G099230.8 HORVU6Hr1G052600.3
	mitochondrial part	3	GO:0044429	13	69	50	475	1.79	0.0175368	1.76	HORVU6Hr1G069370.1 HORVU7Hr1G080870.4 HORVU0Hr1G019950.1 HORVU1Hr1G092860.1 HORVU1Hr1G038680.8 HORVU1Hr1G080370.1 HORVU4Hr1G007850.2 HORVU0Hr1G018510.1 HORVU4Hr1G078820.3 HORVU6Hr1G070780.1 HORVU1Hr1G083840.2 HORVU5Hr1G002040.4 HORVU6Hr1G076810.1
Molecular Function	cyclosporin A binding	3	GO:0016018	2	2	41	383	9.34	0.0112094	1.95	HORVU4Hr1G000910.3 HORVU6Hr1G012570.2
	copper ion binding	6	GO:0005507	8	35	41	383	2.14	0.0225965	1.65	HORVU0Hr1G018510.1 HORVU4Hr1G078820.3 HORVU7Hr1G001330.9 HORVU6Hr1G058210.1 HORVU6Hr1G032070.2 HORVU5Hr1G002040.4 HORVU1Hr1G038680.8 HORVU6Hr1G003770.1
	structural constituent of ribosome	2	GO:0003735	11	56	41	383	1.83	0.0227681	1.64	HORVU1Hr1G024710.2 HORVU5Hr1G096060.1 HORVU4Hr1G075710.1 HORVU7Hr1G075360.2 HORVU1Hr1G038680.8 HORVU1Hr1G021720.1 HORVU1Hr1G023660.1 HORVU4Hr1G077240.1 HORVU4Hr1G078820.3 HORVU2Hr1G099230.8 HORVU6Hr1G052600.3
Biological Process	protein localization to mitochondrion	6	GO:0070585	3	7	42	420	4.29	0.024537	1.61	HORVU4Hr1G078820.3 HORVU1Hr1G079910.6 HORVU1Hr1G038680.8
	ribonucleoside monophosphate biosynthetic process	6	GO:0009156	4	13	42	420	3.08	0.0317647	1.5	HORVU4Hr1G075800.1 HORVU3Hr1G088540.1 HORVU1Hr1G083840.2 HORVU3Hr1G013350.1

## Sheet: Pi recovery 6 h
GO Terms Level 1	GO Terms Description	GO Terms Level	GO Terms ID	Mapping	Background	All Mapping	All Background	Fold Enrichment	Fisher' exact test P value	-log10(p value)	Related Protein
Cellular Component	mitochondrial part	3	GO:0044429	18	69	58	475	2.14	0.000442931	3.35	HORVU6Hr1G069370.1 HORVU0Hr1G019950.1 HORVU2Hr1G070090.3 HORVU2Hr1G072660.2 HORVU2Hr1G013170.1 HORVU1Hr1G080370.1 HORVU1Hr1G083840.2 HORVU1Hr1G023630.1 HORVU4Hr1G011500.1 HORVU7Hr1G080870.4 HORVU1Hr1G092860.1 HORVU1Hr1G038680.8 HORVU4Hr1G007850.2 HORVU0Hr1G018510.1 HORVU6Hr1G070780.1 HORVU5Hr1G002040.4 HORVU1Hr1G031600.1 HORVU6Hr1G076810.1
	proton-transporting ATP synthase complex	3	GO:0045259	4	5	58	475	6.55	0.000919959	3.04	HORVU0Hr1G018510.1 HORVU6Hr1G069370.1 HORVU2Hr1G072660.2 HORVU1Hr1G031600.1
	organelle membrane	2	GO:0031090	22	99	58	475	1.82	0.00105028	2.98	HORVU6Hr1G069370.1 HORVU5Hr1G104720.1 HORVU3Hr1G059320.2 HORVU1Hr1G024710.2 HORVU0Hr1G019950.1 HORVU4Hr1G075710.1 HORVU2Hr1G072660.2 HORVU1Hr1G080370.1 HORVU6Hr1G018370.1 HORVU7Hr1G109770.1 HORVU1Hr1G083840.2 HORVU1Hr1G023630.1 HORVU1Hr1G092860.1 HORVU1Hr1G079910.6 HORVU1Hr1G038680.8 HORVU4Hr1G007850.2 HORVU0Hr1G018510.1 HORVU6Hr1G070780.1 HORVU4Hr1G043910.1 HORVU6Hr1G008880.1 HORVU1Hr1G041250.5 …
	mitochondrial envelope	4	GO:0005740	12	46	58	475	2.14	0.00511732	2.29	HORVU6Hr1G069370.1 HORVU1Hr1G023630.1 HORVU0Hr1G019950.1 HORVU1Hr1G092860.1 HORVU2Hr1G072660.2 HORVU1Hr1G080370.1 HORVU4Hr1G007850.2 HORVU0Hr1G018510.1 HORVU6Hr1G070780.1 HORVU1Hr1G083840.2 HORVU5Hr1G002040.4 HORVU1Hr1G031600.1
	proton-transporting two-sector ATPase complex	3	GO:0016469	4	7	58	475	4.68	0.00531664	2.27	HORVU0Hr1G018510.1 HORVU6Hr1G069370.1 HORVU2Hr1G072660.2 HORVU1Hr1G031600.1
	organelle envelope	3	GO:0031967	17	81	58	475	1.72	0.0094896	2.02	HORVU6Hr1G069370.1 HORVU1Hr1G024710.2 HORVU0Hr1G019950.1 HORVU2Hr1G072660.2 HORVU1Hr1G080370.1 HORVU7Hr1G109770.1 HORVU1Hr1G083840.2 HORVU1Hr1G023630.1 HORVU4Hr1G011500.1 HORVU1Hr1G092860.1 HORVU1Hr1G038680.8 HORVU4Hr1G007850.2 HORVU0Hr1G018510.1 HORVU6Hr1G070780.1 HORVU5Hr1G002040.4 HORVU1Hr1G031600.1 HORVU4Hr1G007620.2
	envelope	2	GO:0031975	17	81	58	475	1.72	0.0094896	2.02	HORVU6Hr1G069370.1 HORVU1Hr1G024710.2 HORVU0Hr1G019950.1 HORVU2Hr1G072660.2 HORVU1Hr1G080370.1 HORVU7Hr1G109770.1 HORVU1Hr1G083840.2 HORVU1Hr1G023630.1 HORVU4Hr1G011500.1 HORVU1Hr1G092860.1 HORVU1Hr1G038680.8 HORVU4Hr1G007850.2 HORVU0Hr1G018510.1 HORVU6Hr1G070780.1 HORVU5Hr1G002040.4 HORVU1Hr1G031600.1 HORVU4Hr1G007620.2
	organelle lumen	2	GO:0043233	16	75	58	475	1.75	0.0102791	1.99	HORVU5Hr1G104720.1 HORVU7Hr1G080870.4 HORVU4Hr1G011500.1 HORVU1Hr1G024710.2 HORVU1Hr1G023630.1 HORVU4Hr1G075710.1 HORVU2Hr1G070090.3 HORVU2Hr1G072660.2 HORVU2Hr1G013170.1 HORVU1Hr1G038680.8 HORVU1Hr1G080370.1 HORVU0Hr1G018510.1 HORVU4Hr1G043910.1 HORVU6Hr1G008880.1 HORVU6Hr1G076810.1 HORVU1Hr1G031600.1
Molecular Function	kinase regulator activity	3	GO:0019207	2	2	47	383	8.15	0.0147772	1.83	HORVU4Hr1G007370.1 HORVU7Hr1G075360.2
	protein kinase regulator activity	4	GO:0019887	2	2	47	383	8.15	0.0147772	1.83	HORVU4Hr1G007370.1 HORVU7Hr1G075360.2
	zinc ion binding	6	GO:0008270	6	23	47	383	2.13	0.0488496	1.31	HORVU0Hr1G018510.1 HORVU6Hr1G069370.1 HORVU1Hr1G023630.1 HORVU6Hr1G032070.2 HORVU2Hr1G072660.2 HORVU1Hr1G031600.1
Biological Process	inorganic cation transmembrane transport	7	GO:0098662	4	8	48	420	4.38	0.00749064	2.13	HORVU3Hr1G059320.2 HORVU7Hr1G109770.1 HORVU1Hr1G083840.2 HORVU2Hr1G072660.2
	monovalent inorganic cation transport	6	GO:0015672	4	8	48	420	4.38	0.00749064	2.13	HORVU3Hr1G059320.2 HORVU7Hr1G109770.1 HORVU1Hr1G083840.2 HORVU2Hr1G072660.2
	citrate metabolic process	7	GO:0006101	4	8	48	420	4.38	0.00749064	2.13	HORVU2Hr1G070090.3 HORVU6Hr1G058210.1 HORVU2Hr1G013170.1 HORVU1Hr1G041250.5
	hydrogen ion transmembrane transport	6	GO:1902600	4	8	48	420	4.38	0.00749064	2.13	HORVU3Hr1G059320.2 HORVU7Hr1G109770.1 HORVU1Hr1G083840.2 HORVU2Hr1G072660.2
	inorganic ion transmembrane transport	6	GO:0098660	4	8	48	420	4.38	0.00749064	2.13	HORVU3Hr1G059320.2 HORVU7Hr1G109770.1 HORVU1Hr1G083840.2 HORVU2Hr1G072660.2
	tricarboxylic acid metabolic process	6	GO:0072350	4	9	48	420	3.89	0.0123516	1.91	HORVU2Hr1G070090.3 HORVU6Hr1G058210.1 HORVU2Hr1G013170.1 HORVU1Hr1G041250.5
	cation transmembrane transport	6	GO:0098655	4	9	48	420	3.89	0.0123516	1.91	HORVU3Hr1G059320.2 HORVU7Hr1G109770.1 HORVU1Hr1G083840.2 HORVU2Hr1G072660.2
	regulation of protein kinase activity	6	GO:0045859	2	2	48	420	8.75	0.0128196	1.89	HORVU4Hr1G007370.1 HORVU7Hr1G075360.2
	ribonucleoside triphosphate biosynthetic process	6	GO:0009201	4	12	48	420	2.92	0.0373542	1.43	HORVU3Hr1G088540.1 HORVU1Hr1G083840.2 HORVU3Hr1G013350.1 HORVU2Hr1G072660.2
	ribonucleoside monophosphate biosynthetic process	6	GO:0009156	4	13	48	420	2.69	0.0494739	1.31	HORVU3Hr1G088540.1 HORVU1Hr1G083840.2 HORVU3Hr1G013350.1 HORVU2Hr1G072660.2

## Sheet: Pi recovery 48 h
GO Terms Level 1	GO Terms Description	GO Terms Level	GO Terms ID	Mapping	Background	All Mapping	All Background	Fold Enrichment	Fisher' exact test P value	-log10(p value)	Related Protein
Cellular Component	mitochondrial part	3	GO:0044429	16	69	56	475	1.97	0.00276999	2.56	HORVU6Hr1G069370.1 HORVU0Hr1G019950.1 HORVU2Hr1G072660.2 HORVU2Hr1G050980.2 HORVU1Hr1G080370.1 HORVU2Hr1G066620.1 HORVU1Hr1G083840.2 HORVU3Hr1G037720.1 HORVU1Hr1G023630.1 HORVU1Hr1G092860.1 HORVU1Hr1G038680.8 HORVU4Hr1G007850.2 HORVU0Hr1G018510.1 HORVU6Hr1G070780.1 HORVU5Hr1G002040.4 HORVU6Hr1G076810.1
	mitochondrial envelope	4	GO:0005740	12	46	56	475	2.21	0.00372278	2.43	HORVU6Hr1G069370.1 HORVU1Hr1G023630.1 HORVU0Hr1G019950.1 HORVU1Hr1G092860.1 HORVU2Hr1G072660.2 HORVU1Hr1G080370.1 HORVU4Hr1G007850.2 HORVU0Hr1G018510.1 HORVU6Hr1G070780.1 HORVU2Hr1G066620.1 HORVU1Hr1G083840.2 HORVU5Hr1G002040.4
	organelle membrane	2	GO:0031090	20	99	56	475	1.71	0.0044324	2.35	HORVU6Hr1G069370.1 HORVU5Hr1G104720.1 HORVU3Hr1G059320.2 HORVU1Hr1G024710.2 HORVU0Hr1G019950.1 HORVU4Hr1G075710.1 HORVU2Hr1G072660.2 HORVU1Hr1G080370.1 HORVU2Hr1G066620.1 HORVU7Hr1G109770.1 HORVU1Hr1G083840.2 HORVU1Hr1G023630.1 HORVU1Hr1G092860.1 HORVU1Hr1G079910.6 HORVU1Hr1G038680.8 HORVU4Hr1G007850.2 HORVU0Hr1G018510.1 HORVU6Hr1G070780.1 HORVU4Hr1G043910.1 HORVU1Hr1G041250.5
	mitochondrial membrane	3	GO:0031966	11	44	56	475	2.12	0.0080413	2.09	HORVU6Hr1G069370.1 HORVU1Hr1G023630.1 HORVU0Hr1G019950.1 HORVU1Hr1G092860.1 HORVU2Hr1G072660.2 HORVU1Hr1G080370.1 HORVU4Hr1G007850.2 HORVU0Hr1G018510.1 HORVU2Hr1G066620.1 HORVU6Hr1G070780.1 HORVU1Hr1G083840.2
	proton-transporting ATP synthase complex	3	GO:0045259	3	5	56	475	5.09	0.0131032	1.88	HORVU0Hr1G018510.1 HORVU6Hr1G069370.1 HORVU2Hr1G072660.2
	organelle envelope	3	GO:0031967	16	81	56	475	1.68	0.0156382	1.81	HORVU6Hr1G069370.1 HORVU1Hr1G024710.2 HORVU0Hr1G019950.1 HORVU2Hr1G072660.2 HORVU1Hr1G080370.1 HORVU2Hr1G066620.1 HORVU7Hr1G109770.1 HORVU1Hr1G083840.2 HORVU1Hr1G023630.1 HORVU1Hr1G092860.1 HORVU1Hr1G038680.8 HORVU4Hr1G007850.2 HORVU0Hr1G018510.1 HORVU6Hr1G070780.1 HORVU7Hr1G001330.9 HORVU5Hr1G002040.4
	envelope	2	GO:0031975	16	81	56	475	1.68	0.0156382	1.81	HORVU6Hr1G069370.1 HORVU1Hr1G024710.2 HORVU0Hr1G019950.1 HORVU2Hr1G072660.2 HORVU1Hr1G080370.1 HORVU2Hr1G066620.1 HORVU7Hr1G109770.1 HORVU1Hr1G083840.2 HORVU1Hr1G023630.1 HORVU1Hr1G092860.1 HORVU1Hr1G038680.8 HORVU4Hr1G007850.2 HORVU0Hr1G018510.1 HORVU6Hr1G070780.1 HORVU7Hr1G001330.9 HORVU5Hr1G002040.4
	mitochondrial inner membrane	4	GO:0005743	10	42	56	475	2.02	0.0167272	1.78	HORVU6Hr1G069370.1 HORVU1Hr1G023630.1 HORVU0Hr1G019950.1 HORVU1Hr1G092860.1 HORVU2Hr1G072660.2 HORVU4Hr1G007850.2 HORVU0Hr1G018510.1 HORVU2Hr1G066620.1 HORVU6Hr1G070780.1 HORVU1Hr1G083840.2
Molecular Function	NADH dehydrogenase (quinone) activity	5	GO:0050136	2	2	46	383	8.33	0.0141484	1.85	HORVU2Hr1G066620.1 HORVU4Hr1G007850.2
	NADH dehydrogenase (ubiquinone) activity	6	GO:0008137	2	2	46	383	8.33	0.0141484	1.85	HORVU2Hr1G066620.1 HORVU4Hr1G007850.2
	cobalt ion binding	6	GO:0050897	5	16	46	383	2.6	0.0317168	1.5	HORVU0Hr1G018510.1 HORVU6Hr1G069370.1 HORVU1Hr1G023630.1 HORVU4Hr1G011280.3 HORVU2Hr1G050980.2
	ribonuclease activity	5	GO:0004540	2	3	46	383	5.55	0.0391774	1.41	HORVU6Hr1G091860.1 HORVU3Hr1G031690.5
Biological Process	inorganic cation transmembrane transport	7	GO:0098662	4	8	46	420	4.57	0.00638728	2.19	HORVU3Hr1G059320.2 HORVU7Hr1G109770.1 HORVU1Hr1G083840.2 HORVU2Hr1G072660.2
	monovalent inorganic cation transport	6	GO:0015672	4	8	46	420	4.57	0.00638728	2.19	HORVU3Hr1G059320.2 HORVU7Hr1G109770.1 HORVU1Hr1G083840.2 HORVU2Hr1G072660.2
	hydrogen ion transmembrane transport	6	GO:1902600	4	8	46	420	4.57	0.00638728	2.19	HORVU3Hr1G059320.2 HORVU7Hr1G109770.1 HORVU1Hr1G083840.2 HORVU2Hr1G072660.2
	inorganic ion transmembrane transport	6	GO:0098660	4	8	46	420	4.57	0.00638728	2.19	HORVU3Hr1G059320.2 HORVU7Hr1G109770.1 HORVU1Hr1G083840.2 HORVU2Hr1G072660.2
	ribonucleoside monophosphate biosynthetic process	6	GO:0009156	5	13	46	420	3.51	0.00835741	2.08	HORVU4Hr1G075800.1 HORVU3Hr1G088540.1 HORVU1Hr1G083840.2 HORVU3Hr1G013350.1 HORVU2Hr1G072660.2
	cation transmembrane transport	6	GO:0098655	4	9	46	420	4.06	0.0105753	1.98	HORVU3Hr1G059320.2 HORVU7Hr1G109770.1 HORVU1Hr1G083840.2 HORVU2Hr1G072660.2
	purine nucleotide biosynthetic process	6	GO:0006164	5	16	46	420	2.85	0.021963	1.66	HORVU4Hr1G075800.1 HORVU3Hr1G088540.1 HORVU1Hr1G083840.2 HORVU3Hr1G013350.1 HORVU2Hr1G072660.2
	purine ribonucleotide biosynthetic process	7	GO:0009152	5	16	46	420	2.85	0.021963	1.66	HORVU4Hr1G075800.1 HORVU3Hr1G088540.1 HORVU1Hr1G083840.2 HORVU3Hr1G013350.1 HORVU2Hr1G072660.2
	purine nucleoside monophosphate metabolic process	6	GO:0009126	5	17	46	420	2.69	0.0285776	1.54	HORVU4Hr1G075800.1 HORVU3Hr1G088540.1 HORVU1Hr1G083840.2 HORVU3Hr1G013350.1 HORVU2Hr1G072660.2
	ribonucleoside triphosphate biosynthetic process	6	GO:0009201	4	12	46	420	3.04	0.0323702	1.49	HORVU3Hr1G088540.1 HORVU1Hr1G083840.2 HORVU3Hr1G013350.1 HORVU2Hr1G072660.2
	purine ribonucleotide metabolic process	6	GO:0009150	6	24	46	420	2.28	0.0361921	1.44	HORVU4Hr1G075800.1 HORVU3Hr1G088540.1 HORVU1Hr1G083840.2 HORVU6Hr1G058210.1 HORVU3Hr1G013350.1 HORVU2Hr1G072660.2
	ribonucleoside monophosphate metabolic process	6	GO:0009161	5	18	46	420	2.54	0.0363474	1.44	HORVU4Hr1G075800.1 HORVU3Hr1G088540.1 HORVU1Hr1G083840.2 HORVU3Hr1G013350.1 HORVU2Hr1G072660.2
	ribonucleotide biosynthetic process	6	GO:0009260	5	18	46	420	2.54	0.0363474	1.44	HORVU4Hr1G075800.1 HORVU3Hr1G088540.1 HORVU1Hr1G083840.2 HORVU3Hr1G013350.1 HORVU2Hr1G072660.2
