# Supplementary material for: Dynamic Responses of Barley Root Succinyl-Proteome to Short-Term Phosphate Starvation and Recovery
Source: Front Plant Sci. 2021 Mar 31;12:649147. doi: 10.3389/fpls.2021.649147 (PMC8045032; doi:10.3389/fpls.2021.649147)
Supplement: Supplementary Table 1 — Statistics of the differentially succinylated sites and proteins under Pi starvation (6, 48 h) and Pi recovery (6, 48 h). [file Data_Sheet_1.ZIP › Additional files/Tables/Table S4.xlsx]

## Sheet: Pi starvation 6 h
Domain Description	Fisher's exact test p value	Protein accession	Position	Ratio	Regulated Type	P value	Amino acid	Protein description	Gene name	Localization probability	PEP	Score	Modified sequence	Charge	Mass error [ppm]	MS/MS Count
Elongation factor Tu GTP binding domain	0.171134	HORVU0Hr1G017020.1	84	1.606	Up	0.0006402	K	Elongation factor 1-alpha	---	1	1.56781e-16	153.25	FETTK(1)YSCTVIDAPGHR	3	2.9706	15
Elongation factor Tu GTP binding domain	0.171134	HORVU0Hr1G017020.1	427	1.572	Up	0.022735	K	Elongation factor 1-alpha	---	1	7.24514e-09	117.21	QTVAVGVIK(1)SVEK	2	-0.45149	6
Elongation factor Tu GTP binding domain	0.171134	HORVU4Hr1G056740.5	154	5.102	Up	0.021681	K	Elongation factor 1-alpha	---	1	7.49713e-27	193.94	QMICCCNK(1)MDATTPK	2	1.198	27
Glyceraldehyde 3-phosphate dehydrogenase, NAD binding domain	0.0249552	HORVU6Hr1G054520.3	244	1.926	Up	0.023619	K	glyceraldehyde-3-phosphate dehydrogenase C2	---	1	4.5546e-29	150.85	AASFNIIPSSTGAAK(1)AVGK	2	1.4987	16
Glyceraldehyde 3-phosphate dehydrogenase, NAD binding domain	0.0249552	HORVU6Hr1G054520.3	248	1.775	Up	0.0077183	K	glyceraldehyde-3-phosphate dehydrogenase C2	---	1	7.38734e-08	132.39	AVGK(1)VLPELNGK	2	1.9715	21
Glyceraldehyde 3-phosphate dehydrogenase, NAD binding domain	0.0249552	HORVU6Hr1G054520.3	167	3.106	Up	0.017037	K	glyceraldehyde-3-phosphate dehydrogenase C2	---	1	7.64605e-26	152.23	DAPMFVCGVNEK(1)EYK	2	0.87371	33
Glyceraldehyde 3-phosphate dehydrogenase, NAD binding domain	0.0249552	HORVU6Hr1G054520.3	288	1.622	Up	0.0061795	K	glyceraldehyde-3-phosphate dehydrogenase C2	---	1	2.70401e-31	179.31	PATYEQIK(1)AAIK	2	3.7856	36
Glyceraldehyde 3-phosphate dehydrogenase, NAD binding domain	0.0249552	HORVU6Hr1G032070.2	297	2.15	Up	0.00150382	K	glyceraldehyde-3-phosphate dehydrogenase C2	---	1	7.38734e-08	132.39	AVGK(1)VLPELNGK	2	1.9715	21
ATP synthase alpha/beta family, beta-barrel domain	0.0131722	HORVU0Hr1G019950.1	119	2.987	Up	0.00033612	K	ATP synthase subunit alpha	---	1	2.42805e-15	112.93	TGSIVDVPAGK(1)AMLGR	2	1.2388	31
ATP synthase alpha/beta family, beta-barrel domain	0.0131722	HORVU0Hr1G019950.1	158	1.906	Up	0.025318	K	ATP synthase subunit alpha	---	1	4.36414e-24	139.78	K(1)SVHEPMQTGLK	3	1.767	46
ATP synthase alpha/beta family, beta-barrel domain	0.0131722	HORVU0Hr1G019950.1	136	1.869	Up	0.0006783	K	ATP synthase subunit alpha	---	1	5.3722e-10	110.14	VVDALGVPIDGK(1)GALSDHER	3	2.3815	14
ATP synthase alpha/beta family, beta-barrel domain	0.0131722	HORVU7Hr1G109770.1	147	2.739	Up	0.0146195	K	V-type ATP synthase alpha chain	---	1	0.000397717	83.438	TIAIK(1)SGDVYIPR	2	2.1121	13
ATP synthase alpha/beta family, beta-barrel domain	0.0131722	HORVU1Hr1G083840.2	281	8.483	Up	0.037159	K	ATP synthase subunit beta	---	1	7.16291e-11	127.03	EMIESGVIK(1)LDDK	2	0.68699	39
ATP synthase alpha/beta family, beta-barrel domain	0.0131722	HORVU1Hr1G083840.2	179	1.649	Up	0.0072004	K	ATP synthase subunit beta	---	1	4.43859e-09	106.11	IINVIGEPIDHK(1)GDIK	3	2.5857	17
ATP synthase alpha/beta family, beta-barrel domain	0.0131722	HORVU1Hr1G083840.2	148	2.084	Up	0.0175785	K	ATP synthase subunit beta	---	1	3.8446e-171	305.74	GQK(1)VLNTGSPITVPVGR	2	1.5387	24
Glyceraldehyde 3-phosphate dehydrogenase, C-terminal domain	0.0249552	HORVU6Hr1G054520.3	244	1.926	Up	0.023619	K	glyceraldehyde-3-phosphate dehydrogenase C2	---	1	4.5546e-29	150.85	AASFNIIPSSTGAAK(1)AVGK	2	1.4987	16
Glyceraldehyde 3-phosphate dehydrogenase, C-terminal domain	0.0249552	HORVU6Hr1G054520.3	248	1.775	Up	0.0077183	K	glyceraldehyde-3-phosphate dehydrogenase C2	---	1	7.38734e-08	132.39	AVGK(1)VLPELNGK	2	1.9715	21
Glyceraldehyde 3-phosphate dehydrogenase, C-terminal domain	0.0249552	HORVU6Hr1G054520.3	167	3.106	Up	0.017037	K	glyceraldehyde-3-phosphate dehydrogenase C2	---	1	7.64605e-26	152.23	DAPMFVCGVNEK(1)EYK	2	0.87371	33
Glyceraldehyde 3-phosphate dehydrogenase, C-terminal domain	0.0249552	HORVU6Hr1G054520.3	288	1.622	Up	0.0061795	K	glyceraldehyde-3-phosphate dehydrogenase C2	---	1	2.70401e-31	179.31	PATYEQIK(1)AAIK	2	3.7856	36
Glyceraldehyde 3-phosphate dehydrogenase, C-terminal domain	0.0249552	HORVU6Hr1G032070.2	297	2.15	Up	0.00150382	K	glyceraldehyde-3-phosphate dehydrogenase C2	---	1	7.38734e-08	132.39	AVGK(1)VLPELNGK	2	1.9715	21
Elongation factor Tu domain 2	0.136384	HORVU0Hr1G017020.1	84	1.606	Up	0.0006402	K	Elongation factor 1-alpha	---	1	1.56781e-16	153.25	FETTK(1)YSCTVIDAPGHR	3	2.9706	15
Elongation factor Tu domain 2	0.136384	HORVU0Hr1G017020.1	427	1.572	Up	0.022735	K	Elongation factor 1-alpha	---	1	7.24514e-09	117.21	QTVAVGVIK(1)SVEK	2	-0.45149	6
Elongation factor Tu domain 2	0.136384	HORVU4Hr1G056740.5	154	5.102	Up	0.021681	K	Elongation factor 1-alpha	---	1	7.49713e-27	193.94	QMICCCNK(1)MDATTPK	2	1.198	27
Glutathione S-transferase, C-terminal domain	0.354557	HORVU3Hr1G074040.3	215	1.708	Up	0.0037387	K	Glutathione S-transferase 1	---	1	4.47946e-05	99.855	IK(1)NVLAVYEAR	2	1.8949	15
Glutathione S-transferase, C-terminal domain	0.354557	HORVU7Hr1G087050.1	177	2.737	Up	0.042437	K	Elongation factor 1-gamma 2	---	1	7.5092e-05	86.838	ILTK(1)TFTSEFPHVER	3	1.423	12
Glutathione S-transferase, C-terminal domain	0.354557	HORVU7Hr1G087050.1	12	2	Up	0.040563	K	Elongation factor 1-gamma 2	---	1	4.18706e-51	205.09	ALVLHSGSGNK(1)NAFK	2	1.7803	15
S4 domain	0.0249552	HORVU5Hr1G038920.1	67	4.132	Up	0.039883	K	Ribosomal protein S4	---	1	1.69651e-05	127.94	HLLTLDEK(1)NPR	2	-0.83919	7
S4 domain	0.0249552	HORVU1Hr1G021720.1	202	1.627	Up	0.0033611	K	40S ribosomal protein S4	---	1	7.44017e-28	173.26	HK(1)GTFETIHVEDAQGHQFATR	4	1.7909	27
ATP synthase alpha/beta family, nucleotide-binding domain	0.0215134	HORVU0Hr1G019950.1	119	2.987	Up	0.00033612	K	ATP synthase subunit alpha	---	1	2.42805e-15	112.93	TGSIVDVPAGK(1)AMLGR	2	1.2388	31
ATP synthase alpha/beta family, nucleotide-binding domain	0.0215134	HORVU0Hr1G019950.1	158	1.906	Up	0.025318	K	ATP synthase subunit alpha	---	1	4.36414e-24	139.78	K(1)SVHEPMQTGLK	3	1.767	46
ATP synthase alpha/beta family, nucleotide-binding domain	0.0215134	HORVU0Hr1G019950.1	136	1.869	Up	0.0006783	K	ATP synthase subunit alpha	---	1	5.3722e-10	110.14	VVDALGVPIDGK(1)GALSDHER	3	2.3815	14
ATP synthase alpha/beta family, nucleotide-binding domain	0.0215134	HORVU7Hr1G109770.1	147	2.739	Up	0.0146195	K	V-type ATP synthase alpha chain	---	1	0.000397717	83.438	TIAIK(1)SGDVYIPR	2	2.1121	13
ATP synthase alpha/beta family, nucleotide-binding domain	0.0215134	HORVU1Hr1G083840.2	281	8.483	Up	0.037159	K	ATP synthase subunit beta	---	1	7.16291e-11	127.03	EMIESGVIK(1)LDDK	2	0.68699	39
ATP synthase alpha/beta family, nucleotide-binding domain	0.0215134	HORVU1Hr1G083840.2	179	1.649	Up	0.0072004	K	ATP synthase subunit beta	---	1	4.43859e-09	106.11	IINVIGEPIDHK(1)GDIK	3	2.5857	17
ATP synthase alpha/beta family, nucleotide-binding domain	0.0215134	HORVU1Hr1G083840.2	148	2.084	Up	0.0175785	K	ATP synthase subunit beta	---	1	3.8446e-171	305.74	GQK(1)VLNTGSPITVPVGR	2	1.5387	24
Biotin-requiring enzyme	0.103564	HORVU7Hr1G001330.9	403	1.609	Up	0.0027777	K	Dihydrolipoyllysine-residue acetyltransferase component of pyruvate dehydrogenase complex	---	1	0.000312777	120.33	K(1)ISINDLVIK	2	1.6303	14
Biotin-requiring enzyme	0.103564	HORVU6Hr1G003770.1	359	1.501	Up	0.0057217	K	Dihydrolipoyllysine-residue acetyltransferase component of pyruvate dehydrogenase complex	---	1	0.000312777	120.33	K(1)ISINDLVIK	2	1.6303	14
Elongation factor Tu C-terminal domain	0.0468835	HORVU0Hr1G017020.1	84	1.606	Up	0.0006402	K	Elongation factor 1-alpha	---	1	1.56781e-16	153.25	FETTK(1)YSCTVIDAPGHR	3	2.9706	15
Elongation factor Tu C-terminal domain	0.0468835	HORVU0Hr1G017020.1	427	1.572	Up	0.022735	K	Elongation factor 1-alpha	---	1	7.24514e-09	117.21	QTVAVGVIK(1)SVEK	2	-0.45149	6
Elongation factor Tu C-terminal domain	0.0468835	HORVU4Hr1G056740.5	154	5.102	Up	0.021681	K	Elongation factor 1-alpha	---	1	7.49713e-27	193.94	QMICCCNK(1)MDATTPK	2	1.198	27
2-oxoacid dehydrogenases acyltransferase (catalytic domain)	0.103564	HORVU7Hr1G001330.9	403	1.609	Up	0.0027777	K	Dihydrolipoyllysine-residue acetyltransferase component of pyruvate dehydrogenase complex	---	1	0.000312777	120.33	K(1)ISINDLVIK	2	1.6303	14
2-oxoacid dehydrogenases acyltransferase (catalytic domain)	0.103564	HORVU6Hr1G003770.1	359	1.501	Up	0.0057217	K	Dihydrolipoyllysine-residue acetyltransferase component of pyruvate dehydrogenase complex	---	1	0.000312777	120.33	K(1)ISINDLVIK	2	1.6303	14
14-3-3 protein	0.103564	HORVU4Hr1G007370.1	89	1.518	Up	0.0037801	K	14-3-3-like protein GF14-F	---	1	3.49478e-19	174.23	GNEAYVASIK(1)EYR	2	1.9083	15
14-3-3 protein	0.103564	HORVU2Hr1G080630.1	149	1.756	Up	0.0163023	K	14-3-3-like protein GF14-B	---	1	2.14607e-07	120.65	K(1)DAAENTMVAYK	2	-1.6686	17

## Sheet: Pi starvation 48 h
Domain Description	Fisher's exact test p value	Protein accession	Position	Ratio	Regulated Type	P value	Amino acid	Protein description	Gene name	Localization probability	PEP	Score	Modified sequence	Charge	Mass error [ppm]	MS/MS Count
Glyceraldehyde 3-phosphate dehydrogenase, NAD binding domain	0.0268996	HORVU6Hr1G054520.3	244	1.833	Up	0.0199775	K	glyceraldehyde-3-phosphate dehydrogenase C2	---	1	4.5546e-29	150.85	AASFNIIPSSTGAAK(1)AVGK	2	1.4987	16
Glyceraldehyde 3-phosphate dehydrogenase, NAD binding domain	0.0268996	HORVU6Hr1G054520.3	248	1.703	Up	0.046757	K	glyceraldehyde-3-phosphate dehydrogenase C2	---	1	7.38734e-08	132.39	AVGK(1)VLPELNGK	2	1.9715	21
Glyceraldehyde 3-phosphate dehydrogenase, NAD binding domain	0.0268996	HORVU6Hr1G054520.3	167	2.218	Up	0.0060184	K	glyceraldehyde-3-phosphate dehydrogenase C2	---	1	7.64605e-26	152.23	DAPMFVCGVNEK(1)EYK	2	0.87371	33
Glyceraldehyde 3-phosphate dehydrogenase, NAD binding domain	0.0268996	HORVU6Hr1G032070.2	297	2.164	Up	0.020496	K	glyceraldehyde-3-phosphate dehydrogenase C2	---	1	7.38734e-08	132.39	AVGK(1)VLPELNGK	2	1.9715	21
ATP synthase alpha/beta family, beta-barrel domain	0.0146851	HORVU0Hr1G019950.1	119	2.299	Up	0.0045371	K	ATP synthase subunit alpha	---	1	2.42805e-15	112.93	TGSIVDVPAGK(1)AMLGR	2	1.2388	31
ATP synthase alpha/beta family, beta-barrel domain	0.0146851	HORVU7Hr1G109770.1	147	2.892	Up	0.0082953	K	V-type ATP synthase alpha chain	---	1	0.000397717	83.438	TIAIK(1)SGDVYIPR	2	2.1121	13
ATP synthase alpha/beta family, beta-barrel domain	0.0146851	HORVU1Hr1G083840.2	281	3.917	Up	0.0149353	K	ATP synthase subunit beta	---	1	7.16291e-11	127.03	EMIESGVIK(1)LDDK	2	0.68699	39
ATP synthase alpha/beta family, beta-barrel domain	0.0146851	HORVU1Hr1G083840.2	179	1.553	Up	0.0082617	K	ATP synthase subunit beta	---	1	4.43859e-09	106.11	IINVIGEPIDHK(1)GDIK	3	2.5857	17
ATP synthase alpha/beta family, beta-barrel domain	0.0146851	HORVU1Hr1G083840.2	148	1.59	Up	0.0021012	K	ATP synthase subunit beta	---	1	3.8446e-171	305.74	GQK(1)VLNTGSPITVPVGR	2	1.5387	24
Glyceraldehyde 3-phosphate dehydrogenase, C-terminal domain	0.0268996	HORVU6Hr1G054520.3	244	1.833	Up	0.0199775	K	glyceraldehyde-3-phosphate dehydrogenase C2	---	1	4.5546e-29	150.85	AASFNIIPSSTGAAK(1)AVGK	2	1.4987	16
Glyceraldehyde 3-phosphate dehydrogenase, C-terminal domain	0.0268996	HORVU6Hr1G054520.3	248	1.703	Up	0.046757	K	glyceraldehyde-3-phosphate dehydrogenase C2	---	1	7.38734e-08	132.39	AVGK(1)VLPELNGK	2	1.9715	21
Glyceraldehyde 3-phosphate dehydrogenase, C-terminal domain	0.0268996	HORVU6Hr1G054520.3	167	2.218	Up	0.0060184	K	glyceraldehyde-3-phosphate dehydrogenase C2	---	1	7.64605e-26	152.23	DAPMFVCGVNEK(1)EYK	2	0.87371	33
Glyceraldehyde 3-phosphate dehydrogenase, C-terminal domain	0.0268996	HORVU6Hr1G032070.2	297	2.164	Up	0.020496	K	glyceraldehyde-3-phosphate dehydrogenase C2	---	1	7.38734e-08	132.39	AVGK(1)VLPELNGK	2	1.9715	21
Glutathione S-transferase, C-terminal domain	0.37311	HORVU3Hr1G074040.3	215	1.704	Up	0.0060585	K	Glutathione S-transferase 1	---	1	4.47946e-05	99.855	IK(1)NVLAVYEAR	2	1.8949	15
Glutathione S-transferase, C-terminal domain	0.37311	HORVU7Hr1G087050.1	12	1.599	Up	0.024601	K	Elongation factor 1-gamma 2	---	1	4.18706e-51	205.09	ALVLHSGSGNK(1)NAFK	2	1.7803	15
Peroxidase	0.20309	HORVU2Hr1G124930.1	206	1.622	Up	0.020424	K	Peroxidase superfamily protein	---	1	1.05266e-17	175.54	FK(1)PVFDTNPAIDGK	2	2.069	15
Peroxidase	0.20309	HORVU2Hr1G124970.2	55	1.669	Up	0.0125999	K	Peroxidase superfamily protein	---	1	0.000137634	95.311	K(1)DVGVAPGLIR	2	1.623	14
Peroxidase	0.20309	HORVU2Hr1G125110.6	112	2.225	Up	0.0103212	K	Peroxidase superfamily protein	---	1	5.072e-29	126.46	AK(1)VHAACGPTVSCADISALATR	3	1.5047	14
Peroxidase	0.20309	HORVU2Hr1G125110.6	295	1.523	Up	0.0160951	K	Peroxidase superfamily protein	---	1	0.000127659	135.63	SMAK(1)LATAPR	2	2.9435	40
Cyclophilin type peptidyl-prolyl cis-trans isomerase/CLD	0.0504045	HORVU4Hr1G000910.3	53	2.367	Up	0.00047779	K	Peptidyl-prolyl cis-trans isomerase	---	1	1.11051e-07	108.93	VVMELYADK(1)VPR	2	0.65134	35
Cyclophilin type peptidyl-prolyl cis-trans isomerase/CLD	0.0504045	HORVU6Hr1G012570.2	124	1.507	Up	0.030097	K	Peptidyl-prolyl cis-trans isomerase	---	1	1.75843e-88	217.16	GNGTGGESIYGEK(1)FADEK	2	1.2419	15
ATP synthase alpha/beta family, nucleotide-binding domain	0.0239141	HORVU0Hr1G019950.1	119	2.299	Up	0.0045371	K	ATP synthase subunit alpha	---	1	2.42805e-15	112.93	TGSIVDVPAGK(1)AMLGR	2	1.2388	31
ATP synthase alpha/beta family, nucleotide-binding domain	0.0239141	HORVU7Hr1G109770.1	147	2.892	Up	0.0082953	K	V-type ATP synthase alpha chain	---	1	0.000397717	83.438	TIAIK(1)SGDVYIPR	2	2.1121	13
ATP synthase alpha/beta family, nucleotide-binding domain	0.0239141	HORVU1Hr1G083840.2	281	3.917	Up	0.0149353	K	ATP synthase subunit beta	---	1	7.16291e-11	127.03	EMIESGVIK(1)LDDK	2	0.68699	39
ATP synthase alpha/beta family, nucleotide-binding domain	0.0239141	HORVU1Hr1G083840.2	179	1.553	Up	0.0082617	K	ATP synthase subunit beta	---	1	4.43859e-09	106.11	IINVIGEPIDHK(1)GDIK	3	2.5857	17
ATP synthase alpha/beta family, nucleotide-binding domain	0.0239141	HORVU1Hr1G083840.2	148	1.59	Up	0.0021012	K	ATP synthase subunit beta	---	1	3.8446e-171	305.74	GQK(1)VLNTGSPITVPVGR	2	1.5387	24
Biotin-requiring enzyme	0.0146851	HORVU7Hr1G072650.1	469	1.577	Up	0.0069849	K	Dihydrolipoyllysine-residue acetyltransferase component of pyruvate dehydrogenase complex	---	1	2.23066e-47	181.44	GNK(1)VVEPVMDNDGTEK	2	1.2312	32
Biotin-requiring enzyme	0.0146851	HORVU7Hr1G001330.9	403	1.854	Up	0.0042579	K	Dihydrolipoyllysine-residue acetyltransferase component of pyruvate dehydrogenase complex	---	1	0.000312777	120.33	K(1)ISINDLVIK	2	1.6303	14
Biotin-requiring enzyme	0.0146851	HORVU6Hr1G003770.1	359	1.85	Up	0.0027819	K	Dihydrolipoyllysine-residue acetyltransferase component of pyruvate dehydrogenase complex	---	1	0.000312777	120.33	K(1)ISINDLVIK	2	1.6303	14
Thioredoxin	0.0504045	HORVU2Hr1G056360.4	93	1.541	Up	0.0139012	K	Thioredoxin superfamily protein	---	1	1.14849e-06	90.306	DGEK(1)VDSVVGGR	2	1.5422	14
Thioredoxin	0.0504045	HORVU4Hr1G043910.1	203	2.54	Up	0.0026778	K	Protein disulfide-isomerase	---	1	8.16442e-06	87.573	EIK(1)APEDATYLEDGK	2	1.1733	16
Thioredoxin	0.0504045	HORVU4Hr1G043910.1	133	1.991	Up	0.013179	K	Protein disulfide-isomerase	---	1	1.60931e-11	121.86	AAQLLSK(1)HDPAIVLAK	2	1.2062	14
2-oxoacid dehydrogenases acyltransferase (catalytic domain)	0.0146851	HORVU7Hr1G072650.1	469	1.577	Up	0.0069849	K	Dihydrolipoyllysine-residue acetyltransferase component of pyruvate dehydrogenase complex	---	1	2.23066e-47	181.44	GNK(1)VVEPVMDNDGTEK	2	1.2312	32
2-oxoacid dehydrogenases acyltransferase (catalytic domain)	0.0146851	HORVU7Hr1G001330.9	403	1.854	Up	0.0042579	K	Dihydrolipoyllysine-residue acetyltransferase component of pyruvate dehydrogenase complex	---	1	0.000312777	120.33	K(1)ISINDLVIK	2	1.6303	14
2-oxoacid dehydrogenases acyltransferase (catalytic domain)	0.0146851	HORVU6Hr1G003770.1	359	1.85	Up	0.0027819	K	Dihydrolipoyllysine-residue acetyltransferase component of pyruvate dehydrogenase complex	---	1	0.000312777	120.33	K(1)ISINDLVIK	2	1.6303	14

## Sheet: Pi recovery 6 h
Domain Description	Fisher's exact test p value	Protein accession	Position	Ratio	Regulated Type	P value	Amino acid	Protein description	Gene name	Localization probability	PEP	Score	Modified sequence	Charge	Mass error [ppm]	MS/MS Count
Elongation factor Tu GTP binding domain	0.216035	HORVU4Hr1G056740.5	154	6.784	Up	0.0130792	K	Elongation factor 1-alpha	---	1	7.49713e-27	193.94	QMICCCNK(1)MDATTPK	2	1.198	27
Elongation factor Tu GTP binding domain	0.216035	HORVU5Hr1G116580.4	722	2.311	Up	0.041499	K	Elongation factor 2	---	1	2.30388e-09	140.05	VIYASQLTAK(1)PR	2	1.8674	27
Elongation factor Tu GTP binding domain	0.216035	HORVU5Hr1G116580.4	232	1.643	Up	0.0194582	K	Elongation factor 2	---	1	6.40268e-05	101.82	MYASK(1)FGVDEAK	2	2.1277	14
Elongation factor Tu GTP binding domain	0.216035	HORVU5Hr1G116580.4	471	2.445	Up	0.0172804	K	Elongation factor 2	---	1	1.93948e-56	178.52	NATLTNEK(1)EVDACPIR	2	3.1095	18
Glyceraldehyde 3-phosphate dehydrogenase, NAD binding domain	0.0331333	HORVU6Hr1G054520.3	167	2.991	Up	0.00165798	K	glyceraldehyde-3-phosphate dehydrogenase C2	---	1	7.64605e-26	152.23	DAPMFVCGVNEK(1)EYK	2	0.87371	33
Glyceraldehyde 3-phosphate dehydrogenase, NAD binding domain	0.0331333	HORVU6Hr1G054520.3	288	1.58	Up	0.0040001	K	glyceraldehyde-3-phosphate dehydrogenase C2	---	1	2.70401e-31	179.31	PATYEQIK(1)AAIK	2	3.7856	36
Glyceraldehyde 3-phosphate dehydrogenase, NAD binding domain	0.0331333	HORVU6Hr1G032070.2	297	1.68	Up	0.0158751	K	glyceraldehyde-3-phosphate dehydrogenase C2	---	1	7.38734e-08	132.39	AVGK(1)VLPELNGK	2	1.9715	21
ATP synthase alpha/beta family, beta-barrel domain	0.0198353	HORVU0Hr1G019950.1	119	2.923	Up	0.00023583	K	ATP synthase subunit alpha	---	1	2.42805e-15	112.93	TGSIVDVPAGK(1)AMLGR	2	1.2388	31
ATP synthase alpha/beta family, beta-barrel domain	0.0198353	HORVU0Hr1G019950.1	136	1.628	Up	0.010804	K	ATP synthase subunit alpha	---	1	5.3722e-10	110.14	VVDALGVPIDGK(1)GALSDHER	3	2.3815	14
ATP synthase alpha/beta family, beta-barrel domain	0.0198353	HORVU7Hr1G109770.1	147	2.75	Up	0.00147509	K	V-type ATP synthase alpha chain	---	1	0.000397717	83.438	TIAIK(1)SGDVYIPR	2	2.1121	13
ATP synthase alpha/beta family, beta-barrel domain	0.0198353	HORVU1Hr1G083840.2	281	8.661	Up	0.0038602	K	ATP synthase subunit beta	---	1	7.16291e-11	127.03	EMIESGVIK(1)LDDK	2	0.68699	39
ATP synthase alpha/beta family, beta-barrel domain	0.0198353	HORVU1Hr1G083840.2	179	1.687	Up	0.0046003	K	ATP synthase subunit beta	---	1	4.43859e-09	106.11	IINVIGEPIDHK(1)GDIK	3	2.5857	17
ATP synthase alpha/beta family, beta-barrel domain	0.0198353	HORVU1Hr1G083840.2	148	1.929	Up	0.00076208	K	ATP synthase subunit beta	---	1	3.8446e-171	305.74	GQK(1)VLNTGSPITVPVGR	2	1.5387	24
Transketolase, pyrimidine binding domain	0.0615985	HORVU2Hr1G070090.3	515	1.534	Up	0.0074007	K	2-oxoglutarate dehydrogenase, E1 component	---	1	8.79918e-09	136.94	K(1)VSTILNEEFK	2	4.3415	29
Transketolase, pyrimidine binding domain	0.0615985	HORVU2Hr1G013170.1	486	1.811	Up	0.0032619	K	2-oxoglutarate dehydrogenase, E1 component	---	1	4.68286e-35	188.6	MYQVIK(1)NHPSSLK	2	0.3716	19
Glyceraldehyde 3-phosphate dehydrogenase, C-terminal domain	0.0331333	HORVU6Hr1G054520.3	167	2.991	Up	0.00165798	K	glyceraldehyde-3-phosphate dehydrogenase C2	---	1	7.64605e-26	152.23	DAPMFVCGVNEK(1)EYK	2	0.87371	33
Glyceraldehyde 3-phosphate dehydrogenase, C-terminal domain	0.0331333	HORVU6Hr1G054520.3	288	1.58	Up	0.0040001	K	glyceraldehyde-3-phosphate dehydrogenase C2	---	1	2.70401e-31	179.31	PATYEQIK(1)AAIK	2	3.7856	36
Glyceraldehyde 3-phosphate dehydrogenase, C-terminal domain	0.0331333	HORVU6Hr1G032070.2	297	1.68	Up	0.0158751	K	glyceraldehyde-3-phosphate dehydrogenase C2	---	1	7.38734e-08	132.39	AVGK(1)VLPELNGK	2	1.9715	21
Elongation factor Tu domain 2	0.0320175	HORVU5Hr1G122350.2	148	0.596	Down	0.0174955	K	Elongation factor Tu	---	1	0.00191545	78.816	GQVVCK(1)PGTVK	2	-0.49697	5
Elongation factor Tu domain 2	0.0320175	HORVU4Hr1G056740.5	154	6.784	Up	0.0130792	K	Elongation factor 1-alpha	---	1	7.49713e-27	193.94	QMICCCNK(1)MDATTPK	2	1.198	27
Elongation factor Tu domain 2	0.0320175	HORVU5Hr1G116580.4	722	2.311	Up	0.041499	K	Elongation factor 2	---	1	2.30388e-09	140.05	VIYASQLTAK(1)PR	2	1.8674	27
Elongation factor Tu domain 2	0.0320175	HORVU5Hr1G116580.4	232	1.643	Up	0.0194582	K	Elongation factor 2	---	1	6.40268e-05	101.82	MYASK(1)FGVDEAK	2	2.1277	14
Elongation factor Tu domain 2	0.0320175	HORVU5Hr1G116580.4	471	2.445	Up	0.0172804	K	Elongation factor 2	---	1	1.93948e-56	178.52	NATLTNEK(1)EVDACPIR	2	3.1095	18
ATP synthase alpha/beta family, nucleotide-binding domain	0.0320175	HORVU0Hr1G019950.1	119	2.923	Up	0.00023583	K	ATP synthase subunit alpha	---	1	2.42805e-15	112.93	TGSIVDVPAGK(1)AMLGR	2	1.2388	31
ATP synthase alpha/beta family, nucleotide-binding domain	0.0320175	HORVU0Hr1G019950.1	136	1.628	Up	0.010804	K	ATP synthase subunit alpha	---	1	5.3722e-10	110.14	VVDALGVPIDGK(1)GALSDHER	3	2.3815	14
ATP synthase alpha/beta family, nucleotide-binding domain	0.0320175	HORVU7Hr1G109770.1	147	2.75	Up	0.00147509	K	V-type ATP synthase alpha chain	---	1	0.000397717	83.438	TIAIK(1)SGDVYIPR	2	2.1121	13
ATP synthase alpha/beta family, nucleotide-binding domain	0.0320175	HORVU1Hr1G083840.2	281	8.661	Up	0.0038602	K	ATP synthase subunit beta	---	1	7.16291e-11	127.03	EMIESGVIK(1)LDDK	2	0.68699	39
ATP synthase alpha/beta family, nucleotide-binding domain	0.0320175	HORVU1Hr1G083840.2	179	1.687	Up	0.0046003	K	ATP synthase subunit beta	---	1	4.43859e-09	106.11	IINVIGEPIDHK(1)GDIK	3	2.5857	17
ATP synthase alpha/beta family, nucleotide-binding domain	0.0320175	HORVU1Hr1G083840.2	148	1.929	Up	0.00076208	K	ATP synthase subunit beta	---	1	3.8446e-171	305.74	GQK(1)VLNTGSPITVPVGR	2	1.5387	24
Biotin-requiring enzyme	0.0198353	HORVU7Hr1G072650.1	345	2.412	Up	0.029657	K	Dihydrolipoyllysine-residue acetyltransferase component of pyruvate dehydrogenase complex	---	1	1.2069e-75	218.58	EQHGVK(1)VSVNDIVIK	3	2.615	29
Biotin-requiring enzyme	0.0198353	HORVU7Hr1G072650.1	416	2.517	Up	0.039641	K	Dihydrolipoyllysine-residue acetyltransferase component of pyruvate dehydrogenase complex	---	1	9.02437e-63	228.73	TISAISSEVK(1)QLAEK	2	1.5643	24
Biotin-requiring enzyme	0.0198353	HORVU7Hr1G072650.1	469	1.734	Up	0.0091562	K	Dihydrolipoyllysine-residue acetyltransferase component of pyruvate dehydrogenase complex	---	1	2.23066e-47	181.44	GNK(1)VVEPVMDNDGTEK	2	1.2312	32
Biotin-requiring enzyme	0.0198353	HORVU4Hr1G011850.1	185	1.52	Up	0.032384	K	Dihydrolipoyllysine-residue succinyltransferase component of 2-oxoglutarate dehydrogenase complex	---	1	1.15441e-41	162.78	IAVISK(1)SAAPSEAHVAPSEETSQK	3	1.7119	14
Biotin-requiring enzyme	0.0198353	HORVU2Hr1G006250.1	240	0.445	Down	0.009364	K	Dihydrolipoyllysine-residue succinyltransferase component of 2-oxoglutarate dehydrogenase complex	---	1	1.14889e-14	147.78	K(1)QAPKPTPSK	2	1.1696	12
Elongation factor Tu C-terminal domain	0.0615985	HORVU5Hr1G122350.2	148	0.596	Down	0.0174955	K	Elongation factor Tu	---	1	0.00191545	78.816	GQVVCK(1)PGTVK	2	-0.49697	5
Elongation factor Tu C-terminal domain	0.0615985	HORVU4Hr1G056740.5	154	6.784	Up	0.0130792	K	Elongation factor 1-alpha	---	1	7.49713e-27	193.94	QMICCCNK(1)MDATTPK	2	1.198	27
2-oxoacid dehydrogenases acyltransferase (catalytic domain)	0.0198353	HORVU7Hr1G072650.1	345	2.412	Up	0.029657	K	Dihydrolipoyllysine-residue acetyltransferase component of pyruvate dehydrogenase complex	---	1	1.2069e-75	218.58	EQHGVK(1)VSVNDIVIK	3	2.615	29
2-oxoacid dehydrogenases acyltransferase (catalytic domain)	0.0198353	HORVU7Hr1G072650.1	416	2.517	Up	0.039641	K	Dihydrolipoyllysine-residue acetyltransferase component of pyruvate dehydrogenase complex	---	1	9.02437e-63	228.73	TISAISSEVK(1)QLAEK	2	1.5643	24
2-oxoacid dehydrogenases acyltransferase (catalytic domain)	0.0198353	HORVU7Hr1G072650.1	469	1.734	Up	0.0091562	K	Dihydrolipoyllysine-residue acetyltransferase component of pyruvate dehydrogenase complex	---	1	2.23066e-47	181.44	GNK(1)VVEPVMDNDGTEK	2	1.2312	32
2-oxoacid dehydrogenases acyltransferase (catalytic domain)	0.0198353	HORVU4Hr1G011850.1	185	1.52	Up	0.032384	K	Dihydrolipoyllysine-residue succinyltransferase component of 2-oxoglutarate dehydrogenase complex	---	1	1.15441e-41	162.78	IAVISK(1)SAAPSEAHVAPSEETSQK	3	1.7119	14
2-oxoacid dehydrogenases acyltransferase (catalytic domain)	0.0198353	HORVU2Hr1G006250.1	240	0.445	Down	0.009364	K	Dihydrolipoyllysine-residue succinyltransferase component of 2-oxoglutarate dehydrogenase complex	---	1	1.14889e-14	147.78	K(1)QAPKPTPSK	2	1.1696	12
14-3-3 protein	0.133322	HORVU4Hr1G007370.1	142	1.586	Up	0.0038208	K	14-3-3-like protein GF14-F	---	1	4.56611e-05	98.009	YLAEFK(1)AGAER	2	1.614	15
14-3-3 protein	0.133322	HORVU4Hr1G007370.1	56	3.15	Up	0.026616	K	14-3-3-like protein GF14-F	---	1	1.79232e-21	136.94	NLLSVAYK(1)NVIGAR	2	1.6626	23
14-3-3 protein	0.133322	HORVU4Hr1G007370.1	89	1.65	Up	0.00132087	K	14-3-3-like protein GF14-F	---	1	3.49478e-19	174.23	GNEAYVASIK(1)EYR	2	1.9083	15
14-3-3 protein	0.133322	HORVU2Hr1G080630.1	149	1.973	Up	0.0129232	K	14-3-3-like protein GF14-B	---	1	2.14607e-07	120.65	K(1)DAAENTMVAYK	2	-1.6686	17

## Sheet: Pi recovery 48 h
Domain Description	Fisher's exact test p value	Protein accession	Position	Ratio	Regulated Type	P value	Amino acid	Protein description	Gene name	Localization probability	PEP	Score	Modified sequence	Charge	Mass error [ppm]	MS/MS Count
ATP synthase alpha/beta family, beta-barrel domain	0.0198353	HORVU0Hr1G019950.1	119	3.791	Up	0.000199246	K	ATP synthase subunit alpha	---	1	2.42805e-15	112.93	TGSIVDVPAGK(1)AMLGR	2	1.2388	31
ATP synthase alpha/beta family, beta-barrel domain	0.0198353	HORVU0Hr1G019950.1	136	2.08	Up	0.0182241	K	ATP synthase subunit alpha	---	1	5.3722e-10	110.14	VVDALGVPIDGK(1)GALSDHER	3	2.3815	14
ATP synthase alpha/beta family, beta-barrel domain	0.0198353	HORVU7Hr1G109770.1	147	2.517	Up	0.0023606	K	V-type ATP synthase alpha chain	---	1	0.000397717	83.438	TIAIK(1)SGDVYIPR	2	2.1121	13
ATP synthase alpha/beta family, beta-barrel domain	0.0198353	HORVU1Hr1G083840.2	281	17.963	Up	0.00185591	K	ATP synthase subunit beta	---	1	7.16291e-11	127.03	EMIESGVIK(1)LDDK	2	0.68699	39
ATP synthase alpha/beta family, beta-barrel domain	0.0198353	HORVU1Hr1G083840.2	225	1.656	Up	0.0034577	K	ATP synthase subunit beta	---	1	0.000322223	64.064	GGK(1)IGLFGGAGVGK	2	1.6227	13
ATP synthase alpha/beta family, beta-barrel domain	0.0198353	HORVU1Hr1G083840.2	179	1.685	Up	0.0082439	K	ATP synthase subunit beta	---	1	4.43859e-09	106.11	IINVIGEPIDHK(1)GDIK	3	2.5857	17
ATP synthase alpha/beta family, beta-barrel domain	0.0198353	HORVU1Hr1G083840.2	148	1.928	Up	0.00100403	K	ATP synthase subunit beta	---	1	3.8446e-171	305.74	GQK(1)VLNTGSPITVPVGR	2	1.5387	24
Cyclophilin type peptidyl-prolyl cis-trans isomerase/CLD	0.0615985	HORVU6Hr1G050970.4	141	2.234	Up	0.026041	K	Peptidyl-prolyl cis-trans isomerase B	---	1	5.42558e-05	100.07	LK(1)HTGPGYLSMANAGR	3	1.0536	18
Cyclophilin type peptidyl-prolyl cis-trans isomerase/CLD	0.0615985	HORVU4Hr1G000910.3	53	5.166	Up	1.71707e-05	K	Peptidyl-prolyl cis-trans isomerase	---	1	1.11051e-07	108.93	VVMELYADK(1)VPR	2	0.65134	35
Cyclophilin type peptidyl-prolyl cis-trans isomerase/CLD	0.0615985	HORVU4Hr1G000910.3	71	0.59	Down	0.00036261	K	Peptidyl-prolyl cis-trans isomerase	---	1	1.26072e-10	140.05	QLCTGEAGK(1)GK	2	0.74321	15
ATP synthase alpha/beta family, nucleotide-binding domain	0.0320175	HORVU0Hr1G019950.1	119	3.791	Up	0.000199246	K	ATP synthase subunit alpha	---	1	2.42805e-15	112.93	TGSIVDVPAGK(1)AMLGR	2	1.2388	31
ATP synthase alpha/beta family, nucleotide-binding domain	0.0320175	HORVU0Hr1G019950.1	136	2.08	Up	0.0182241	K	ATP synthase subunit alpha	---	1	5.3722e-10	110.14	VVDALGVPIDGK(1)GALSDHER	3	2.3815	14
ATP synthase alpha/beta family, nucleotide-binding domain	0.0320175	HORVU7Hr1G109770.1	147	2.517	Up	0.0023606	K	V-type ATP synthase alpha chain	---	1	0.000397717	83.438	TIAIK(1)SGDVYIPR	2	2.1121	13
ATP synthase alpha/beta family, nucleotide-binding domain	0.0320175	HORVU1Hr1G083840.2	281	17.963	Up	0.00185591	K	ATP synthase subunit beta	---	1	7.16291e-11	127.03	EMIESGVIK(1)LDDK	2	0.68699	39
ATP synthase alpha/beta family, nucleotide-binding domain	0.0320175	HORVU1Hr1G083840.2	225	1.656	Up	0.0034577	K	ATP synthase subunit beta	---	1	0.000322223	64.064	GGK(1)IGLFGGAGVGK	2	1.6227	13
ATP synthase alpha/beta family, nucleotide-binding domain	0.0320175	HORVU1Hr1G083840.2	179	1.685	Up	0.0082439	K	ATP synthase subunit beta	---	1	4.43859e-09	106.11	IINVIGEPIDHK(1)GDIK	3	2.5857	17
ATP synthase alpha/beta family, nucleotide-binding domain	0.0320175	HORVU1Hr1G083840.2	148	1.928	Up	0.00100403	K	ATP synthase subunit beta	---	1	3.8446e-171	305.74	GQK(1)VLNTGSPITVPVGR	2	1.5387	24
Biotin-requiring enzyme	0.0198353	HORVU7Hr1G072650.1	469	1.936	Up	0.000159766	K	Dihydrolipoyllysine-residue acetyltransferase component of pyruvate dehydrogenase complex	---	1	2.23066e-47	181.44	GNK(1)VVEPVMDNDGTEK	2	1.2312	32
Biotin-requiring enzyme	0.0198353	HORVU7Hr1G001330.9	402	1.536	Up	0.0048648	K	Dihydrolipoyllysine-residue acetyltransferase component of pyruvate dehydrogenase complex	---	1	1.24944e-27	183.08	SELNPMQDASGGK(1)K	2	0.28407	46
Biotin-requiring enzyme	0.0198353	HORVU2Hr1G006250.1	240	0.282	Down	0.021676	K	Dihydrolipoyllysine-residue succinyltransferase component of 2-oxoglutarate dehydrogenase complex	---	1	1.14889e-14	147.78	K(1)QAPKPTPSK	2	1.1696	12
Thioredoxin	0.0615985	HORVU2Hr1G056360.4	93	1.678	Up	0.0054247	K	Thioredoxin superfamily protein	---	1	1.14849e-06	90.306	DGEK(1)VDSVVGGR	2	1.5422	14
Thioredoxin	0.0615985	HORVU4Hr1G043910.1	133	1.778	Up	0.0100359	K	Protein disulfide-isomerase	---	1	1.60931e-11	121.86	AAQLLSK(1)HDPAIVLAK	2	1.2062	14
2-oxoacid dehydrogenases acyltransferase (catalytic domain)	0.0198353	HORVU7Hr1G072650.1	469	1.936	Up	0.000159766	K	Dihydrolipoyllysine-residue acetyltransferase component of pyruvate dehydrogenase complex	---	1	2.23066e-47	181.44	GNK(1)VVEPVMDNDGTEK	2	1.2312	32
2-oxoacid dehydrogenases acyltransferase (catalytic domain)	0.0198353	HORVU7Hr1G001330.9	402	1.536	Up	0.0048648	K	Dihydrolipoyllysine-residue acetyltransferase component of pyruvate dehydrogenase complex	---	1	1.24944e-27	183.08	SELNPMQDASGGK(1)K	2	0.28407	46
2-oxoacid dehydrogenases acyltransferase (catalytic domain)	0.0198353	HORVU2Hr1G006250.1	240	0.282	Down	0.021676	K	Dihydrolipoyllysine-residue succinyltransferase component of 2-oxoglutarate dehydrogenase complex	---	1	1.14889e-14	147.78	K(1)QAPKPTPSK	2	1.1696	12
