# Supplementary material for: Dynamic Responses of Barley Root Succinyl-Proteome to Short-Term Phosphate Starvation and Recovery
Source: Front Plant Sci. 2021 Mar 31;12:649147. doi: 10.3389/fpls.2021.649147 (PMC8045032; doi:10.3389/fpls.2021.649147)
Supplement: Supplementary Table 1 — Statistics of the differentially succinylated sites and proteins under Pi starvation (6, 48 h) and Pi recovery (6, 48 h). [file Data_Sheet_1.ZIP › Additional files/Tables/Table S5.xlsx]

## Sheet: Co-regulated at Pi starvation
KEGG pathway	Fisher's exact test p value	Mapping	Fold enrichment	Protein.accession	Position	Ratio	Regulated Type	P value	Amino.acid	Protein.description	Gene.name	Localization.probability	PEP	Score	Modified.sequence	Charge	Mass.error..ppm.	MS.MS.Count	D1CK6H_1	D1CK6H_2	D1CK6H_3	H1E_48H_1	H1E_48H_2	H1E_48H_3	H1E_6H_1	H1E_6H_2	H1E_6H_3	H1_P48H_1	H1_P48H_2	H1_P48H_3	H1_P6H_1	H1_P6H_2	H1_P6H_3	H1E_48H.D1CK6H.Ratio	H1E_48H.D1CK6H.P.value	H1E_48H.H1_P48H.Ratio	H1E_48H.H1_P48H.P.value	H1E_6H.D1CK6H.Ratio	H1E_6H.D1CK6H.P.value	H1E_6H.H1_P6H.Ratio	H1E_6H.H1_P6H.P.value	H1_P48H.D1CK6H.Ratio	H1_P48H.D1CK6H.P.value	H1_P6H.D1CK6H.Ratio	H1_P6H.D1CK6H.P.value
osa03013 RNA transport	0.458747	2	1.32	HORVU6Hr1G020910.1	329	2	Up	0	K	ATP-dependent RNA helicase eIF4A	---	1	0.00949997	84.699	FMNK(1)PVR	2	3.1865	16	0.58		0.625			1.1	1.183	1.233	1.088	0.996	1.037	0.984	1		1.007	1.826		1.094		1.939	0.00124	1.164	0.0508	1.669	0.000662	1.666	0.00536
osa03013 RNA transport	0.458747	2	1.32	HORVU6Hr1G020910.1	218	2	Up	0	K	ATP-dependent RNA helicase eIF4A	---	1	3.03108e-05	114.39	ELAQQIEK(1)VMR	2	2.7684	17	0.313	0.372		1.434	1.145	1.067	1.212	1.413	1.342		0.784	0.654		1.115	1.051	3.548	0.00242	1.69	0.0299	3.861	0.000577	1.221	0.05	2.099	0.0274	3.162	0.0062
osa03013 RNA transport	0.458747	2	1.32	HORVU4Hr1G056740.5	154	2	Up	0	K	Elongation factor 1-alpha	---	1	7.49713e-27	193.94	QMICCCNK(1)MDATTPK	2	1.198	27	0.134	0.322		1.36	0.979	0.498	1.195	1.953	1.492	0.721	0.985	0.805	1.302	1.36	0.828	4.148	0.0648	1.13	0.881	6.784	0.0131	1.33	0.247	3.671	0.0282	5.102	0.0217
osa00030 Pentose phosphate pathway	0.759187	1	0.75	HORVU3Hr1G088540.1	383	2	Up	0	K	fructose-bisphosphate aldolase 2	---	1	2.43452e-18	126.63	GDATLGEGASESLHVK(1)DYK	3	2.3025	28	0.525	0.572	0.71	1.376	1.113	1.392	0.908	0.981	0.953	1.075	1.134	1.015	1.063	1.059	0.855	2.148	0.00266	1.204	0.0845	1.573	0.00764	0.955	0.608	1.784	0.00356	1.647	0.012
osa00030 Pentose phosphate pathway	0.759187	1	0.75	HORVU3Hr1G088540.1	43	2	Up	0	K	fructose-bisphosphate aldolase 2	---	1	3.24318e-40	194.55	YKDELIK(1)NAAYIGTPGK	2	-0.2976	30	0.56	0.7	0.616	1.261	1.165	0.973	0.868	1.099	1.042	0.974	1.219	1.137	1.046	1.02	1.012	1.812	0.0041	1.021	0.86	1.604	0.00808	0.978	0.739	1.775	0.00346	1.641	0.0167
osa00030 Pentose phosphate pathway	0.759187	1	0.75	HORVU3Hr1G088540.1	266	2	Up	0	K	fructose-bisphosphate aldolase 2	---	1	4.14541e-05	88.734	K(1)VTPEVIAEYTVR	2	-0.19993	15	0.413	0.468	0.38	1.639	1.206	1.283	0.913	0.995	0.841	1.212	0.931	0.848	1.071	1.093	1.303	3.274	0.000455	1.38	0.0843	2.18	0.000544	0.793	0.0433	2.372	0.00224	2.749	0.000315
osa00450 Selenocompound metabolism	0.312901	1	2.8	HORVU4Hr1G002270.3	36	2	Up	0	K	5-methyltetrahydropteroyltriglutamate--homocysteine methyltransferase 2	---	1	3.10351e-28	154.94	SSAEDLEK(1)VATDLR	2	2.391	15	0.415	0.452	0.399	1.287	0.838	1.189	1.372	1.196	1.244	1.145	0.973	0.796	1.154	1.072	1.402	2.618	0.00228	1.137	0.506	3.011	3.83e-05	1.051	0.578	2.302	0.00178	2.866	0.000283
osa00710 Carbon fixation in photosynthetic organisms	0.0820103	5	2.07	HORVU6Hr1G031830.4	203	2	Up	0	K	phosphoglycerate kinase	---	1	2.88322e-08	129.28	GAK(1)VILASHLGR	2	2.4119	14	0.701		0.634	1.102	1.008	1.195	0.916	1.068	1.061	0.955	1.091	0.982	1.086	0.989		1.65	0.00654	1.091	0.245	1.521	0.0113	0.978	0.772	1.512	0.00766	1.554	0.0234
osa00710 Carbon fixation in photosynthetic organisms	0.0820103	5	2.07	HORVU3Hr1G088540.1	383	2	Up	0	K	fructose-bisphosphate aldolase 2	---	1	2.43452e-18	126.63	GDATLGEGASESLHVK(1)DYK	3	2.3025	28	0.525	0.572	0.71	1.376	1.113	1.392	0.908	0.981	0.953	1.075	1.134	1.015	1.063	1.059	0.855	2.148	0.00266	1.204	0.0845	1.573	0.00764	0.955	0.608	1.784	0.00356	1.647	0.012
osa00710 Carbon fixation in photosynthetic organisms	0.0820103	5	2.07	HORVU3Hr1G088540.1	43	2	Up	0	K	fructose-bisphosphate aldolase 2	---	1	3.24318e-40	194.55	YKDELIK(1)NAAYIGTPGK	2	-0.2976	30	0.56	0.7	0.616	1.261	1.165	0.973	0.868	1.099	1.042	0.974	1.219	1.137	1.046	1.02	1.012	1.812	0.0041	1.021	0.86	1.604	0.00808	0.978	0.739	1.775	0.00346	1.641	0.0167
osa00710 Carbon fixation in photosynthetic organisms	0.0820103	5	2.07	HORVU3Hr1G088540.1	266	2	Up	0	K	fructose-bisphosphate aldolase 2	---	1	4.14541e-05	88.734	K(1)VTPEVIAEYTVR	2	-0.19993	15	0.413	0.468	0.38	1.639	1.206	1.283	0.913	0.995	0.841	1.212	0.931	0.848	1.071	1.093	1.303	3.274	0.000455	1.38	0.0843	2.18	0.000544	0.793	0.0433	2.372	0.00224	2.749	0.000315
osa00710 Carbon fixation in photosynthetic organisms	0.0820103	5	2.07	HORVU6Hr1G032070.2	297	2	Up	0	K	glyceraldehyde-3-phosphate dehydrogenase C2	---	1	7.38734e-08	132.39	AVGK(1)VLPELNGK	2	1.9715	21	0.497	0.561	0.499	1.825	0.627	1.353	0.854	0.701	1.06	1.524	0.779	1.066	1.143	1.27	0.935	2.444	0.129	1.129	0.866	1.68	0.0159	0.781	0.165	2.164	0.0205	2.15	0.0015
osa00710 Carbon fixation in photosynthetic organisms	0.0820103	5	2.07	HORVU3Hr1G013350.1	122	2	Up	0	K	triosephosphate isomerase	---	1	9.35258e-09	130.99	LRPEIQVAAQNCWVK(1)K	3	1.7066	29	0.44	0.52	0.504	1.041	0.941	1.014	1.193	1.306	1.304	0.919	0.984	0.919	1.117	1.087	1.142	2.046	0.000276	1.062	0.192	2.598	8.34e-05	1.137	0.0184	1.928	0.000301	2.286	9.96e-05
osa00710 Carbon fixation in photosynthetic organisms	0.0820103	5	2.07	HORVU6Hr1G054520.3	244	2	Up	0	K	glyceraldehyde-3-phosphate dehydrogenase C2	---	1	4.5546e-29	150.85	AASFNIIPSSTGAAK(1)AVGK	2	1.4987	16	0.551	0.609	0.662	1.155	0.882	1.024	0.814	0.879	0.981	1.408	1.087	0.845	0.991	0.931	1.588	1.68	0.00544	0.916	0.69	1.468	0.00718	0.762	0.238	1.833	0.02	1.926	0.0236
osa00710 Carbon fixation in photosynthetic organisms	0.0820103	5	2.07	HORVU6Hr1G054520.3	248	2	Up	0	K	glyceraldehyde-3-phosphate dehydrogenase C2	---	1	7.38734e-08	132.39	AVGK(1)VLPELNGK	2	1.9715	21	0.576	0.661	0.607	1.718	0.59	1.279	0.843	0.696	1.093	1.379	0.758	1.004	1.143	1.253	0.878	1.945	0.215	1.142	0.855	1.427	0.0677	0.804	0.254	1.703	0.0468	1.775	0.00772
osa00710 Carbon fixation in photosynthetic organisms	0.0820103	5	2.07	HORVU6Hr1G054520.3	167	2	Up	0	K	glyceraldehyde-3-phosphate dehydrogenase C2	---	1	7.64605e-26	152.23	DAPMFVCGVNEK(1)EYK	2	0.87371	33	0.317		0.397	1.36	1.179	1.132	1.029	1.012	1.162	0.717	0.882	0.777	0.912	0.912	1.502	3.428	0.00154	1.545	0.00604	2.991	0.00166	0.963	0.954	2.218	0.00602	3.106	0.017
osa00270 Cysteine and methionine metabolism	0.71621	2	0.83	HORVU2Hr1G110120.3	299	2	Up	0	K	Adenosylhomocysteinase	---	1	8.82158e-30	135.13	VAVVCGYGDVGK(1)GCAAALK	2	0.59692	15	0.067	0.062	0.183	1.73	0.963	1.439	1.183	1.377	1.419	1.332	0.99	1.038	1.332	0.989	1.043	13.244	0.00232	1.23	0.394	12.753	0.00164	1.183	0.182	10.769	0.00228	10.782	0.00226
osa00270 Cysteine and methionine metabolism	0.71621	2	0.83	HORVU4Hr1G002270.3	36	2	Up	0	K	5-methyltetrahydropteroyltriglutamate--homocysteine methyltransferase 2	---	1	3.10351e-28	154.94	SSAEDLEK(1)VATDLR	2	2.391	15	0.415	0.452	0.399	1.287	0.838	1.189	1.372	1.196	1.244	1.145	0.973	0.796	1.154	1.072	1.402	2.618	0.00228	1.137	0.506	3.011	3.83e-05	1.051	0.578	2.302	0.00178	2.866	0.000283
osa00480 Glutathione metabolism	0.73551	2	0.8	HORVU3Hr1G074040.3	215	2	Up	0	K	Glutathione S-transferase 1	---	1	4.47946e-05	99.855	IK(1)NVLAVYEAR	2	1.8949	15	0.568	0.598	0.688	1.25	1.089	1.247	1.017	1.056	0.993	1.23	0.946	0.984	1.062	0.931	1.173	1.934	0.000836	1.135	0.233	1.654	0.00108	0.968	0.707	1.704	0.00606	1.708	0.00374
osa00480 Glutathione metabolism	0.73551	2	0.8	HORVU3Hr1G059060.2	438	2	Up	0	K	Isocitrate dehydrogenase [NADP]	---	1	1.63374e-09	142.51	MTK(1)DLALLVHGSSK	2	1.5495	38	0.444	0.519	0.601	1.33	1.086	1.297	1.24	1.08	1.223	0.845	1.05	0.875	1.188	1.091	1.045	2.374	0.0013	1.34	0.034	2.265	0.0011	1.066	0.335	1.771	0.00648	2.125	0.00134
osa04146 Peroxisome	0.734836	1	0.8	HORVU3Hr1G059060.2	438	2	Up	0	K	Isocitrate dehydrogenase [NADP]	---	1	1.63374e-09	142.51	MTK(1)DLALLVHGSSK	2	1.5495	38	0.444	0.519	0.601	1.33	1.086	1.297	1.24	1.08	1.223	0.845	1.05	0.875	1.188	1.091	1.045	2.374	0.0013	1.34	0.034	2.265	0.0011	1.066	0.335	1.771	0.00648	2.125	0.00134
osa00190 Oxidative phosphorylation	0.208957	5	1.56	HORVU6Hr1G069370.1	86	2	Up	0	K	delta subunit of Mt ATP synthase	---	1	5.14976e-14	136.94	VESEIGDVVGAVK(1)K	2	0.58652	13	0.435	0.387	0.483	1.417	1.019	1.259		1.06	1.314	1.129	1.007	0.801	0.861		1.597	2.831	0.000861	1.258	0.174	2.729	0.00318	0.966	0.986	2.251	0.00252	2.825	0.0268
osa00190 Oxidative phosphorylation	0.208957	5	1.56	HORVU6Hr1G069370.1	107	2	Up	0	K	delta subunit of Mt ATP synthase	---	1	0.000236225	103.69	VK(1)AVTEIFAEAK	2	1.544	12	0.243	0.306		1.583		1.319	0.857		0.978	1.045	0.857	0.69	1.195	0.997	1.566	5.286	0.00768	1.679	0.0522	3.342	0.0118	0.732	0.192	3.148	0.0076	4.563	0.00418
osa00190 Oxidative phosphorylation	0.208957	5	1.56	HORVU1Hr1G083840.2	281	2	Up	0	K	ATP synthase subunit beta	---	1	7.16291e-11	127.03	EMIESGVIK(1)LDDK	2	0.68699	39	0.154	0.078		2.445	1.78	2.026	1.028	0.868	1.118	0.514	0.378	0.471	0.733		1.235	17.963	0.00186	4.586	0.000301	8.661	0.00386	1.021	0.836	3.917	0.0149	8.483	0.0372
osa00190 Oxidative phosphorylation	0.208957	5	1.56	HORVU1Hr1G083840.2	179	2	Up	0	K	ATP synthase subunit beta	---	1	4.43859e-09	106.11	IINVIGEPIDHK(1)GDIK	3	2.5857	17	0.55	0.748	0.653	1.223	0.991	1.073	1.042	1.129	1.12	1.032	0.963	1.035	1.045	1.003	1.169	1.685	0.00824	1.085	0.3	1.687	0.0046	1.023	0.668	1.553	0.00826	1.649	0.0072
osa00190 Oxidative phosphorylation	0.208957	5	1.56	HORVU1Hr1G083840.2	148	2	Up	0	K	ATP synthase subunit beta	---	1	3.8446e-171	305.74	GQK(1)VLNTGSPITVPVGR	2	1.5387	24	0.604	0.594	0.53	1.195	0.974	1.163	0.998	1.117	1.219	0.914	0.997	0.836	0.968	0.982	1.652	1.928	0.001	1.213	0.0792	1.929	0.000762	0.926	0.807	1.59	0.0021	2.084	0.0176
osa00190 Oxidative phosphorylation	0.208957	5	1.56	HORVU7Hr1G109770.1	147	2	Up	0	K	V-type ATP synthase alpha chain	---	1	0.000397717	83.438	TIAIK(1)SGDVYIPR	2	2.1121	13	0.357		0.447	1.004	1.08	0.952	1.074	1.161	1.082	1.354	0.923	1.211	1.044		1.158	2.517	0.00236	0.87	0.346	2.75	0.00148	1.004	0.928	2.892	0.0083	2.739	0.0146
osa00190 Oxidative phosphorylation	0.208957	5	1.56	HORVU2Hr1G051740.1	188	2	Up	0	K	NADH-quinone oxidoreductase subunit F 1	---	1	0.00012281	124.81	GADWIVNEMK(1)K	2	1.7538	26	0.291	0.344	0.376	1.246	1.041	1.288	1.033	1.061	1.082	1.287	1.135	1.053	1.176	1.136	1.108	3.536	0.000223	1.029	0.771	3.141	0.000116	0.929	0.0278	3.437	0.000201	3.383	9.6e-05
osa00190 Oxidative phosphorylation	0.208957	5	1.56	HORVU4Hr1G007850.2	732	2	Up	0	K	NADH-ubiquinone oxidoreductase 75 kDa subunit, mitochondrial	---	1	8.0624e-09	112.7	ASK(1)IMAQCSATLLK	2	0.49	27	0.553	0.705	0.716	1.185	0.988	1.138	1.029	1.087	1.128	1.011	0.998	0.979	1.089	1.026	1.205	1.677	0.00652	1.108	0.149	1.643	0.0046	0.977	0.709	1.514	0.0377	1.682	0.00544
osa00562 Inositol phosphate metabolism	0.245095	1	3.73	HORVU3Hr1G013350.1	122	2	Up	0	K	triosephosphate isomerase	---	1	9.35258e-09	130.99	LRPEIQVAAQNCWVK(1)K	3	1.7066	29	0.44	0.52	0.504	1.041	0.941	1.014	1.193	1.306	1.304	0.919	0.984	0.919	1.117	1.087	1.142	2.046	0.000276	1.062	0.192	2.598	8.34e-05	1.137	0.0184	1.928	0.000301	2.286	9.96e-05
osa04016 MAPK signaling pathway - plant	0.529384	1	1.4	HORVU1Hr1G055440.1	87	2	Up	0	K	Nucleoside diphosphate kinase family protein	---	1	2.27892e-51	177.41	K(1)IIGATNPLASEPGTIR	2	2.4615	15	0.266	0.388	0.428	1.403	0.965	1.036	0.848	1.029	1.139	0.938	0.903	0.967	1.033	1.113	2.111	3.146	0.00338	1.212	0.198	2.787	0.00356	0.708	0.287	2.595	0.0219	3.934	0.0077
osa00670 One carbon pool by folate	0.48253	1	1.6	HORVU2Hr1G103130.3	191	2	Up	0	K	Aminomethyltransferase	---	1	1.76779e-51	190.37	QYDAVVTK(1)MPFVPTK	2	0.47278	40	0.312	0.319	0.376	2.09	0.765	0.972	0.948	1.642	1.411	0.741	1.521	1.322	0.709	0.87	0.602	3.8	0.0158	1.068	0.972	3.973	0.00146	1.834	0.0387	3.559	0.00572	2.166	0.00328
osa04141 Protein processing in endoplasmic reticulum	0.851699	1	0.56	HORVU5Hr1G113180.1	253	2	Up	0	K	Heat shock 70 kDa protein 3	---	1	2.88629e-11	162.8	MVNHFVQEFK(1)R	3	4.0717	53	0.564		0.66	1.043	0.975	1.006	0.962	1.196	1.274	1.028	0.993	1.019	1.1	1.077	1.055	1.647	0.00428	0.995	0.814	1.869	0.0155	1.062	0.599	1.656	0.0035	1.76	0.00256
osa03010 Ribosome	0.123872	13	1.37	HORVU3Hr1G084310.1	129	2	Up	0	K	60S ribosomal protein L1-A	---	1	1.53654e-05	86.243	K(1)YHAFLASEAIIK	3	3.5348	18		0.514	0.507	1.053	1.066		1.059	1.195	1.098	1.003	1.121	0.975	1.22	1.079	0.973	2.075	0.000159	1.026	0.656	2.189	0.000459	1.024	0.734	2.024	0.00104	2.136	0.00296
osa03010 Ribosome	0.123872	13	1.37	HORVU1Hr1G024710.2	125	2	Up	0	K	60S ribosomal protein L10-2	---	1	4.37502e-07	126.29	INK(1)MLSCAGADR	2	0.29035	22	0.666	0.693	0.603	1.196	0.874	1.108	1.081	1.438	1.303	0.83	1.113	1.017	1.178	1.01	0.937	1.62	0.00996	1.074	0.615	1.948	0.0021	1.223	0.138	1.509	0.0135	1.593	0.00426
osa03010 Ribosome	0.123872	13	1.37	HORVU5Hr1G021730.2	80	2	Up	0	K	50S ribosomal protein L2	---	1	0.000917387	88.921	GAPLAK(1)VTFR	2	2.4767	11	0.515	0.664			0.968	0.861	0.993	0.968	1.214		1.236	1.134	1.098		1.299	1.551	0.0861	0.772	0.0701	1.795	0.0212	0.883	0.341	2.01	0.0343	2.033	0.0426
osa03010 Ribosome	0.123872	13	1.37	HORVU4Hr1G075710.1	327	2	Up	0	K	60S ribosomal protein L4-1	---	1	6.44468e-39	171.2	LINSDEVQSVVK(1)PINK	2	0.013602	17	0.21	0.132		1.107	0.731	0.684	1.209	1.237	1.442	1.539	0.797	1.207	1.394	0.813	1.49	4.916	0.00872	0.712	0.25	7.579	0.00164	1.052	0.704	6.906	0.00786	7.207	0.00736
osa03010 Ribosome	0.123872	13	1.37	HORVU1Hr1G021720.1	202	2	Up	0	K	40S ribosomal protein S4	---	1	7.44017e-28	173.26	HK(1)GTFETIHVEDAQGHQFATR	4	1.7909	27	0.654	0.687	0.696	0.937	0.855	0.915	1.043	1.193	1.14	1.101	1.248	1.222	1.141	1.222	0.951	1.329	0.00104	0.758	0.00434	1.657	0.000322	1.019	0.804	1.753	0.000201	1.627	0.00336
osa03010 Ribosome	0.123872	13	1.37	HORVU1Hr1G023660.1	30	2	Up	0	K	ubiquitin 5	---	1	8.67337e-06	134.66	MQIFVK(1)TLTGK	2	0.99829	27	0.366	0.376	0.389	2.175	1.359	1.284	0.929	1	1.089	1.152	0.763	0.74	0.966	0.783	1.418	4.26	0.0137	1.815	0.0554	2.668	3.87e-05	0.953	0.919	2.347	0.0286	2.8	0.0293
osa03010 Ribosome	0.123872	13	1.37	HORVU6Hr1G067870.1	154	2	Up	0	K	60S ribosomal protein L12-1	---	1	0.000391105	85.622	SMAK(1)EMAGTVK	2	1.1105	13		0.493	0.598	1.432		1.441		1.229	1.089	0.836		0.881	0.913	0.965	0.891	2.633	0.063	1.673	0.00262	2.125	0.0219	1.256	0.0252	1.574	0.0446	1.692	0.00656
osa03010 Ribosome	0.123872	13	1.37	HORVU4Hr1G055230.1	127	2	Up	0	K	40S ribosomal protein S7	---	1	3.32114e-08	134.2	FSGK(1)DVVFVATR	2	1.7088	16	0.292	0.406	0.353	1.441	1.073	1.132	1.109	1.116	1.183	1.051	1.217	0.882	1.16	1.298	1.619	3.469	0.0007	1.157	0.323	3.243	0.000263	0.836	0.165	2.997	0.00118	3.879	0.000582
osa03010 Ribosome	0.123872	13	1.37	HORVU4Hr1G055230.1	95	2	Up	0	K	40S ribosomal protein S7	---	1	7.24021e-15	118.06	K(1)AVVIHVPYR	2	2.7039	22	0.506	0.709	0.733	1.228	0.682	0.81	0.945	1.175	1.334	1.145	1.578	1.002	1.169	1.154	1.062	1.396	0.209	0.73	0.212	1.773	0.0207	1.02	0.921	1.912	0.0231	1.738	0.00984
osa03010 Ribosome	0.123872	13	1.37	HORVU1Hr1G042220.1	77	2	Up	0	K	40S ribosomal protein S17-4	---	1	5.51285e-09	145.75	VLEEVSILQSK(1)R	2	1.3211	15	0.411	0.51	0.502	1.321	0.936	1.274	1.136	1.319	1.096	0.911	1.005	0.944	1.157	0.933	1.472	2.481	0.00224	1.235	0.151	2.495	0.000519	0.997	0.943	2.01	0.000736	2.503	0.0037
osa03010 Ribosome	0.123872	13	1.37	HORVU4Hr1G001220.3	59	2	Up	0	K	40S ribosomal protein S25-4	---	1	9.45678e-08	110.88	YK(1)QITPSVLSER	2	1.71	15	0.538	0.717	0.619	1.032	1.081	0.864	1.027	1.106	1.041	1.162	1.225	0.959	1.204	1.111	1.032	1.589	0.0123	0.89	0.315	1.694	0.00344	0.948	0.36	1.785	0.00644	1.786	0.00342
osa03010 Ribosome	0.123872	13	1.37	HORVU4Hr1G023530.1	93	2	Up	0	K	30S ribosomal protein S9	---	1	7.23776e-06	130.79	QAIAK(1)SLVAYYQK	2	-1.7348	12	0.45		0.452	0.958	0.842	0.69	1.007		1.205	1.434	1.404	1.153	1.254	1.309		1.84	0.0243	0.624	0.0157	2.452	0.0638	0.863	0.243	2.95	0.00414	2.841	0.000423
osa03010 Ribosome	0.123872	13	1.37	HORVU2Hr1G099230.8	189	2	Up	0	K	40S ribosomal protein S11	---	1	5.68197e-29	142.51	FNVLK(1)VVPAGTTGGGK	2	0.657	12	0.486	0.561	0.644			0.926	1.018		1.057	1.467	1.228	1.112	1.043	1.045	1.277	1.643		0.73		1.841	0.0101	0.925	0.464	2.251	0.00212	1.99	0.00282
osa03010 Ribosome	0.123872	13	1.37	HORVU7Hr1G002060.1	173	2	Up	0	K	Ribosomal protein L6 family	---	1	0.000809013	85.622	K(1)FLDGIYVSDK	2	1.9166	15	0.588	0.681	0.55	1.423	1.089	1.172	0.574	0.94	1.129	1.317	1.137	0.859	1.057	0.922	1.435	2.025	0.0023	1.112	0.482	1.453	0.184	0.774	0.314	1.821	0.0138	1.877	0.0132
osa03010 Ribosome	0.123872	13	1.37	HORVU7Hr1G002060.1	23	2	Up	0	K	Ribosomal protein L6 family	---	1	2.39858e-06	127.93	VSAK(1)MISVTGPR	2	1.1373	14	0.499	0.359	0.579	1.322	1.179	1.262	1.051	1.083		1.123	1.033	1.13	1.147	1.099	1.039	2.619	0.0025	1.145	0.0373	2.228	0.0206	0.974	0.561	2.287	0.00422	2.286	0.00422
osa00240 Pyrimidine metabolism	0.48253	1	1.6	HORVU1Hr1G055440.1	87	2	Up	0	K	Nucleoside diphosphate kinase family protein	---	1	2.27892e-51	177.41	K(1)IIGATNPLASEPGTIR	2	2.4615	15	0.266	0.388	0.428	1.403	0.965	1.036	0.848	1.029	1.139	0.938	0.903	0.967	1.033	1.113	2.111	3.146	0.00338	1.212	0.198	2.787	0.00356	0.708	0.287	2.595	0.0219	3.934	0.0077
osa00010 Glycolysis / Gluconeogenesis	0.00443827	9	2.58	HORVU6Hr1G032070.2	297	2	Up	0	K	glyceraldehyde-3-phosphate dehydrogenase C2	---	1	7.38734e-08	132.39	AVGK(1)VLPELNGK	2	1.9715	21	0.497	0.561	0.499	1.825	0.627	1.353	0.854	0.701	1.06	1.524	0.779	1.066	1.143	1.27	0.935	2.444	0.129	1.129	0.866	1.68	0.0159	0.781	0.165	2.164	0.0205	2.15	0.0015
osa00010 Glycolysis / Gluconeogenesis	0.00443827	9	2.58	HORVU3Hr1G013350.1	122	2	Up	0	K	triosephosphate isomerase	---	1	9.35258e-09	130.99	LRPEIQVAAQNCWVK(1)K	3	1.7066	29	0.44	0.52	0.504	1.041	0.941	1.014	1.193	1.306	1.304	0.919	0.984	0.919	1.117	1.087	1.142	2.046	0.000276	1.062	0.192	2.598	8.34e-05	1.137	0.0184	1.928	0.000301	2.286	9.96e-05
osa00010 Glycolysis / Gluconeogenesis	0.00443827	9	2.58	HORVU6Hr1G054520.3	244	2	Up	0	K	glyceraldehyde-3-phosphate dehydrogenase C2	---	1	4.5546e-29	150.85	AASFNIIPSSTGAAK(1)AVGK	2	1.4987	16	0.551	0.609	0.662	1.155	0.882	1.024	0.814	0.879	0.981	1.408	1.087	0.845	0.991	0.931	1.588	1.68	0.00544	0.916	0.69	1.468	0.00718	0.762	0.238	1.833	0.02	1.926	0.0236
osa00010 Glycolysis / Gluconeogenesis	0.00443827	9	2.58	HORVU6Hr1G054520.3	248	2	Up	0	K	glyceraldehyde-3-phosphate dehydrogenase C2	---	1	7.38734e-08	132.39	AVGK(1)VLPELNGK	2	1.9715	21	0.576	0.661	0.607	1.718	0.59	1.279	0.843	0.696	1.093	1.379	0.758	1.004	1.143	1.253	0.878	1.945	0.215	1.142	0.855	1.427	0.0677	0.804	0.254	1.703	0.0468	1.775	0.00772
osa00010 Glycolysis / Gluconeogenesis	0.00443827	9	2.58	HORVU6Hr1G054520.3	167	2	Up	0	K	glyceraldehyde-3-phosphate dehydrogenase C2	---	1	7.64605e-26	152.23	DAPMFVCGVNEK(1)EYK	2	0.87371	33	0.317		0.397	1.36	1.179	1.132	1.029	1.012	1.162	0.717	0.882	0.777	0.912	0.912	1.502	3.428	0.00154	1.545	0.00604	2.991	0.00166	0.963	0.954	2.218	0.00602	3.106	0.017
osa00010 Glycolysis / Gluconeogenesis	0.00443827	9	2.58	HORVU6Hr1G003770.1	359	2	Up	0	K	Dihydrolipoyllysine-residue acetyltransferase component of pyruvate dehydrogenase complex	---	1	0.000312777	120.33	K(1)ISINDLVIK	2	1.6303	14	0.652	0.724	0.675	1.367	0.873	0.778	0.855	1.018		1.494	1.159	1.141	1.025	1.022	1.031	1.471	0.111	0.795	0.262	1.37	0.0264	0.913	0.473	1.85	0.00278	1.501	0.00572
osa00010 Glycolysis / Gluconeogenesis	0.00443827	9	2.58	HORVU6Hr1G031830.4	203	2	Up	0	K	phosphoglycerate kinase	---	1	2.88322e-08	129.28	GAK(1)VILASHLGR	2	2.4119	14	0.701		0.634	1.102	1.008	1.195	0.916	1.068	1.061	0.955	1.091	0.982	1.086	0.989		1.65	0.00654	1.091	0.245	1.521	0.0113	0.978	0.772	1.512	0.00766	1.554	0.0234
osa00010 Glycolysis / Gluconeogenesis	0.00443827	9	2.58	HORVU7Hr1G001330.9	403	2	Up	0	K	Dihydrolipoyllysine-residue acetyltransferase component of pyruvate dehydrogenase complex	---	1	0.000312777	120.33	K(1)ISINDLVIK	2	1.6303	14	0.636	0.733	0.655	1.395	0.868	0.763	0.853	1.011		1.498	1.117	1.138	1.214	1.021	1.021	1.495	0.122	0.806	0.308	1.381	0.0319	0.859	0.217	1.854	0.00426	1.609	0.00278
osa00010 Glycolysis / Gluconeogenesis	0.00443827	9	2.58	HORVU3Hr1G088540.1	383	2	Up	0	K	fructose-bisphosphate aldolase 2	---	1	2.43452e-18	126.63	GDATLGEGASESLHVK(1)DYK	3	2.3025	28	0.525	0.572	0.71	1.376	1.113	1.392	0.908	0.981	0.953	1.075	1.134	1.015	1.063	1.059	0.855	2.148	0.00266	1.204	0.0845	1.573	0.00764	0.955	0.608	1.784	0.00356	1.647	0.012
osa00010 Glycolysis / Gluconeogenesis	0.00443827	9	2.58	HORVU3Hr1G088540.1	43	2	Up	0	K	fructose-bisphosphate aldolase 2	---	1	3.24318e-40	194.55	YKDELIK(1)NAAYIGTPGK	2	-0.2976	30	0.56	0.7	0.616	1.261	1.165	0.973	0.868	1.099	1.042	0.974	1.219	1.137	1.046	1.02	1.012	1.812	0.0041	1.021	0.86	1.604	0.00808	0.978	0.739	1.775	0.00346	1.641	0.0167
osa00010 Glycolysis / Gluconeogenesis	0.00443827	9	2.58	HORVU3Hr1G088540.1	266	2	Up	0	K	fructose-bisphosphate aldolase 2	---	1	4.14541e-05	88.734	K(1)VTPEVIAEYTVR	2	-0.19993	15	0.413	0.468	0.38	1.639	1.206	1.283	0.913	0.995	0.841	1.212	0.931	0.848	1.071	1.093	1.303	3.274	0.000455	1.38	0.0843	2.18	0.000544	0.793	0.0433	2.372	0.00224	2.749	0.000315
osa00010 Glycolysis / Gluconeogenesis	0.00443827	9	2.58	HORVU5Hr1G002040.4	394	2	Up	0	K	Enolase	---	1	7.61007e-09	141.44	AIQEK(1)SCNALLLK	2	0.67292	19	0.567	0.68	0.671	1.268	0.956	1.167	0.942	1.178	1.214	1.127	1.148	0.774	1.053	1.009	1.004	1.768	0.00518	1.112	0.494	1.738	0.00516	1.087	0.393	1.59	0.033	1.599	0.00144
osa00010 Glycolysis / Gluconeogenesis	0.00443827	9	2.58	HORVU6Hr1G076810.1	336	2	Up	0	K	Pyruvate dehydrogenase E1 component subunit alpha	---	1	1.2246e-19	135.24	K(1)LILAHDLATPAELK	3	2.6144	21	0.542	0.587	0.478	1.428	1.021	1.211	1.063	0.963	1.014	1.08	1.141	1.034	1.068		1.234	2.278	0.002	1.124	0.342	1.892	0.000641	0.88	0.15	2.026	0.000436	2.149	0.00388
osa00640 Propanoate metabolism	0.646419	1	1.02	HORVU6Hr1G058210.1	70	2	Up	0	K	Succinyl-CoA ligase [ADP-forming] subunit beta	---	1	0.000171576	78.932	NVFPSEK(1)EIVVK	2	2.5699	15	0.534	0.638	0.727	1.347	0.982	1.285	0.991	1.092	1.04	0.942	1.051	0.862	1.054	1.062	1.213	1.903	0.00848	1.266	0.114	1.645	0.00574	0.938	0.308	1.503	0.0178	1.753	0.00484
osa00640 Propanoate metabolism	0.646419	1	1.02	HORVU6Hr1G058210.1	188	2	Up	0	K	Succinyl-CoA ligase [ADP-forming] subunit beta	---	1	3.01724e-38	169.52	VPVDVFK(1)GITDEDAAK	2	1.0084	15	0.482	0.526	0.59	1.455	1.2	1.039	0.912	0.953	0.99	1.371	1.007	1	1.04	1.179	0.986	2.312	0.00186	1.094	0.558	1.787	0.000762	0.891	0.123	2.114	0.00344	2.006	0.000916
osa00230 Purine metabolism	0.256615	2	2.04	HORVU4Hr1G075800.1	193	2	Up	0	K	Adenylosuccinate synthetase	---	1	6.60927e-13	150.21	EAELANSFIGTTK(1)R	2	1.4089	12	0.324		0.254	1.307	0.868	1.394		1.051		1.032	1.035	0.969	1.074	1.086	1.23	4.116	0.00704	1.176	0.445	3.637		0.93		3.502	0.000921	3.91	0.00102
osa00230 Purine metabolism	0.256615	2	2.04	HORVU1Hr1G055440.1	87	2	Up	0	K	Nucleoside diphosphate kinase family protein	---	1	2.27892e-51	177.41	K(1)IIGATNPLASEPGTIR	2	2.4615	15	0.266	0.388	0.428	1.403	0.965	1.036	0.848	1.029	1.139	0.938	0.903	0.967	1.033	1.113	2.111	3.146	0.00338	1.212	0.198	2.787	0.00356	0.708	0.287	2.595	0.0219	3.934	0.0077
osa03018 RNA degradation	0.0511771	3	3.36	HORVU1Hr1G079910.6	401	2	Up	0	K	60 kDa chaperonin	---	0.985592	7.52742e-25	141.87	ESLENNTAMFDK(0.014)EK(0.986)AQER	3	2.158	16	0.626	0.683	0.71	1.175	0.834	1.16	1.145	1.119	1.213	1.012		1.144	1.006	1.154	0.919	1.57	0.0204	0.98	0.854	1.722	0.000256	1.129	0.15	1.602	0.00576	1.525	0.00528
osa03018 RNA degradation	0.0511771	3	3.36	HORVU1Hr1G038680.8	150	2	Up	0	K	60 kDa chaperonin 1	---	1	3.65216e-14	149.58	TVIIEQSFGAPK(1)VTK	2	2.3365	22	0.308	0.587	0.539	1.296	1.036	0.806	0.99	1.048	1.143	0.976	1.313	0.841	1.282	1.033	1.574	2.188	0.0304	1.003	0.995	2.218	0.0157	0.818	0.217	2.183	0.0292	2.712	0.0124
osa03018 RNA degradation	0.0511771	3	3.36	HORVU5Hr1G002040.4	394	2	Up	0	K	Enolase	---	1	7.61007e-09	141.44	AIQEK(1)SCNALLLK	2	0.67292	19	0.567	0.68	0.671	1.268	0.956	1.167	0.942	1.178	1.214	1.127	1.148	0.774	1.053	1.009	1.004	1.768	0.00518	1.112	0.494	1.738	0.00516	1.087	0.393	1.59	0.033	1.599	0.00144
osa04145 Phagosome	0.291404	2	1.87	HORVU7Hr1G109770.1	147	2	Up	0	K	V-type ATP synthase alpha chain	---	1	0.000397717	83.438	TIAIK(1)SGDVYIPR	2	2.1121	13	0.357		0.447	1.004	1.08	0.952	1.074	1.161	1.082	1.354	0.923	1.211	1.044		1.158	2.517	0.00236	0.87	0.346	2.75	0.00148	1.004	0.928	2.892	0.0083	2.739	0.0146
osa04145 Phagosome	0.291404	2	1.87	HORVU4Hr1G009520.1	394	2	Up	0	K	tubulin alpha-4 chain	---	1	2.65706e-05	101.82	IDHK(1)FDLMYAK	2	4.0311	20	0.517	0.53	0.42	1.075	0.91	1.323	1.003	1.171	1.364	0.83	0.898	0.793	1.302	1.299	1.72	2.255	0.00352	1.312	0.084	2.412	0.0016	0.819	0.197	1.718	0.00268	2.945	0.000821
osa03040 Spliceosome	0.572081	1	1.24	HORVU5Hr1G113180.1	253	2	Up	0	K	Heat shock 70 kDa protein 3	---	1	2.88629e-11	162.8	MVNHFVQEFK(1)R	3	4.0717	53	0.564		0.66	1.043	0.975	1.006	0.962	1.196	1.274	1.028	0.993	1.019	1.1	1.077	1.055	1.647	0.00428	0.995	0.814	1.869	0.0155	1.062	0.599	1.656	0.0035	1.76	0.00256
osa00051 Fructose and mannose metabolism	0.291404	2	1.87	HORVU3Hr1G088540.1	383	2	Up	0	K	fructose-bisphosphate aldolase 2	---	1	2.43452e-18	126.63	GDATLGEGASESLHVK(1)DYK	3	2.3025	28	0.525	0.572	0.71	1.376	1.113	1.392	0.908	0.981	0.953	1.075	1.134	1.015	1.063	1.059	0.855	2.148	0.00266	1.204	0.0845	1.573	0.00764	0.955	0.608	1.784	0.00356	1.647	0.012
osa00051 Fructose and mannose metabolism	0.291404	2	1.87	HORVU3Hr1G088540.1	43	2	Up	0	K	fructose-bisphosphate aldolase 2	---	1	3.24318e-40	194.55	YKDELIK(1)NAAYIGTPGK	2	-0.2976	30	0.56	0.7	0.616	1.261	1.165	0.973	0.868	1.099	1.042	0.974	1.219	1.137	1.046	1.02	1.012	1.812	0.0041	1.021	0.86	1.604	0.00808	0.978	0.739	1.775	0.00346	1.641	0.0167
osa00051 Fructose and mannose metabolism	0.291404	2	1.87	HORVU3Hr1G088540.1	266	2	Up	0	K	fructose-bisphosphate aldolase 2	---	1	4.14541e-05	88.734	K(1)VTPEVIAEYTVR	2	-0.19993	15	0.413	0.468	0.38	1.639	1.206	1.283	0.913	0.995	0.841	1.212	0.931	0.848	1.071	1.093	1.303	3.274	0.000455	1.38	0.0843	2.18	0.000544	0.793	0.0433	2.372	0.00224	2.749	0.000315
osa00051 Fructose and mannose metabolism	0.291404	2	1.87	HORVU3Hr1G013350.1	122	2	Up	0	K	triosephosphate isomerase	---	1	9.35258e-09	130.99	LRPEIQVAAQNCWVK(1)K	3	1.7066	29	0.44	0.52	0.504	1.041	0.941	1.014	1.193	1.306	1.304	0.919	0.984	0.919	1.117	1.087	1.142	2.046	0.000276	1.062	0.192	2.598	8.34e-05	1.137	0.0184	1.928	0.000301	2.286	9.96e-05
osa00500 Starch and sucrose metabolism	0.572081	1	1.24	HORVU7Hr1G033230.8	320	2	Up	0	K	sucrose synthase 4	---	1	1.03939e-05	132.39	IK(1)QQGLDITPK	2	2.4305	17	0.599	0.695	0.677	0.894	0.933	0.755	1.086	1.103	1.435	1.109	1.159	0.982	0.981	1.061	1.012	1.31	0.0277	0.794	0.0466	1.839	0.00402	1.187	0.155	1.649	0.00178	1.549	0.001
osa00500 Starch and sucrose metabolism	0.572081	1	1.24	HORVU7Hr1G033230.8	351	2	Up	0	K	sucrose synthase 4	---	1	2.08401e-20	130.99	LEK(1)VIGTEHTDILR	3	3.608	27	0.514		0.396	1.16	0.801	1.04	0.914	1.13	1.373	0.928	1.133	1.102	0.973	0.872	0.923	2.199	0.0197	0.949	0.657	2.503	0.0149	1.234	0.179	2.317	0.0068	2.028	0.00656
osa04144 Endocytosis	0.572081	1	1.24	HORVU5Hr1G113180.1	253	2	Up	0	K	Heat shock 70 kDa protein 3	---	1	2.88629e-11	162.8	MVNHFVQEFK(1)R	3	4.0717	53	0.564		0.66	1.043	0.975	1.006	0.962	1.196	1.274	1.028	0.993	1.019	1.1	1.077	1.055	1.647	0.00428	0.995	0.814	1.869	0.0155	1.062	0.599	1.656	0.0035	1.76	0.00256
osa00630 Glyoxylate and dicarboxylate metabolism	0.651439	2	0.93	HORVU2Hr1G103130.3	191	2	Up	0	K	Aminomethyltransferase	---	1	1.76779e-51	190.37	QYDAVVTK(1)MPFVPTK	2	0.47278	40	0.312	0.319	0.376	2.09	0.765	0.972	0.948	1.642	1.411	0.741	1.521	1.322	0.709	0.87	0.602	3.8	0.0158	1.068	0.972	3.973	0.00146	1.834	0.0387	3.559	0.00572	2.166	0.00328
osa00630 Glyoxylate and dicarboxylate metabolism	0.651439	2	0.93	HORVU4Hr1G080640.1	352	2	Up	0	K	Aconitate hydratase 1	---	1	0.000467109	107.08	TLDYLK(1)LTGR	2	3.1154	13	0.537	0.715	0.707	1.313			0.859	0.924	0.939	1.312	1.041	0.984	1.023	1.102	1.179	2.011		1.18		1.389	0.026	0.824	0.0174	1.703	0.0143	1.687	0.0066
osa00630 Glyoxylate and dicarboxylate metabolism	0.651439	2	0.93	HORVU4Hr1G080640.1	792	2	Up	0	K	Aconitate hydratase 1	---	1	4.18031e-10	124.69	YK(1)NEGHDTIILAGAEYGSGSSR	3	1.9327	20	0.58	0.652	0.581	1.182	0.77	1.01	0.943	0.874	1.095	1.128	1.178	1.21	1.198	1.275	1.073	1.634	0.0219	0.842	0.216	1.606	0.00356	0.821	0.0752	1.939	0.000115	1.956	0.00046
osa00630 Glyoxylate and dicarboxylate metabolism	0.651439	2	0.93	HORVU4Hr1G080640.1	378	2	Up	0	K	Aconitate hydratase 1	---	1	5.41829e-41	207.12	ANNMFVDYK(1)QVQAER	2	0.037239	30	0.328	0.594	0.482	1.233	0.956	1.035	0.955	1.03	1.06	1.4	1.118	0.939	1.08	1.015	1.465	2.296	0.0107	0.933	0.676	2.169	0.0105	0.855	0.288	2.462	0.0118	2.536	0.0104
osa00940 Phenylpropanoid biosynthesis	0.39391	2	1.49	HORVU2Hr1G124930.1	206	2	Up	0	K	Peroxidase superfamily protein	---	1	1.05266e-17	175.54	FK(1)PVFDTNPAIDGK	2	2.069	15	0.698	0.783	0.684	1.073	0.859	0.868	0.927	0.938	0.896	1.461	1.055	0.996	1.04	1.046	1.241	1.293	0.0389	0.797	0.195	1.275	0.00522	0.83	0.0371	1.622	0.0204	1.537	0.00394
osa00940 Phenylpropanoid biosynthesis	0.39391	2	1.49	HORVU2Hr1G125110.6	112	2	Up	0	K	Peroxidase superfamily protein	---	1	5.072e-29	126.46	AK(1)VHAACGPTVSCADISALATR	3	1.5047	14	0.432	0.527		1.34	1.073	1.129	1.003	1.182	1.15	1.164	1.153	0.884	0.936	0.844	0.888	2.462	0.00422	1.107	0.405	2.318	0.0034	1.25	0.0198	2.225	0.0103	1.855	0.00502
osa00250 Alanine, aspartate and glutamate metabolism	0.819852	1	0.62	HORVU4Hr1G075800.1	193	2	Up	0	K	Adenylosuccinate synthetase	---	1	6.60927e-13	150.21	EAELANSFIGTTK(1)R	2	1.4089	12	0.324		0.254	1.307	0.868	1.394		1.051		1.032	1.035	0.969	1.074	1.086	1.23	4.116	0.00704	1.176	0.445	3.637		0.93		3.502	0.000921	3.91	0.00102
osa00260 Glycine, serine and threonine metabolism	0.781348	1	0.7	HORVU2Hr1G103130.3	191	2	Up	0	K	Aminomethyltransferase	---	1	1.76779e-51	190.37	QYDAVVTK(1)MPFVPTK	2	0.47278	40	0.312	0.319	0.376	2.09	0.765	0.972	0.948	1.642	1.411	0.741	1.521	1.322	0.709	0.87	0.602	3.8	0.0158	1.068	0.972	3.973	0.00146	1.834	0.0387	3.559	0.00572	2.166	0.00328
osa00020 Citrate cycle (TCA cycle)	0.0625984	6	2.04	HORVU7Hr1G001330.9	403	2	Up	0	K	Dihydrolipoyllysine-residue acetyltransferase component of pyruvate dehydrogenase complex	---	1	0.000312777	120.33	K(1)ISINDLVIK	2	1.6303	14	0.636	0.733	0.655	1.395	0.868	0.763	0.853	1.011		1.498	1.117	1.138	1.214	1.021	1.021	1.495	0.122	0.806	0.308	1.381	0.0319	0.859	0.217	1.854	0.00426	1.609	0.00278
osa00020 Citrate cycle (TCA cycle)	0.0625984	6	2.04	HORVU6Hr1G058210.1	70	2	Up	0	K	Succinyl-CoA ligase [ADP-forming] subunit beta	---	1	0.000171576	78.932	NVFPSEK(1)EIVVK	2	2.5699	15	0.534	0.638	0.727	1.347	0.982	1.285	0.991	1.092	1.04	0.942	1.051	0.862	1.054	1.062	1.213	1.903	0.00848	1.266	0.114	1.645	0.00574	0.938	0.308	1.503	0.0178	1.753	0.00484
osa00020 Citrate cycle (TCA cycle)	0.0625984	6	2.04	HORVU6Hr1G058210.1	188	2	Up	0	K	Succinyl-CoA ligase [ADP-forming] subunit beta	---	1	3.01724e-38	169.52	VPVDVFK(1)GITDEDAAK	2	1.0084	15	0.482	0.526	0.59	1.455	1.2	1.039	0.912	0.953	0.99	1.371	1.007	1	1.04	1.179	0.986	2.312	0.00186	1.094	0.558	1.787	0.000762	0.891	0.123	2.114	0.00344	2.006	0.000916
osa00020 Citrate cycle (TCA cycle)	0.0625984	6	2.04	HORVU6Hr1G076810.1	336	2	Up	0	K	Pyruvate dehydrogenase E1 component subunit alpha	---	1	1.2246e-19	135.24	K(1)LILAHDLATPAELK	3	2.6144	21	0.542	0.587	0.478	1.428	1.021	1.211	1.063	0.963	1.014	1.08	1.141	1.034	1.068		1.234	2.278	0.002	1.124	0.342	1.892	0.000641	0.88	0.15	2.026	0.000436	2.149	0.00388
osa00020 Citrate cycle (TCA cycle)	0.0625984	6	2.04	HORVU3Hr1G059060.2	438	2	Up	0	K	Isocitrate dehydrogenase [NADP]	---	1	1.63374e-09	142.51	MTK(1)DLALLVHGSSK	2	1.5495	38	0.444	0.519	0.601	1.33	1.086	1.297	1.24	1.08	1.223	0.845	1.05	0.875	1.188	1.091	1.045	2.374	0.0013	1.34	0.034	2.265	0.0011	1.066	0.335	1.771	0.00648	2.125	0.00134
osa00020 Citrate cycle (TCA cycle)	0.0625984	6	2.04	HORVU6Hr1G003770.1	359	2	Up	0	K	Dihydrolipoyllysine-residue acetyltransferase component of pyruvate dehydrogenase complex	---	1	0.000312777	120.33	K(1)ISINDLVIK	2	1.6303	14	0.652	0.724	0.675	1.367	0.873	0.778	0.855	1.018		1.494	1.159	1.141	1.025	1.022	1.031	1.471	0.111	0.795	0.262	1.37	0.0264	0.913	0.473	1.85	0.00278	1.501	0.00572
osa00020 Citrate cycle (TCA cycle)	0.0625984	6	2.04	HORVU4Hr1G080640.1	352	2	Up	0	K	Aconitate hydratase 1	---	1	0.000467109	107.08	TLDYLK(1)LTGR	2	3.1154	13	0.537	0.715	0.707	1.313			0.859	0.924	0.939	1.312	1.041	0.984	1.023	1.102	1.179	2.011		1.18		1.389	0.026	0.824	0.0174	1.703	0.0143	1.687	0.0066
osa00020 Citrate cycle (TCA cycle)	0.0625984	6	2.04	HORVU4Hr1G080640.1	792	2	Up	0	K	Aconitate hydratase 1	---	1	4.18031e-10	124.69	YK(1)NEGHDTIILAGAEYGSGSSR	3	1.9327	20	0.58	0.652	0.581	1.182	0.77	1.01	0.943	0.874	1.095	1.128	1.178	1.21	1.198	1.275	1.073	1.634	0.0219	0.842	0.216	1.606	0.00356	0.821	0.0752	1.939	0.000115	1.956	0.00046
osa00020 Citrate cycle (TCA cycle)	0.0625984	6	2.04	HORVU4Hr1G080640.1	378	2	Up	0	K	Aconitate hydratase 1	---	1	5.41829e-41	207.12	ANNMFVDYK(1)QVQAER	2	0.037239	30	0.328	0.594	0.482	1.233	0.956	1.035	0.955	1.03	1.06	1.4	1.118	0.939	1.08	1.015	1.465	2.296	0.0107	0.933	0.676	2.169	0.0105	0.855	0.288	2.462	0.0118	2.536	0.0104
osa00620 Pyruvate metabolism	0.363917	3	1.4	HORVU7Hr1G001330.9	403	2	Up	0	K	Dihydrolipoyllysine-residue acetyltransferase component of pyruvate dehydrogenase complex	---	1	0.000312777	120.33	K(1)ISINDLVIK	2	1.6303	14	0.636	0.733	0.655	1.395	0.868	0.763	0.853	1.011		1.498	1.117	1.138	1.214	1.021	1.021	1.495	0.122	0.806	0.308	1.381	0.0319	0.859	0.217	1.854	0.00426	1.609	0.00278
osa00620 Pyruvate metabolism	0.363917	3	1.4	HORVU6Hr1G076810.1	336	2	Up	0	K	Pyruvate dehydrogenase E1 component subunit alpha	---	1	1.2246e-19	135.24	K(1)LILAHDLATPAELK	3	2.6144	21	0.542	0.587	0.478	1.428	1.021	1.211	1.063	0.963	1.014	1.08	1.141	1.034	1.068		1.234	2.278	0.002	1.124	0.342	1.892	0.000641	0.88	0.15	2.026	0.000436	2.149	0.00388
osa00620 Pyruvate metabolism	0.363917	3	1.4	HORVU6Hr1G003770.1	359	2	Up	0	K	Dihydrolipoyllysine-residue acetyltransferase component of pyruvate dehydrogenase complex	---	1	0.000312777	120.33	K(1)ISINDLVIK	2	1.6303	14	0.652	0.724	0.675	1.367	0.873	0.778	0.855	1.018		1.494	1.159	1.141	1.025	1.022	1.031	1.471	0.111	0.795	0.262	1.37	0.0264	0.913	0.473	1.85	0.00278	1.501	0.00572

## Sheet: Co-regulated at Pi recovery
KEGG pathway	Fisher's exact test p value	Mapping	Fold enrichment	Protein.accession	Position	Ratio	Regulated Type	P value	Amino.acid	Protein.description	Gene.name	Localization.probability	PEP	Score	Modified.sequence	Charge	Mass.error..ppm.	MS.MS.Count	D1CK6H_1	D1CK6H_2	D1CK6H_3	H1E_48H_1	H1E_48H_2	H1E_48H_3	H1E_6H_1	H1E_6H_2	H1E_6H_3	H1_P48H_1	H1_P48H_2	H1_P48H_3	H1_P6H_1	H1_P6H_2	H1_P6H_3	H1E_48H.D1CK6H.Ratio	H1E_48H.D1CK6H.P.value	H1E_48H.H1_P48H.Ratio	H1E_48H.H1_P48H.P.value	H1E_6H.D1CK6H.Ratio	H1E_6H.D1CK6H.P.value	H1E_6H.H1_P6H.Ratio	H1E_6H.H1_P6H.P.value	H1_P48H.D1CK6H.Ratio	H1_P48H.D1CK6H.P.value	H1_P6H.D1CK6H.Ratio	H1_P6H.D1CK6H.P.value
osa03013 RNA transport	0.822803	1	0.62	HORVU6Hr1G020910.1	218	2	Up	0	K	ATP-dependent RNA helicase eIF4A	---	1	3.03108e-05	114.39	ELAQQIEK(1)VMR	2	2.7684	17	0.313	0.372		1.434	1.145	1.067	1.212	1.413	1.342		0.784	0.654		1.115	1.051	3.548	0.00242	1.69	0.0299	3.861	0.000577	1.221	0.05	2.099	0.0274	3.162	0.0062
osa00380 Tryptophan metabolism	0.171855	2	2.62	HORVU1Hr1G023630.1	370	2	Up	0	K	Dihydrolipoyl dehydrogenase	---	1	2.47071e-74	210.62	VPYTAGIGLHAIGVETDK(1)GGR	3	2.1773	15	0.711	0.655	0.636	1.504	1.02	1.338	0.988	1.079	1.042	0.976	0.938	0.909	1.156	0.717	1.114	1.929	0.00574	1.368	0.0616	1.553	0.000465	1.041	0.712	1.41	0.000923	1.492	0.0732
osa00380 Tryptophan metabolism	0.171855	2	2.62	HORVU2Hr1G006250.1	240	0.5	Down	0	K	Dihydrolipoyllysine-residue succinyltransferase component of 2-oxoglutarate dehydrogenase complex	---	1	1.14889e-14	147.78	K(1)QAPKPTPSK	2	1.1696	12	1.906		1.789	0.618	0.423		0.763	0.882		0.327	1.41	0.396	0.972	1.561	0.946	0.282	0.0217	0.732	0.875	0.445	0.00936	0.709	0.238	0.385	0.14	0.628	0.102
osa00030 Pentose phosphate pathway	0.782082	1	0.7	HORVU3Hr1G088540.1	383	2	Up	0	K	fructose-bisphosphate aldolase 2	---	1	2.43452e-18	126.63	GDATLGEGASESLHVK(1)DYK	3	2.3025	28	0.525	0.572	0.71	1.376	1.113	1.392	0.908	0.981	0.953	1.075	1.134	1.015	1.063	1.059	0.855	2.148	0.00266	1.204	0.0845	1.573	0.00764	0.955	0.608	1.784	0.00356	1.647	0.012
osa00030 Pentose phosphate pathway	0.782082	1	0.7	HORVU3Hr1G088540.1	43	2	Up	0	K	fructose-bisphosphate aldolase 2	---	1	3.24318e-40	194.55	YKDELIK(1)NAAYIGTPGK	2	-0.2976	30	0.56	0.7	0.616	1.261	1.165	0.973	0.868	1.099	1.042	0.974	1.219	1.137	1.046	1.02	1.012	1.812	0.0041	1.021	0.86	1.604	0.00808	0.978	0.739	1.775	0.00346	1.641	0.0167
osa00030 Pentose phosphate pathway	0.782082	1	0.7	HORVU3Hr1G088540.1	266	2	Up	0	K	fructose-bisphosphate aldolase 2	---	1	4.14541e-05	88.734	K(1)VTPEVIAEYTVR	2	-0.19993	15	0.413	0.468	0.38	1.639	1.206	1.283	0.913	0.995	0.841	1.212	0.931	0.848	1.071	1.093	1.303	3.274	0.000455	1.38	0.0843	2.18	0.000544	0.793	0.0433	2.372	0.00224	2.749	0.000315
osa00450 Selenocompound metabolism	0.330747	1	2.62	HORVU4Hr1G002270.3	36	2	Up	0	K	5-methyltetrahydropteroyltriglutamate--homocysteine methyltransferase 2	---	1	3.10351e-28	154.94	SSAEDLEK(1)VATDLR	2	2.391	15	0.415	0.452	0.399	1.287	0.838	1.189	1.372	1.196	1.244	1.145	0.973	0.796	1.154	1.072	1.402	2.618	0.00228	1.137	0.506	3.011	3.83e-05	1.051	0.578	2.302	0.00178	2.866	0.000283
osa00520 Amino sugar and nucleotide sugar metabolism	0.840268	1	0.58	HORVU5Hr1G096370.1	64	2	Up	0	K	UDP-glucose 6-dehydrogenase family protein	---	1	0.000601637	79.311	GK(1)NLFFSTDVEK	2	2.1312	14	0.324	0.371	0.65	1.635	1.346	1.435	1.08		1.253	1.021	0.758	0.705	1.064	0.741	1.397	3.283	0.00504	1.778	0.00996	2.602	0.0376	1.093	0.658	1.847	0.055	2.381	0.035
osa00520 Amino sugar and nucleotide sugar metabolism	0.840268	1	0.58	HORVU5Hr1G096370.1	139	2	Up	0	K	UDP-glucose 6-dehydrogenase family protein	---	1	1.7283e-36	200.76	TAEAIEK(1)ILTHNSK	2	0.67271	14	0.595	0.708	0.678	1.1	0.885	1.118	1.198		0.976	1.108	1.149	0.956	0.95	0.862	1.49	1.566	0.00826	0.966	0.712	1.646	0.0166	0.988	0.962	1.622	0.00326	1.667	0.0518
osa00520 Amino sugar and nucleotide sugar metabolism	0.840268	1	0.58	HORVU5Hr1G096370.1	325	0.5	Down	0	K	UDP-glucose 6-dehydrogenase family protein	---	1	3.15203e-14	176.45	VVSSMFNTVSGK(1)K	2	-0.80904	26	1.178	1.248	1.602	0.704	0.468		0.783		0.901	1.063	1.221	1.17	0.862	0.977	0.92	0.436	0.023	0.509	0.023	0.627	0.0403	0.916	0.292	0.857	0.228	0.685	0.0214
osa00270 Cysteine and methionine metabolism	0.485078	3	1.17	HORVU2Hr1G110120.3	299	2	Up	0	K	Adenosylhomocysteinase	---	1	8.82158e-30	135.13	VAVVCGYGDVGK(1)GCAAALK	2	0.59692	15	0.067	0.062	0.183	1.73	0.963	1.439	1.183	1.377	1.419	1.332	0.99	1.038	1.332	0.989	1.043	13.244	0.00232	1.23	0.394	12.753	0.00164	1.183	0.182	10.769	0.00228	10.782	0.00226
osa00270 Cysteine and methionine metabolism	0.485078	3	1.17	HORVU4Hr1G002270.3	36	2	Up	0	K	5-methyltetrahydropteroyltriglutamate--homocysteine methyltransferase 2	---	1	3.10351e-28	154.94	SSAEDLEK(1)VATDLR	2	2.391	15	0.415	0.452	0.399	1.287	0.838	1.189	1.372	1.196	1.244	1.145	0.973	0.796	1.154	1.072	1.402	2.618	0.00228	1.137	0.506	3.011	3.83e-05	1.051	0.578	2.302	0.00178	2.866	0.000283
osa00270 Cysteine and methionine metabolism	0.485078	3	1.17	HORVU1Hr1G041250.5	241	2	Up	0	K	Malate dehydrogenase	---	1	2.60964e-08	121.69	K(1)LSSALSAASSACDHIR	3	3.2291	15	0.717	0.772	0.557	0.979	0.948	1.149	1.002	1.193	1.105	1	1.011	0.999	1.152	0.993	1.13	1.503	0.023	1.022	0.79	1.613	0.012	1.008	0.922	1.471	0.0572	1.601	0.0119
osa00710 Carbon fixation in photosynthetic organisms	0.034075	6	2.33	HORVU6Hr1G031830.4	203	2	Up	0	K	phosphoglycerate kinase	---	1	2.88322e-08	129.28	GAK(1)VILASHLGR	2	2.4119	14	0.701		0.634	1.102	1.008	1.195	0.916	1.068	1.061	0.955	1.091	0.982	1.086	0.989		1.65	0.00654	1.091	0.245	1.521	0.0113	0.978	0.772	1.512	0.00766	1.554	0.0234
osa00710 Carbon fixation in photosynthetic organisms	0.034075	6	2.33	HORVU7Hr1G088190.6	190	2	Up	0	K	Ribulose bisphosphate carboxylase large chain	---	1	0.00123546	72.038	LGLSAK(1)NYGR	2	2.2938	13	0.82	0.761	0.934	1.682	1.585		1.302	1.425	1.524	0.722		0.544	0.684	0.768	0.569	1.949	0.00362	2.581	0.0221	1.69	0.0022	2.103	0.0016	0.755	0.115	0.804	0.103
osa00710 Carbon fixation in photosynthetic organisms	0.034075	6	2.33	HORVU3Hr1G088540.1	383	2	Up	0	K	fructose-bisphosphate aldolase 2	---	1	2.43452e-18	126.63	GDATLGEGASESLHVK(1)DYK	3	2.3025	28	0.525	0.572	0.71	1.376	1.113	1.392	0.908	0.981	0.953	1.075	1.134	1.015	1.063	1.059	0.855	2.148	0.00266	1.204	0.0845	1.573	0.00764	0.955	0.608	1.784	0.00356	1.647	0.012
osa00710 Carbon fixation in photosynthetic organisms	0.034075	6	2.33	HORVU3Hr1G088540.1	43	2	Up	0	K	fructose-bisphosphate aldolase 2	---	1	3.24318e-40	194.55	YKDELIK(1)NAAYIGTPGK	2	-0.2976	30	0.56	0.7	0.616	1.261	1.165	0.973	0.868	1.099	1.042	0.974	1.219	1.137	1.046	1.02	1.012	1.812	0.0041	1.021	0.86	1.604	0.00808	0.978	0.739	1.775	0.00346	1.641	0.0167
osa00710 Carbon fixation in photosynthetic organisms	0.034075	6	2.33	HORVU3Hr1G088540.1	266	2	Up	0	K	fructose-bisphosphate aldolase 2	---	1	4.14541e-05	88.734	K(1)VTPEVIAEYTVR	2	-0.19993	15	0.413	0.468	0.38	1.639	1.206	1.283	0.913	0.995	0.841	1.212	0.931	0.848	1.071	1.093	1.303	3.274	0.000455	1.38	0.0843	2.18	0.000544	0.793	0.0433	2.372	0.00224	2.749	0.000315
osa00710 Carbon fixation in photosynthetic organisms	0.034075	6	2.33	HORVU3Hr1G013350.1	122	2	Up	0	K	triosephosphate isomerase	---	1	9.35258e-09	130.99	LRPEIQVAAQNCWVK(1)K	3	1.7066	29	0.44	0.52	0.504	1.041	0.941	1.014	1.193	1.306	1.304	0.919	0.984	0.919	1.117	1.087	1.142	2.046	0.000276	1.062	0.192	2.598	8.34e-05	1.137	0.0184	1.928	0.000301	2.286	9.96e-05
osa00710 Carbon fixation in photosynthetic organisms	0.034075	6	2.33	HORVU6Hr1G054520.3	288	2	Up	0	K	glyceraldehyde-3-phosphate dehydrogenase C2	---	1	2.70401e-31	179.31	PATYEQIK(1)AAIK	2	3.7856	36	0.563	0.679	0.728	1.384	1.089	1.4	1.011	1.051	1.051	0.791	0.876	0.848	1.137	1.097	0.961	1.966	0.00384	1.54	0.00814	1.58	0.004	0.974	0.678	1.277	0.0391	1.622	0.00618
osa00710 Carbon fixation in photosynthetic organisms	0.034075	6	2.33	HORVU6Hr1G054520.3	167	2	Up	0	K	glyceraldehyde-3-phosphate dehydrogenase C2	---	1	7.64605e-26	152.23	DAPMFVCGVNEK(1)EYK	2	0.87371	33	0.317		0.397	1.36	1.179	1.132	1.029	1.012	1.162	0.717	0.882	0.777	0.912	0.912	1.502	3.428	0.00154	1.545	0.00604	2.991	0.00166	0.963	0.954	2.218	0.00602	3.106	0.017
osa00710 Carbon fixation in photosynthetic organisms	0.034075	6	2.33	HORVU1Hr1G041250.5	241	2	Up	0	K	Malate dehydrogenase	---	1	2.60964e-08	121.69	K(1)LSSALSAASSACDHIR	3	3.2291	15	0.717	0.772	0.557	0.979	0.948	1.149	1.002	1.193	1.105	1	1.011	0.999	1.152	0.993	1.13	1.503	0.023	1.022	0.79	1.613	0.012	1.008	0.922	1.471	0.0572	1.601	0.0119
osa00310 Lysine degradation	0.136966	2	3	HORVU1Hr1G023630.1	370	2	Up	0	K	Dihydrolipoyl dehydrogenase	---	1	2.47071e-74	210.62	VPYTAGIGLHAIGVETDK(1)GGR	3	2.1773	15	0.711	0.655	0.636	1.504	1.02	1.338	0.988	1.079	1.042	0.976	0.938	0.909	1.156	0.717	1.114	1.929	0.00574	1.368	0.0616	1.553	0.000465	1.041	0.712	1.41	0.000923	1.492	0.0732
osa00310 Lysine degradation	0.136966	2	3	HORVU2Hr1G006250.1	240	0.5	Down	0	K	Dihydrolipoyllysine-residue succinyltransferase component of 2-oxoglutarate dehydrogenase complex	---	1	1.14889e-14	147.78	K(1)QAPKPTPSK	2	1.1696	12	1.906		1.789	0.618	0.423		0.763	0.882		0.327	1.41	0.396	0.972	1.561	0.946	0.282	0.0217	0.732	0.875	0.445	0.00936	0.709	0.238	0.385	0.14	0.628	0.102
osa00480 Glutathione metabolism	0.769031	2	0.75	HORVU3Hr1G074040.3	215	2	Up	0	K	Glutathione S-transferase 1	---	1	4.47946e-05	99.855	IK(1)NVLAVYEAR	2	1.8949	15	0.568	0.598	0.688	1.25	1.089	1.247	1.017	1.056	0.993	1.23	0.946	0.984	1.062	0.931	1.173	1.934	0.000836	1.135	0.233	1.654	0.00108	0.968	0.707	1.704	0.00606	1.708	0.00374
osa00480 Glutathione metabolism	0.769031	2	0.75	HORVU3Hr1G059060.2	438	2	Up	0	K	Isocitrate dehydrogenase [NADP]	---	1	1.63374e-09	142.51	MTK(1)DLALLVHGSSK	2	1.5495	38	0.444	0.519	0.601	1.33	1.086	1.297	1.24	1.08	1.223	0.845	1.05	0.875	1.188	1.091	1.045	2.374	0.0013	1.34	0.034	2.265	0.0011	1.066	0.335	1.771	0.00648	2.125	0.00134
osa04146 Peroxisome	0.758416	1	0.75	HORVU3Hr1G059060.2	438	2	Up	0	K	Isocitrate dehydrogenase [NADP]	---	1	1.63374e-09	142.51	MTK(1)DLALLVHGSSK	2	1.5495	38	0.444	0.519	0.601	1.33	1.086	1.297	1.24	1.08	1.223	0.845	1.05	0.875	1.188	1.091	1.045	2.374	0.0013	1.34	0.034	2.265	0.0011	1.066	0.335	1.771	0.00648	2.125	0.00134
osa00190 Oxidative phosphorylation	0.0441112	7	2.04	HORVU3Hr1G059320.2	126	2	Up	0	K	V-type proton ATPase subunit E	---	1	0.000595502	84.368	LK(1)EPAVLLR	2	2.3378	14	0.506	0.678	0.725	1.474	1.053	1.171	0.985	1.175	0.987		1.033	0.925	1.056	0.973	1.346	1.937	0.0111	1.259	0.198	1.649	0.0153	0.932	0.605	1.539	0.0589	1.768	0.0178
osa00190 Oxidative phosphorylation	0.0441112	7	2.04	HORVU6Hr1G069370.1	86	2	Up	0	K	delta subunit of Mt ATP synthase	---	1	5.14976e-14	136.94	VESEIGDVVGAVK(1)K	2	0.58652	13	0.435	0.387	0.483	1.417	1.019	1.259		1.06	1.314	1.129	1.007	0.801	0.861		1.597	2.831	0.000861	1.258	0.174	2.729	0.00318	0.966	0.986	2.251	0.00252	2.825	0.0268
osa00190 Oxidative phosphorylation	0.0441112	7	2.04	HORVU6Hr1G069370.1	107	2	Up	0	K	delta subunit of Mt ATP synthase	---	1	0.000236225	103.69	VK(1)AVTEIFAEAK	2	1.544	12	0.243	0.306		1.583		1.319	0.857		0.978	1.045	0.857	0.69	1.195	0.997	1.566	5.286	0.00768	1.679	0.0522	3.342	0.0118	0.732	0.192	3.148	0.0076	4.563	0.00418
osa00190 Oxidative phosphorylation	0.0441112	7	2.04	HORVU1Hr1G083840.2	281	2	Up	0	K	ATP synthase subunit beta	---	1	7.16291e-11	127.03	EMIESGVIK(1)LDDK	2	0.68699	39	0.154	0.078		2.445	1.78	2.026	1.028	0.868	1.118	0.514	0.378	0.471	0.733		1.235	17.963	0.00186	4.586	0.000301	8.661	0.00386	1.021	0.836	3.917	0.0149	8.483	0.0372
osa00190 Oxidative phosphorylation	0.0441112	7	2.04	HORVU1Hr1G083840.2	179	2	Up	0	K	ATP synthase subunit beta	---	1	4.43859e-09	106.11	IINVIGEPIDHK(1)GDIK	3	2.5857	17	0.55	0.748	0.653	1.223	0.991	1.073	1.042	1.129	1.12	1.032	0.963	1.035	1.045	1.003	1.169	1.685	0.00824	1.085	0.3	1.687	0.0046	1.023	0.668	1.553	0.00826	1.649	0.0072
osa00190 Oxidative phosphorylation	0.0441112	7	2.04	HORVU1Hr1G083840.2	148	2	Up	0	K	ATP synthase subunit beta	---	1	3.8446e-171	305.74	GQK(1)VLNTGSPITVPVGR	2	1.5387	24	0.604	0.594	0.53	1.195	0.974	1.163	0.998	1.117	1.219	0.914	0.997	0.836	0.968	0.982	1.652	1.928	0.001	1.213	0.0792	1.929	0.000762	0.926	0.807	1.59	0.0021	2.084	0.0176
osa00190 Oxidative phosphorylation	0.0441112	7	2.04	HORVU7Hr1G109770.1	147	2	Up	0	K	V-type ATP synthase alpha chain	---	1	0.000397717	83.438	TIAIK(1)SGDVYIPR	2	2.1121	13	0.357		0.447	1.004	1.08	0.952	1.074	1.161	1.082	1.354	0.923	1.211	1.044		1.158	2.517	0.00236	0.87	0.346	2.75	0.00148	1.004	0.928	2.892	0.0083	2.739	0.0146
osa00190 Oxidative phosphorylation	0.0441112	7	2.04	HORVU2Hr1G072660.2	125	0.5	Down	0	K	ATP synthase D chain, mitochondrial	---	1	0.00110115	100.84	IEK(1)EIAEMK	2	2.211	21	1.506		1.777	0.655		0.818	0.898	0.975	0.949		1.159	1.087		0.7	0.774	0.449	0.0284	0.656	0.066	0.573	0.00406	1.276	0.0153	0.684	0.0513	0.449	0.0144
osa00190 Oxidative phosphorylation	0.0441112	7	2.04	HORVU2Hr1G051740.1	188	2	Up	0	K	NADH-quinone oxidoreductase subunit F 1	---	1	0.00012281	124.81	GADWIVNEMK(1)K	2	1.7538	26	0.291	0.344	0.376	1.246	1.041	1.288	1.033	1.061	1.082	1.287	1.135	1.053	1.176	1.136	1.108	3.536	0.000223	1.029	0.771	3.141	0.000116	0.929	0.0278	3.437	0.000201	3.383	9.6e-05
osa00190 Oxidative phosphorylation	0.0441112	7	2.04	HORVU4Hr1G007850.2	732	2	Up	0	K	NADH-ubiquinone oxidoreductase 75 kDa subunit, mitochondrial	---	1	8.0624e-09	112.7	ASK(1)IMAQCSATLLK	2	0.49	27	0.553	0.705	0.716	1.185	0.988	1.138	1.029	1.087	1.128	1.011	0.998	0.979	1.089	1.026	1.205	1.677	0.00652	1.108	0.149	1.643	0.0046	0.977	0.709	1.514	0.0377	1.682	0.00544
osa00040 Pentose and glucuronate interconversions	0.394995	1	2.1	HORVU5Hr1G096370.1	64	2	Up	0	K	UDP-glucose 6-dehydrogenase family protein	---	1	0.000601637	79.311	GK(1)NLFFSTDVEK	2	2.1312	14	0.324	0.371	0.65	1.635	1.346	1.435	1.08		1.253	1.021	0.758	0.705	1.064	0.741	1.397	3.283	0.00504	1.778	0.00996	2.602	0.0376	1.093	0.658	1.847	0.055	2.381	0.035
osa00040 Pentose and glucuronate interconversions	0.394995	1	2.1	HORVU5Hr1G096370.1	139	2	Up	0	K	UDP-glucose 6-dehydrogenase family protein	---	1	1.7283e-36	200.76	TAEAIEK(1)ILTHNSK	2	0.67271	14	0.595	0.708	0.678	1.1	0.885	1.118	1.198		0.976	1.108	1.149	0.956	0.95	0.862	1.49	1.566	0.00826	0.966	0.712	1.646	0.0166	0.988	0.962	1.622	0.00326	1.667	0.0518
osa00040 Pentose and glucuronate interconversions	0.394995	1	2.1	HORVU5Hr1G096370.1	325	0.5	Down	0	K	UDP-glucose 6-dehydrogenase family protein	---	1	3.15203e-14	176.45	VVSSMFNTVSGK(1)K	2	-0.80904	26	1.178	1.248	1.602	0.704	0.468		0.783		0.901	1.063	1.221	1.17	0.862	0.977	0.92	0.436	0.023	0.509	0.023	0.627	0.0403	0.916	0.292	0.857	0.228	0.685	0.0214
osa00562 Inositol phosphate metabolism	0.259833	1	3.5	HORVU3Hr1G013350.1	122	2	Up	0	K	triosephosphate isomerase	---	1	9.35258e-09	130.99	LRPEIQVAAQNCWVK(1)K	3	1.7066	29	0.44	0.52	0.504	1.041	0.941	1.014	1.193	1.306	1.304	0.919	0.984	0.919	1.117	1.087	1.142	2.046	0.000276	1.062	0.192	2.598	8.34e-05	1.137	0.0184	1.928	0.000301	2.286	9.96e-05
osa04016 MAPK signaling pathway - plant	0.553617	1	1.31	HORVU1Hr1G055440.1	87	2	Up	0	K	Nucleoside diphosphate kinase family protein	---	1	2.27892e-51	177.41	K(1)IIGATNPLASEPGTIR	2	2.4615	15	0.266	0.388	0.428	1.403	0.965	1.036	0.848	1.029	1.139	0.938	0.903	0.967	1.033	1.113	2.111	3.146	0.00338	1.212	0.198	2.787	0.00356	0.708	0.287	2.595	0.0219	3.934	0.0077
osa00670 One carbon pool by folate	0.505897	1	1.5	HORVU2Hr1G103130.3	191	2	Up	0	K	Aminomethyltransferase	---	1	1.76779e-51	190.37	QYDAVVTK(1)MPFVPTK	2	0.47278	40	0.312	0.319	0.376	2.09	0.765	0.972	0.948	1.642	1.411	0.741	1.521	1.322	0.709	0.87	0.602	3.8	0.0158	1.068	0.972	3.973	0.00146	1.834	0.0387	3.559	0.00572	2.166	0.00328
osa04141 Protein processing in endoplasmic reticulum	0.585347	2	1.05	HORVU5Hr1G113180.1	253	2	Up	0	K	Heat shock 70 kDa protein 3	---	1	2.88629e-11	162.8	MVNHFVQEFK(1)R	3	4.0717	53	0.564		0.66	1.043	0.975	1.006	0.962	1.196	1.274	1.028	0.993	1.019	1.1	1.077	1.055	1.647	0.00428	0.995	0.814	1.869	0.0155	1.062	0.599	1.656	0.0035	1.76	0.00256
osa04141 Protein processing in endoplasmic reticulum	0.585347	2	1.05	HORVU4Hr1G043910.1	133	2	Up	0	K	Protein disulfide-isomerase	---	1	1.60931e-11	121.86	AAQLLSK(1)HDPAIVLAK	2	1.2062	14		0.506	0.557	1.06	0.83	0.945	1.116	1.008	1.21	1.26	1.002	0.913	0.826	0.925	1.511	1.778	0.01	0.893	0.412	2.091	0.00244	1.022	0.79	1.991	0.0132	2.046	0.067
osa00280 Valine, leucine and isoleucine degradation	0.822803	1	0.62	HORVU1Hr1G023630.1	370	2	Up	0	K	Dihydrolipoyl dehydrogenase	---	1	2.47071e-74	210.62	VPYTAGIGLHAIGVETDK(1)GGR	3	2.1773	15	0.711	0.655	0.636	1.504	1.02	1.338	0.988	1.079	1.042	0.976	0.938	0.909	1.156	0.717	1.114	1.929	0.00574	1.368	0.0616	1.553	0.000465	1.041	0.712	1.41	0.000923	1.492	0.0732
osa03010 Ribosome	0.576492	10	0.99	HORVU5Hr1G104720.1	83	2	Up	0	K	30S ribosomal protein S13	---	1	0.00645883	103.8	KADIDMNK(1)R	2	1.6795	8		0.494	0.59	0.994	1.187			1.205	1.219		1.067		1.23			2.012	0.0308	1.022		2.236	0.0119	0.985		1.969		2.269
osa03010 Ribosome	0.576492	10	0.99	HORVU3Hr1G084310.1	129	2	Up	0	K	60S ribosomal protein L1-A	---	1	1.53654e-05	86.243	K(1)YHAFLASEAIIK	3	3.5348	18		0.514	0.507	1.053	1.066		1.059	1.195	1.098	1.003	1.121	0.975	1.22	1.079	0.973	2.075	0.000159	1.026	0.656	2.189	0.000459	1.024	0.734	2.024	0.00104	2.136	0.00296
osa03010 Ribosome	0.576492	10	0.99	HORVU1Hr1G024710.2	125	2	Up	0	K	60S ribosomal protein L10-2	---	1	4.37502e-07	126.29	INK(1)MLSCAGADR	2	0.29035	22	0.666	0.693	0.603	1.196	0.874	1.108	1.081	1.438	1.303	0.83	1.113	1.017	1.178	1.01	0.937	1.62	0.00996	1.074	0.615	1.948	0.0021	1.223	0.138	1.509	0.0135	1.593	0.00426
osa03010 Ribosome	0.576492	10	0.99	HORVU4Hr1G075710.1	327	2	Up	0	K	60S ribosomal protein L4-1	---	1	6.44468e-39	171.2	LINSDEVQSVVK(1)PINK	2	0.013602	17	0.21	0.132		1.107	0.731	0.684	1.209	1.237	1.442	1.539	0.797	1.207	1.394	0.813	1.49	4.916	0.00872	0.712	0.25	7.579	0.00164	1.052	0.704	6.906	0.00786	7.207	0.00736
osa03010 Ribosome	0.576492	10	0.99	HORVU7Hr1G075360.2	32	2	Up	0	K	60S acidic ribosomal protein family	---	1	0.000419123	83.623	IATVVK(1)AAGIK	2	2.1638	15	0.653	0.65	0.761	1.078	0.977	1.071	0.946	1.315	1.248	1.131	1.201	1.129	0.952		0.906	1.515	0.00236	0.903	0.0532	1.7	0.0103	1.259	0.196	1.677	0.000737	1.35	0.0223
osa03010 Ribosome	0.576492	10	0.99	HORVU1Hr1G023660.1	30	2	Up	0	K	ubiquitin 5	---	1	8.67337e-06	134.66	MQIFVK(1)TLTGK	2	0.99829	27	0.366	0.376	0.389	2.175	1.359	1.284	0.929	1	1.089	1.152	0.763	0.74	0.966	0.783	1.418	4.26	0.0137	1.815	0.0554	2.668	3.87e-05	0.953	0.919	2.347	0.0286	2.8	0.0293
osa03010 Ribosome	0.576492	10	0.99	HORVU4Hr1G055230.1	127	2	Up	0	K	40S ribosomal protein S7	---	1	3.32114e-08	134.2	FSGK(1)DVVFVATR	2	1.7088	16	0.292	0.406	0.353	1.441	1.073	1.132	1.109	1.116	1.183	1.051	1.217	0.882	1.16	1.298	1.619	3.469	0.0007	1.157	0.323	3.243	0.000263	0.836	0.165	2.997	0.00118	3.879	0.000582
osa03010 Ribosome	0.576492	10	0.99	HORVU1Hr1G042220.1	77	2	Up	0	K	40S ribosomal protein S17-4	---	1	5.51285e-09	145.75	VLEEVSILQSK(1)R	2	1.3211	15	0.411	0.51	0.502	1.321	0.936	1.274	1.136	1.319	1.096	0.911	1.005	0.944	1.157	0.933	1.472	2.481	0.00224	1.235	0.151	2.495	0.000519	0.997	0.943	2.01	0.000736	2.503	0.0037
osa03010 Ribosome	0.576492	10	0.99	HORVU4Hr1G001220.3	59	2	Up	0	K	40S ribosomal protein S25-4	---	1	9.45678e-08	110.88	YK(1)QITPSVLSER	2	1.71	15	0.538	0.717	0.619	1.032	1.081	0.864	1.027	1.106	1.041	1.162	1.225	0.959	1.204	1.111	1.032	1.589	0.0123	0.89	0.315	1.694	0.00344	0.948	0.36	1.785	0.00644	1.786	0.00342
osa03010 Ribosome	0.576492	10	0.99	HORVU7Hr1G002060.1	23	2	Up	0	K	Ribosomal protein L6 family	---	1	2.39858e-06	127.93	VSAK(1)MISVTGPR	2	1.1373	14	0.499	0.359	0.579	1.322	1.179	1.262	1.051	1.083		1.123	1.033	1.13	1.147	1.099	1.039	2.619	0.0025	1.145	0.0373	2.228	0.0206	0.974	0.561	2.287	0.00422	2.286	0.00422
osa00053 Ascorbate and aldarate metabolism	0.758416	1	0.75	HORVU5Hr1G096370.1	64	2	Up	0	K	UDP-glucose 6-dehydrogenase family protein	---	1	0.000601637	79.311	GK(1)NLFFSTDVEK	2	2.1312	14	0.324	0.371	0.65	1.635	1.346	1.435	1.08		1.253	1.021	0.758	0.705	1.064	0.741	1.397	3.283	0.00504	1.778	0.00996	2.602	0.0376	1.093	0.658	1.847	0.055	2.381	0.035
osa00053 Ascorbate and aldarate metabolism	0.758416	1	0.75	HORVU5Hr1G096370.1	139	2	Up	0	K	UDP-glucose 6-dehydrogenase family protein	---	1	1.7283e-36	200.76	TAEAIEK(1)ILTHNSK	2	0.67271	14	0.595	0.708	0.678	1.1	0.885	1.118	1.198		0.976	1.108	1.149	0.956	0.95	0.862	1.49	1.566	0.00826	0.966	0.712	1.646	0.0166	0.988	0.962	1.622	0.00326	1.667	0.0518
osa00053 Ascorbate and aldarate metabolism	0.758416	1	0.75	HORVU5Hr1G096370.1	325	0.5	Down	0	K	UDP-glucose 6-dehydrogenase family protein	---	1	3.15203e-14	176.45	VVSSMFNTVSGK(1)K	2	-0.80904	26	1.178	1.248	1.602	0.704	0.468		0.783		0.901	1.063	1.221	1.17	0.862	0.977	0.92	0.436	0.023	0.509	0.023	0.627	0.0403	0.916	0.292	0.857	0.228	0.685	0.0214
osa00240 Pyrimidine metabolism	0.505897	1	1.5	HORVU1Hr1G055440.1	87	2	Up	0	K	Nucleoside diphosphate kinase family protein	---	1	2.27892e-51	177.41	K(1)IIGATNPLASEPGTIR	2	2.4615	15	0.266	0.388	0.428	1.403	0.965	1.036	0.848	1.029	1.139	0.938	0.903	0.967	1.033	1.113	2.111	3.146	0.00338	1.212	0.198	2.787	0.00356	0.708	0.287	2.595	0.0219	3.934	0.0077
osa00010 Glycolysis / Gluconeogenesis	0.0231456	8	2.15	HORVU7Hr1G072650.1	469	2	Up	0	K	Dihydrolipoyllysine-residue acetyltransferase component of pyruvate dehydrogenase complex	---	1	2.23066e-47	181.44	GNK(1)VVEPVMDNDGTEK	2	1.2312	32	0.609	0.651	0.712	1.312	1.245	1.26	0.985	1.387	1.048	0.986	1.087		0.883	0.908	0.856	1.936	0.00016	1.228	0.0159	1.734	0.00916	1.292	0.0831	1.577	0.00698	1.342	0.0036
osa00010 Glycolysis / Gluconeogenesis	0.0231456	8	2.15	HORVU1Hr1G023630.1	370	2	Up	0	K	Dihydrolipoyl dehydrogenase	---	1	2.47071e-74	210.62	VPYTAGIGLHAIGVETDK(1)GGR	3	2.1773	15	0.711	0.655	0.636	1.504	1.02	1.338	0.988	1.079	1.042	0.976	0.938	0.909	1.156	0.717	1.114	1.929	0.00574	1.368	0.0616	1.553	0.000465	1.041	0.712	1.41	0.000923	1.492	0.0732
osa00010 Glycolysis / Gluconeogenesis	0.0231456	8	2.15	HORVU6Hr1G031830.4	203	2	Up	0	K	phosphoglycerate kinase	---	1	2.88322e-08	129.28	GAK(1)VILASHLGR	2	2.4119	14	0.701		0.634	1.102	1.008	1.195	0.916	1.068	1.061	0.955	1.091	0.982	1.086	0.989		1.65	0.00654	1.091	0.245	1.521	0.0113	0.978	0.772	1.512	0.00766	1.554	0.0234
osa00010 Glycolysis / Gluconeogenesis	0.0231456	8	2.15	HORVU3Hr1G088540.1	383	2	Up	0	K	fructose-bisphosphate aldolase 2	---	1	2.43452e-18	126.63	GDATLGEGASESLHVK(1)DYK	3	2.3025	28	0.525	0.572	0.71	1.376	1.113	1.392	0.908	0.981	0.953	1.075	1.134	1.015	1.063	1.059	0.855	2.148	0.00266	1.204	0.0845	1.573	0.00764	0.955	0.608	1.784	0.00356	1.647	0.012
osa00010 Glycolysis / Gluconeogenesis	0.0231456	8	2.15	HORVU3Hr1G088540.1	43	2	Up	0	K	fructose-bisphosphate aldolase 2	---	1	3.24318e-40	194.55	YKDELIK(1)NAAYIGTPGK	2	-0.2976	30	0.56	0.7	0.616	1.261	1.165	0.973	0.868	1.099	1.042	0.974	1.219	1.137	1.046	1.02	1.012	1.812	0.0041	1.021	0.86	1.604	0.00808	0.978	0.739	1.775	0.00346	1.641	0.0167
osa00010 Glycolysis / Gluconeogenesis	0.0231456	8	2.15	HORVU3Hr1G088540.1	266	2	Up	0	K	fructose-bisphosphate aldolase 2	---	1	4.14541e-05	88.734	K(1)VTPEVIAEYTVR	2	-0.19993	15	0.413	0.468	0.38	1.639	1.206	1.283	0.913	0.995	0.841	1.212	0.931	0.848	1.071	1.093	1.303	3.274	0.000455	1.38	0.0843	2.18	0.000544	0.793	0.0433	2.372	0.00224	2.749	0.000315
osa00010 Glycolysis / Gluconeogenesis	0.0231456	8	2.15	HORVU3Hr1G013350.1	122	2	Up	0	K	triosephosphate isomerase	---	1	9.35258e-09	130.99	LRPEIQVAAQNCWVK(1)K	3	1.7066	29	0.44	0.52	0.504	1.041	0.941	1.014	1.193	1.306	1.304	0.919	0.984	0.919	1.117	1.087	1.142	2.046	0.000276	1.062	0.192	2.598	8.34e-05	1.137	0.0184	1.928	0.000301	2.286	9.96e-05
osa00010 Glycolysis / Gluconeogenesis	0.0231456	8	2.15	HORVU5Hr1G002040.4	394	2	Up	0	K	Enolase	---	1	7.61007e-09	141.44	AIQEK(1)SCNALLLK	2	0.67292	19	0.567	0.68	0.671	1.268	0.956	1.167	0.942	1.178	1.214	1.127	1.148	0.774	1.053	1.009	1.004	1.768	0.00518	1.112	0.494	1.738	0.00516	1.087	0.393	1.59	0.033	1.599	0.00144
osa00010 Glycolysis / Gluconeogenesis	0.0231456	8	2.15	HORVU6Hr1G054520.3	288	2	Up	0	K	glyceraldehyde-3-phosphate dehydrogenase C2	---	1	2.70401e-31	179.31	PATYEQIK(1)AAIK	2	3.7856	36	0.563	0.679	0.728	1.384	1.089	1.4	1.011	1.051	1.051	0.791	0.876	0.848	1.137	1.097	0.961	1.966	0.00384	1.54	0.00814	1.58	0.004	0.974	0.678	1.277	0.0391	1.622	0.00618
osa00010 Glycolysis / Gluconeogenesis	0.0231456	8	2.15	HORVU6Hr1G054520.3	167	2	Up	0	K	glyceraldehyde-3-phosphate dehydrogenase C2	---	1	7.64605e-26	152.23	DAPMFVCGVNEK(1)EYK	2	0.87371	33	0.317		0.397	1.36	1.179	1.132	1.029	1.012	1.162	0.717	0.882	0.777	0.912	0.912	1.502	3.428	0.00154	1.545	0.00604	2.991	0.00166	0.963	0.954	2.218	0.00602	3.106	0.017
osa00010 Glycolysis / Gluconeogenesis	0.0231456	8	2.15	HORVU6Hr1G076810.1	336	2	Up	0	K	Pyruvate dehydrogenase E1 component subunit alpha	---	1	1.2246e-19	135.24	K(1)LILAHDLATPAELK	3	2.6144	21	0.542	0.587	0.478	1.428	1.021	1.211	1.063	0.963	1.014	1.08	1.141	1.034	1.068		1.234	2.278	0.002	1.124	0.342	1.892	0.000641	0.88	0.15	2.026	0.000436	2.149	0.00388
osa00230 Purine metabolism	0.671289	1	0.95	HORVU1Hr1G055440.1	87	2	Up	0	K	Nucleoside diphosphate kinase family protein	---	1	2.27892e-51	177.41	K(1)IIGATNPLASEPGTIR	2	2.4615	15	0.266	0.388	0.428	1.403	0.965	1.036	0.848	1.029	1.139	0.938	0.903	0.967	1.033	1.113	2.111	3.146	0.00338	1.212	0.198	2.787	0.00356	0.708	0.287	2.595	0.0219	3.934	0.0077
osa00640 Propanoate metabolism	0.282142	2	1.91	HORVU1Hr1G023630.1	370	2	Up	0	K	Dihydrolipoyl dehydrogenase	---	1	2.47071e-74	210.62	VPYTAGIGLHAIGVETDK(1)GGR	3	2.1773	15	0.711	0.655	0.636	1.504	1.02	1.338	0.988	1.079	1.042	0.976	0.938	0.909	1.156	0.717	1.114	1.929	0.00574	1.368	0.0616	1.553	0.000465	1.041	0.712	1.41	0.000923	1.492	0.0732
osa00640 Propanoate metabolism	0.282142	2	1.91	HORVU6Hr1G058210.1	70	2	Up	0	K	Succinyl-CoA ligase [ADP-forming] subunit beta	---	1	0.000171576	78.932	NVFPSEK(1)EIVVK	2	2.5699	15	0.534	0.638	0.727	1.347	0.982	1.285	0.991	1.092	1.04	0.942	1.051	0.862	1.054	1.062	1.213	1.903	0.00848	1.266	0.114	1.645	0.00574	0.938	0.308	1.503	0.0178	1.753	0.00484
osa00640 Propanoate metabolism	0.282142	2	1.91	HORVU6Hr1G058210.1	188	2	Up	0	K	Succinyl-CoA ligase [ADP-forming] subunit beta	---	1	3.01724e-38	169.52	VPVDVFK(1)GITDEDAAK	2	1.0084	15	0.482	0.526	0.59	1.455	1.2	1.039	0.912	0.953	0.99	1.371	1.007	1	1.04	1.179	0.986	2.312	0.00186	1.094	0.558	1.787	0.000762	0.891	0.123	2.114	0.00344	2.006	0.000916
osa03018 RNA degradation	0.00994402	4	4.2	HORVU3Hr1G073230.1	628	2	Up	0	K	Chaperone protein DnaK	---	1	0.000274435	74.849	AEMASDDIEK(1)IK	2	0.37398	19	0.677	0.745	0.711	1.155		1.167	1.265	1.299	1.107		0.996	0.787	1.125			1.633	0.000842	1.302	0.148	1.721	0.000676	1.088		1.254	0.103	1.582
osa03018 RNA degradation	0.00994402	4	4.2	HORVU1Hr1G079910.6	401	2	Up	0	K	60 kDa chaperonin	---	0.985592	7.52742e-25	141.87	ESLENNTAMFDK(0.014)EK(0.986)AQER	3	2.158	16	0.626	0.683	0.71	1.175	0.834	1.16	1.145	1.119	1.213	1.012		1.144	1.006	1.154	0.919	1.57	0.0204	0.98	0.854	1.722	0.000256	1.129	0.15	1.602	0.00576	1.525	0.00528
osa03018 RNA degradation	0.00994402	4	4.2	HORVU1Hr1G038680.8	150	2	Up	0	K	60 kDa chaperonin 1	---	1	3.65216e-14	149.58	TVIIEQSFGAPK(1)VTK	2	2.3365	22	0.308	0.587	0.539	1.296	1.036	0.806	0.99	1.048	1.143	0.976	1.313	0.841	1.282	1.033	1.574	2.188	0.0304	1.003	0.995	2.218	0.0157	0.818	0.217	2.183	0.0292	2.712	0.0124
osa03018 RNA degradation	0.00994402	4	4.2	HORVU5Hr1G002040.4	394	2	Up	0	K	Enolase	---	1	7.61007e-09	141.44	AIQEK(1)SCNALLLK	2	0.67292	19	0.567	0.68	0.671	1.268	0.956	1.167	0.942	1.178	1.214	1.127	1.148	0.774	1.053	1.009	1.004	1.768	0.00518	1.112	0.494	1.738	0.00516	1.087	0.393	1.59	0.033	1.599	0.00144
osa04145 Phagosome	0.096646	3	2.62	HORVU3Hr1G059320.2	126	2	Up	0	K	V-type proton ATPase subunit E	---	1	0.000595502	84.368	LK(1)EPAVLLR	2	2.3378	14	0.506	0.678	0.725	1.474	1.053	1.171	0.985	1.175	0.987		1.033	0.925	1.056	0.973	1.346	1.937	0.0111	1.259	0.198	1.649	0.0153	0.932	0.605	1.539	0.0589	1.768	0.0178
osa04145 Phagosome	0.096646	3	2.62	HORVU7Hr1G109770.1	147	2	Up	0	K	V-type ATP synthase alpha chain	---	1	0.000397717	83.438	TIAIK(1)SGDVYIPR	2	2.1121	13	0.357		0.447	1.004	1.08	0.952	1.074	1.161	1.082	1.354	0.923	1.211	1.044		1.158	2.517	0.00236	0.87	0.346	2.75	0.00148	1.004	0.928	2.892	0.0083	2.739	0.0146
osa04145 Phagosome	0.096646	3	2.62	HORVU4Hr1G009520.1	394	2	Up	0	K	tubulin alpha-4 chain	---	1	2.65706e-05	101.82	IDHK(1)FDLMYAK	2	4.0311	20	0.517	0.53	0.42	1.075	0.91	1.323	1.003	1.171	1.364	0.83	0.898	0.793	1.302	1.299	1.72	2.255	0.00352	1.312	0.084	2.412	0.0016	0.819	0.197	1.718	0.00268	2.945	0.000821
osa03040 Spliceosome	0.596815	1	1.17	HORVU5Hr1G113180.1	253	2	Up	0	K	Heat shock 70 kDa protein 3	---	1	2.88629e-11	162.8	MVNHFVQEFK(1)R	3	4.0717	53	0.564		0.66	1.043	0.975	1.006	0.962	1.196	1.274	1.028	0.993	1.019	1.1	1.077	1.055	1.647	0.00428	0.995	0.814	1.869	0.0155	1.062	0.599	1.656	0.0035	1.76	0.00256
osa00051 Fructose and mannose metabolism	0.319241	2	1.75	HORVU3Hr1G088540.1	383	2	Up	0	K	fructose-bisphosphate aldolase 2	---	1	2.43452e-18	126.63	GDATLGEGASESLHVK(1)DYK	3	2.3025	28	0.525	0.572	0.71	1.376	1.113	1.392	0.908	0.981	0.953	1.075	1.134	1.015	1.063	1.059	0.855	2.148	0.00266	1.204	0.0845	1.573	0.00764	0.955	0.608	1.784	0.00356	1.647	0.012
osa00051 Fructose and mannose metabolism	0.319241	2	1.75	HORVU3Hr1G088540.1	43	2	Up	0	K	fructose-bisphosphate aldolase 2	---	1	3.24318e-40	194.55	YKDELIK(1)NAAYIGTPGK	2	-0.2976	30	0.56	0.7	0.616	1.261	1.165	0.973	0.868	1.099	1.042	0.974	1.219	1.137	1.046	1.02	1.012	1.812	0.0041	1.021	0.86	1.604	0.00808	0.978	0.739	1.775	0.00346	1.641	0.0167
osa00051 Fructose and mannose metabolism	0.319241	2	1.75	HORVU3Hr1G088540.1	266	2	Up	0	K	fructose-bisphosphate aldolase 2	---	1	4.14541e-05	88.734	K(1)VTPEVIAEYTVR	2	-0.19993	15	0.413	0.468	0.38	1.639	1.206	1.283	0.913	0.995	0.841	1.212	0.931	0.848	1.071	1.093	1.303	3.274	0.000455	1.38	0.0843	2.18	0.000544	0.793	0.0433	2.372	0.00224	2.749	0.000315
osa00051 Fructose and mannose metabolism	0.319241	2	1.75	HORVU3Hr1G013350.1	122	2	Up	0	K	triosephosphate isomerase	---	1	9.35258e-09	130.99	LRPEIQVAAQNCWVK(1)K	3	1.7066	29	0.44	0.52	0.504	1.041	0.941	1.014	1.193	1.306	1.304	0.919	0.984	0.919	1.117	1.087	1.142	2.046	0.000276	1.062	0.192	2.598	8.34e-05	1.137	0.0184	1.928	0.000301	2.286	9.96e-05
osa00500 Starch and sucrose metabolism	0.596815	1	1.17	HORVU7Hr1G033230.8	38	2	Up	0	K	sucrose synthase 4	---	1	4.27694e-07	130.31	YVHQGK(1)GMLQR	3	2.4896	28	0.768	0.592	0.615	0.869	1.096	1.027	1.286	1.471	1.085	1.007	0.891	0.85	0.899	1.062	1.02	1.515	0.0173	1.089	0.387	1.945	0.00516	1.289	0.0703	1.391	0.0249	1.509	0.0121
osa00500 Starch and sucrose metabolism	0.596815	1	1.17	HORVU7Hr1G033230.8	351	2	Up	0	K	sucrose synthase 4	---	1	2.08401e-20	130.99	LEK(1)VIGTEHTDILR	3	3.608	27	0.514		0.396	1.16	0.801	1.04	0.914	1.13	1.373	0.928	1.133	1.102	0.973	0.872	0.923	2.199	0.0197	0.949	0.657	2.503	0.0149	1.234	0.179	2.317	0.0068	2.028	0.00656
osa04144 Endocytosis	0.596815	1	1.17	HORVU5Hr1G113180.1	253	2	Up	0	K	Heat shock 70 kDa protein 3	---	1	2.88629e-11	162.8	MVNHFVQEFK(1)R	3	4.0717	53	0.564		0.66	1.043	0.975	1.006	0.962	1.196	1.274	1.028	0.993	1.019	1.1	1.077	1.055	1.647	0.00428	0.995	0.814	1.869	0.0155	1.062	0.599	1.656	0.0035	1.76	0.00256
osa00630 Glyoxylate and dicarboxylate metabolism	0.00451651	7	3.06	HORVU2Hr1G103130.3	191	2	Up	0	K	Aminomethyltransferase	---	1	1.76779e-51	190.37	QYDAVVTK(1)MPFVPTK	2	0.47278	40	0.312	0.319	0.376	2.09	0.765	0.972	0.948	1.642	1.411	0.741	1.521	1.322	0.709	0.87	0.602	3.8	0.0158	1.068	0.972	3.973	0.00146	1.834	0.0387	3.559	0.00572	2.166	0.00328
osa00630 Glyoxylate and dicarboxylate metabolism	0.00451651	7	3.06	HORVU1Hr1G023630.1	370	2	Up	0	K	Dihydrolipoyl dehydrogenase	---	1	2.47071e-74	210.62	VPYTAGIGLHAIGVETDK(1)GGR	3	2.1773	15	0.711	0.655	0.636	1.504	1.02	1.338	0.988	1.079	1.042	0.976	0.938	0.909	1.156	0.717	1.114	1.929	0.00574	1.368	0.0616	1.553	0.000465	1.041	0.712	1.41	0.000923	1.492	0.0732
osa00630 Glyoxylate and dicarboxylate metabolism	0.00451651	7	3.06	HORVU7Hr1G088190.6	190	2	Up	0	K	Ribulose bisphosphate carboxylase large chain	---	1	0.00123546	72.038	LGLSAK(1)NYGR	2	2.2938	13	0.82	0.761	0.934	1.682	1.585		1.302	1.425	1.524	0.722		0.544	0.684	0.768	0.569	1.949	0.00362	2.581	0.0221	1.69	0.0022	2.103	0.0016	0.755	0.115	0.804	0.103
osa00630 Glyoxylate and dicarboxylate metabolism	0.00451651	7	3.06	HORVU7Hr1G047700.3	230	2	Up	0	K	formate dehydrogenase	---	1	1.13907e-13	127.03	LQINPELEK(1)EIGAK	2	2.0606	15	0.745	0.77	0.728	1.561	1.116	1.361	1.236	1.07	1.283	0.816	0.714	0.595	0.894	0.793	1.341	1.8	0.00424	1.9	0.00868	1.6	0.00126	1.185	0.315	0.947	0.541	1.35	0.228
osa00630 Glyoxylate and dicarboxylate metabolism	0.00451651	7	3.06	HORVU0Hr1G018380.1	83	2	Up	0	K	Glycine cleavage system H protein	---	1	4.38227e-05	112.93	DLK(1)YADTHEWVK	2	1.9599	13	0.411		0.539	0.902	0.85	0.844		1.193	1.4	1.455	1.126	0.905	1.039	1.228	0.708	1.822	0.0101	0.745	0.185	2.729	0.0234	1.307	0.276	2.446	0.0226	2.088	0.054
osa00630 Glyoxylate and dicarboxylate metabolism	0.00451651	7	3.06	HORVU1Hr1G041250.5	241	2	Up	0	K	Malate dehydrogenase	---	1	2.60964e-08	121.69	K(1)LSSALSAASSACDHIR	3	3.2291	15	0.717	0.772	0.557	0.979	0.948	1.149	1.002	1.193	1.105	1	1.011	0.999	1.152	0.993	1.13	1.503	0.023	1.022	0.79	1.613	0.012	1.008	0.922	1.471	0.0572	1.601	0.0119
osa00630 Glyoxylate and dicarboxylate metabolism	0.00451651	7	3.06	HORVU4Hr1G080640.1	792	2	Up	0	K	Aconitate hydratase 1	---	1	4.18031e-10	124.69	YK(1)NEGHDTIILAGAEYGSGSSR	3	1.9327	20	0.58	0.652	0.581	1.182	0.77	1.01	0.943	0.874	1.095	1.128	1.178	1.21	1.198	1.275	1.073	1.634	0.0219	0.842	0.216	1.606	0.00356	0.821	0.0752	1.939	0.000115	1.956	0.00046
osa00630 Glyoxylate and dicarboxylate metabolism	0.00451651	7	3.06	HORVU4Hr1G080640.1	378	2	Up	0	K	Aconitate hydratase 1	---	1	5.41829e-41	207.12	ANNMFVDYK(1)QVQAER	2	0.037239	30	0.328	0.594	0.482	1.233	0.956	1.035	0.955	1.03	1.06	1.4	1.118	0.939	1.08	1.015	1.465	2.296	0.0107	0.933	0.676	2.169	0.0105	0.855	0.288	2.462	0.0118	2.536	0.0104
osa00940 Phenylpropanoid biosynthesis	0.782082	1	0.7	HORVU2Hr1G125110.6	112	2	Up	0	K	Peroxidase superfamily protein	---	1	5.072e-29	126.46	AK(1)VHAACGPTVSCADISALATR	3	1.5047	14	0.432	0.527		1.34	1.073	1.129	1.003	1.182	1.15	1.164	1.153	0.884	0.936	0.844	0.888	2.462	0.00422	1.107	0.405	2.318	0.0034	1.25	0.0198	2.225	0.0103	1.855	0.00502
osa00260 Glycine, serine and threonine metabolism	0.18827	3	1.97	HORVU2Hr1G103130.3	191	2	Up	0	K	Aminomethyltransferase	---	1	1.76779e-51	190.37	QYDAVVTK(1)MPFVPTK	2	0.47278	40	0.312	0.319	0.376	2.09	0.765	0.972	0.948	1.642	1.411	0.741	1.521	1.322	0.709	0.87	0.602	3.8	0.0158	1.068	0.972	3.973	0.00146	1.834	0.0387	3.559	0.00572	2.166	0.00328
osa00260 Glycine, serine and threonine metabolism	0.18827	3	1.97	HORVU1Hr1G023630.1	370	2	Up	0	K	Dihydrolipoyl dehydrogenase	---	1	2.47071e-74	210.62	VPYTAGIGLHAIGVETDK(1)GGR	3	2.1773	15	0.711	0.655	0.636	1.504	1.02	1.338	0.988	1.079	1.042	0.976	0.938	0.909	1.156	0.717	1.114	1.929	0.00574	1.368	0.0616	1.553	0.000465	1.041	0.712	1.41	0.000923	1.492	0.0732
osa00260 Glycine, serine and threonine metabolism	0.18827	3	1.97	HORVU0Hr1G018380.1	83	2	Up	0	K	Glycine cleavage system H protein	---	1	4.38227e-05	112.93	DLK(1)YADTHEWVK	2	1.9599	13	0.411		0.539	0.902	0.85	0.844		1.193	1.4	1.455	1.126	0.905	1.039	1.228	0.708	1.822	0.0101	0.745	0.185	2.729	0.0234	1.307	0.276	2.446	0.0226	2.088	0.054
osa00020 Citrate cycle (TCA cycle)	0.00822152	8	2.55	HORVU1Hr1G023630.1	370	2	Up	0	K	Dihydrolipoyl dehydrogenase	---	1	2.47071e-74	210.62	VPYTAGIGLHAIGVETDK(1)GGR	3	2.1773	15	0.711	0.655	0.636	1.504	1.02	1.338	0.988	1.079	1.042	0.976	0.938	0.909	1.156	0.717	1.114	1.929	0.00574	1.368	0.0616	1.553	0.000465	1.041	0.712	1.41	0.000923	1.492	0.0732
osa00020 Citrate cycle (TCA cycle)	0.00822152	8	2.55	HORVU3Hr1G059060.2	438	2	Up	0	K	Isocitrate dehydrogenase [NADP]	---	1	1.63374e-09	142.51	MTK(1)DLALLVHGSSK	2	1.5495	38	0.444	0.519	0.601	1.33	1.086	1.297	1.24	1.08	1.223	0.845	1.05	0.875	1.188	1.091	1.045	2.374	0.0013	1.34	0.034	2.265	0.0011	1.066	0.335	1.771	0.00648	2.125	0.00134
osa00020 Citrate cycle (TCA cycle)	0.00822152	8	2.55	HORVU4Hr1G080640.1	792	2	Up	0	K	Aconitate hydratase 1	---	1	4.18031e-10	124.69	YK(1)NEGHDTIILAGAEYGSGSSR	3	1.9327	20	0.58	0.652	0.581	1.182	0.77	1.01	0.943	0.874	1.095	1.128	1.178	1.21	1.198	1.275	1.073	1.634	0.0219	0.842	0.216	1.606	0.00356	0.821	0.0752	1.939	0.000115	1.956	0.00046
osa00020 Citrate cycle (TCA cycle)	0.00822152	8	2.55	HORVU4Hr1G080640.1	378	2	Up	0	K	Aconitate hydratase 1	---	1	5.41829e-41	207.12	ANNMFVDYK(1)QVQAER	2	0.037239	30	0.328	0.594	0.482	1.233	0.956	1.035	0.955	1.03	1.06	1.4	1.118	0.939	1.08	1.015	1.465	2.296	0.0107	0.933	0.676	2.169	0.0105	0.855	0.288	2.462	0.0118	2.536	0.0104
osa00020 Citrate cycle (TCA cycle)	0.00822152	8	2.55	HORVU7Hr1G072650.1	469	2	Up	0	K	Dihydrolipoyllysine-residue acetyltransferase component of pyruvate dehydrogenase complex	---	1	2.23066e-47	181.44	GNK(1)VVEPVMDNDGTEK	2	1.2312	32	0.609	0.651	0.712	1.312	1.245	1.26	0.985	1.387	1.048	0.986	1.087		0.883	0.908	0.856	1.936	0.00016	1.228	0.0159	1.734	0.00916	1.292	0.0831	1.577	0.00698	1.342	0.0036
osa00020 Citrate cycle (TCA cycle)	0.00822152	8	2.55	HORVU6Hr1G058210.1	70	2	Up	0	K	Succinyl-CoA ligase [ADP-forming] subunit beta	---	1	0.000171576	78.932	NVFPSEK(1)EIVVK	2	2.5699	15	0.534	0.638	0.727	1.347	0.982	1.285	0.991	1.092	1.04	0.942	1.051	0.862	1.054	1.062	1.213	1.903	0.00848	1.266	0.114	1.645	0.00574	0.938	0.308	1.503	0.0178	1.753	0.00484
osa00020 Citrate cycle (TCA cycle)	0.00822152	8	2.55	HORVU6Hr1G058210.1	188	2	Up	0	K	Succinyl-CoA ligase [ADP-forming] subunit beta	---	1	3.01724e-38	169.52	VPVDVFK(1)GITDEDAAK	2	1.0084	15	0.482	0.526	0.59	1.455	1.2	1.039	0.912	0.953	0.99	1.371	1.007	1	1.04	1.179	0.986	2.312	0.00186	1.094	0.558	1.787	0.000762	0.891	0.123	2.114	0.00344	2.006	0.000916
osa00020 Citrate cycle (TCA cycle)	0.00822152	8	2.55	HORVU1Hr1G041250.5	241	2	Up	0	K	Malate dehydrogenase	---	1	2.60964e-08	121.69	K(1)LSSALSAASSACDHIR	3	3.2291	15	0.717	0.772	0.557	0.979	0.948	1.149	1.002	1.193	1.105	1	1.011	0.999	1.152	0.993	1.13	1.503	0.023	1.022	0.79	1.613	0.012	1.008	0.922	1.471	0.0572	1.601	0.0119
osa00020 Citrate cycle (TCA cycle)	0.00822152	8	2.55	HORVU2Hr1G006250.1	240	0.5	Down	0	K	Dihydrolipoyllysine-residue succinyltransferase component of 2-oxoglutarate dehydrogenase complex	---	1	1.14889e-14	147.78	K(1)QAPKPTPSK	2	1.1696	12	1.906		1.789	0.618	0.423		0.763	0.882		0.327	1.41	0.396	0.972	1.561	0.946	0.282	0.0217	0.732	0.875	0.445	0.00936	0.709	0.238	0.385	0.14	0.628	0.102
osa00020 Citrate cycle (TCA cycle)	0.00822152	8	2.55	HORVU6Hr1G076810.1	336	2	Up	0	K	Pyruvate dehydrogenase E1 component subunit alpha	---	1	1.2246e-19	135.24	K(1)LILAHDLATPAELK	3	2.6144	21	0.542	0.587	0.478	1.428	1.021	1.211	1.063	0.963	1.014	1.08	1.141	1.034	1.068		1.234	2.278	0.002	1.124	0.342	1.892	0.000641	0.88	0.15	2.026	0.000436	2.149	0.00388
osa00620 Pyruvate metabolism	0.185974	4	1.75	HORVU7Hr1G072650.1	469	2	Up	0	K	Dihydrolipoyllysine-residue acetyltransferase component of pyruvate dehydrogenase complex	---	1	2.23066e-47	181.44	GNK(1)VVEPVMDNDGTEK	2	1.2312	32	0.609	0.651	0.712	1.312	1.245	1.26	0.985	1.387	1.048	0.986	1.087		0.883	0.908	0.856	1.936	0.00016	1.228	0.0159	1.734	0.00916	1.292	0.0831	1.577	0.00698	1.342	0.0036
osa00620 Pyruvate metabolism	0.185974	4	1.75	HORVU1Hr1G023630.1	370	2	Up	0	K	Dihydrolipoyl dehydrogenase	---	1	2.47071e-74	210.62	VPYTAGIGLHAIGVETDK(1)GGR	3	2.1773	15	0.711	0.655	0.636	1.504	1.02	1.338	0.988	1.079	1.042	0.976	0.938	0.909	1.156	0.717	1.114	1.929	0.00574	1.368	0.0616	1.553	0.000465	1.041	0.712	1.41	0.000923	1.492	0.0732
osa00620 Pyruvate metabolism	0.185974	4	1.75	HORVU6Hr1G076810.1	336	2	Up	0	K	Pyruvate dehydrogenase E1 component subunit alpha	---	1	1.2246e-19	135.24	K(1)LILAHDLATPAELK	3	2.6144	21	0.542	0.587	0.478	1.428	1.021	1.211	1.063	0.963	1.014	1.08	1.141	1.034	1.068		1.234	2.278	0.002	1.124	0.342	1.892	0.000641	0.88	0.15	2.026	0.000436	2.149	0.00388
osa00620 Pyruvate metabolism	0.185974	4	1.75	HORVU1Hr1G041250.5	241	2	Up	0	K	Malate dehydrogenase	---	1	2.60964e-08	121.69	K(1)LSSALSAASSACDHIR	3	3.2291	15	0.717	0.772	0.557	0.979	0.948	1.149	1.002	1.193	1.105	1	1.011	0.999	1.152	0.993	1.13	1.503	0.023	1.022	0.79	1.613	0.012	1.008	0.922	1.471	0.0572	1.601	0.0119
