# Supplementary material for: Dynamic Responses of Barley Root Succinyl-Proteome to Short-Term Phosphate Starvation and Recovery
Source: Front Plant Sci. 2021 Mar 31;12:649147. doi: 10.3389/fpls.2021.649147 (PMC8045032; doi:10.3389/fpls.2021.649147)
Supplement: Supplementary Table 1 — Statistics of the differentially succinylated sites and proteins under Pi starvation (6, 48 h) and Pi recovery (6, 48 h). [file Data_Sheet_1.ZIP › Additional files/Tables/Table S6.xlsx]

## Sheet: Pi starvation
Cluster	Terms	Mapping	Background	All.mapping	All.background	Fold.enrich	p.value	Protein.IDs	Type
Cluster2	Phenylpropanoid biosynthesis	2	2	11	45	4.09	0.0556	HORVU2Hr1G124930.1 HORVU2Hr1G125110.6	KEGG
Cluster2	Ribosome	3	13	11	45	0.94	0.689	HORVU4Hr1G055230.1 HORVU1Hr1G021720.1 HORVU2Hr1G099230.8	KEGG
Cluster2	Citrate cycle (TCA cycle)	2	6	11	45	1.36	0.459	HORVU7Hr1G001330.9 HORVU6Hr1G003770.1	KEGG
Cluster2	Glyoxylate and dicarboxylate metabolism	1	2	11	45	2.05	0.433	HORVU2Hr1G103130.3	KEGG
Cluster2	Glycolysis / Gluconeogenesis	3	9	11	45	1.36	0.382	HORVU7Hr1G001330.9 HORVU6Hr1G003770.1 HORVU3Hr1G088540.1	KEGG
Cluster2	Carbon fixation in photosynthetic organisms	1	5	11	45	0.82	0.772	HORVU3Hr1G088540.1	KEGG
Cluster2	RNA degradation	1	3	11	45	1.36	0.578	HORVU1Hr1G079910.6	KEGG
Cluster2	Fructose and mannose metabolism	1	2	11	45	2.05	0.433	HORVU3Hr1G088540.1	KEGG
Cluster2	Starch and sucrose metabolism	1	1	11	45	4.09	0.244	HORVU7Hr1G033230.8	KEGG
Cluster2	Pyruvate metabolism	2	3	11	45	2.73	0.143	HORVU7Hr1G001330.9 HORVU6Hr1G003770.1	KEGG
Cluster2	Glycine, serine and threonine metabolism	1	1	11	45	4.09	0.244	HORVU2Hr1G103130.3	KEGG
Cluster2	One carbon pool by folate	1	1	11	45	4.09	0.244	HORVU2Hr1G103130.3	KEGG
Cluster2	Pentose phosphate pathway	1	1	11	45	4.09	0.244	HORVU3Hr1G088540.1	KEGG
Cluster3	Oxidative phosphorylation	3	5	16	45	1.69	0.233	HORVU4Hr1G007850.2 HORVU6Hr1G069370.1 HORVU1Hr1G083840.2	KEGG
Cluster3	Ribosome	3	13	16	45	0.65	0.931	HORVU1Hr1G023660.1 HORVU4Hr1G055230.1 HORVU1Hr1G042220.1	KEGG
Cluster3	Citrate cycle (TCA cycle)	2	6	16	45	0.94	0.708	HORVU6Hr1G058210.1 HORVU3Hr1G059060.2	KEGG
Cluster3	Cysteine and methionine metabolism	1	2	16	45	1.41	0.59	HORVU4Hr1G002270.3	KEGG
Cluster3	RNA transport	2	2	16	45	2.81	0.121	HORVU4Hr1G056740.5 HORVU6Hr1G020910.1	KEGG
Cluster3	Glycolysis / Gluconeogenesis	2	9	16	45	0.62	0.911	HORVU6Hr1G054520.3 HORVU3Hr1G013350.1	KEGG
Cluster3	Carbon fixation in photosynthetic organisms	2	5	16	45	1.12	0.592	HORVU6Hr1G054520.3 HORVU3Hr1G013350.1	KEGG
Cluster3	RNA degradation	1	3	16	45	0.94	0.742	HORVU1Hr1G038680.8	KEGG
Cluster3	Glutathione metabolism	1	2	16	45	1.41	0.59	HORVU3Hr1G059060.2	KEGG
Cluster3	Phagosome	1	2	16	45	1.41	0.59	HORVU4Hr1G009520.1	KEGG
Cluster3	Fructose and mannose metabolism	1	2	16	45	1.41	0.59	HORVU3Hr1G013350.1	KEGG
Cluster3	Inositol phosphate metabolism	1	1	16	45	2.81	0.356	HORVU3Hr1G013350.1	KEGG
Cluster3	Propanoate metabolism	1	1	16	45	2.81	0.356	HORVU6Hr1G058210.1	KEGG
Cluster3	Selenocompound metabolism	1	1	16	45	2.81	0.356	HORVU4Hr1G002270.3	KEGG
Cluster3	Purine metabolism	1	2	16	45	1.41	0.59	HORVU1Hr1G055440.1	KEGG
Cluster3	Pyrimidine metabolism	1	1	16	45	2.81	0.356	HORVU1Hr1G055440.1	KEGG
Cluster3	MAPK signaling pathway - plant	1	1	16	45	2.81	0.356	HORVU1Hr1G055440.1	KEGG
Cluster3	Peroxisome	1	1	16	45	2.81	0.356	HORVU3Hr1G059060.2	KEGG
Cluster1	Oxidative phosphorylation	3	5	24	45	1.12	0.565	HORVU7Hr1G109770.1 HORVU1Hr1G083840.2 HORVU2Hr1G051740.1	KEGG
Cluster1	Ribosome	8	13	24	45	1.15	0.356	HORVU4Hr1G023530.1 HORVU7Hr1G002060.1 HORVU4Hr1G075710.1 HORVU6Hr1G067870.1 HORVU4Hr1G001220.3 HORVU5Hr1G021730.2 HORVU1Hr1G024710.2 HORVU3Hr1G084310.1	KEGG
Cluster1	Spliceosome	1	1	24	45	1.88	0.533	HORVU5Hr1G113180.1	KEGG
Cluster1	Protein processing in endoplasmic reticulum	1	1	24	45	1.88	0.533	HORVU5Hr1G113180.1	KEGG
Cluster1	Endocytosis	1	1	24	45	1.88	0.533	HORVU5Hr1G113180.1	KEGG
Cluster1	Citrate cycle (TCA cycle)	3	6	24	45	0.94	0.731	HORVU4Hr1G080640.1 HORVU6Hr1G058210.1 HORVU6Hr1G076810.1	KEGG
Cluster1	Glyoxylate and dicarboxylate metabolism	1	2	24	45	0.94	0.788	HORVU4Hr1G080640.1	KEGG
Cluster1	Cysteine and methionine metabolism	1	2	24	45	0.94	0.788	HORVU2Hr1G110120.3	KEGG
Cluster1	RNA transport	1	2	24	45	0.94	0.788	HORVU6Hr1G020910.1	KEGG
Cluster1	Glycolysis / Gluconeogenesis	6	9	24	45	1.25	0.303	HORVU6Hr1G054520.3 HORVU5Hr1G002040.4 HORVU6Hr1G031830.4 HORVU6Hr1G032070.2 HORVU6Hr1G076810.1 HORVU3Hr1G088540.1	KEGG
Cluster1	Carbon fixation in photosynthetic organisms	4	5	24	45	1.5	0.217	HORVU6Hr1G054520.3 HORVU6Hr1G031830.4 HORVU6Hr1G032070.2 HORVU3Hr1G088540.1	KEGG
Cluster1	RNA degradation	1	3	24	45	0.62	0.906	HORVU5Hr1G002040.4	KEGG
Cluster1	Glutathione metabolism	1	2	24	45	0.94	0.788	HORVU3Hr1G074040.3	KEGG
Cluster1	Phagosome	1	2	24	45	0.94	0.788	HORVU7Hr1G109770.1	KEGG
Cluster1	Fructose and mannose metabolism	1	2	24	45	0.94	0.788	HORVU3Hr1G088540.1	KEGG
Cluster1	Propanoate metabolism	1	1	24	45	1.88	0.533	HORVU6Hr1G058210.1	KEGG
Cluster1	Purine metabolism	1	2	24	45	0.94	0.788	HORVU4Hr1G075800.1	KEGG
Cluster1	Pyruvate metabolism	1	3	24	45	0.62	0.906	HORVU6Hr1G076810.1	KEGG
Cluster1	Alanine, aspartate and glutamate metabolism	1	1	24	45	1.88	0.533	HORVU4Hr1G075800.1	KEGG
Cluster1	Pentose phosphate pathway	1	1	24	45	1.88	0.533	HORVU3Hr1G088540.1	KEGG

## Sheet: Pi recovery
Cluster	Terms	Mapping	Background	All.mapping	All.background	Fold.enrich	p.value	Protein.IDs	Type
Cluster1	Citrate cycle (TCA cycle)	1	8	15	48	0.4	0.963	HORVU1Hr1G041250.5	KEGG
Cluster1	Cysteine and methionine metabolism	2	3	15	48	2.13	0.227	HORVU1Hr1G041250.5 HORVU4Hr1G002270.3	KEGG
Cluster1	Pyruvate metabolism	1	4	15	48	0.8	0.79	HORVU1Hr1G041250.5	KEGG
Cluster1	Glyoxylate and dicarboxylate metabolism	2	7	15	48	0.91	0.716	HORVU1Hr1G041250.5 HORVU0Hr1G018380.1	KEGG
Cluster1	Carbon fixation in photosynthetic organisms	2	6	15	48	1.07	0.62	HORVU1Hr1G041250.5 HORVU3Hr1G013350.1	KEGG
Cluster1	Ribosome	5	10	15	48	1.6	0.146	HORVU7Hr1G075360.2 HORVU4Hr1G075710.1 HORVU4Hr1G001220.3 HORVU1Hr1G024710.2 HORVU5Hr1G104720.1	KEGG
Cluster1	Spliceosome	1	1	15	48	3.2	0.312	HORVU5Hr1G113180.1	KEGG
Cluster1	Protein processing in endoplasmic reticulum	2	2	15	48	3.2	0.0931	HORVU5Hr1G113180.1 HORVU4Hr1G043910.1	KEGG
Cluster1	Endocytosis	1	1	15	48	3.2	0.312	HORVU5Hr1G113180.1	KEGG
Cluster1	Glycine, serine and threonine metabolism	1	3	15	48	1.07	0.685	HORVU0Hr1G018380.1	KEGG
Cluster1	Glycolysis / Gluconeogenesis	1	8	15	48	0.4	0.963	HORVU3Hr1G013350.1	KEGG
Cluster1	RNA degradation	2	4	15	48	1.6	0.369	HORVU3Hr1G073230.1 HORVU1Hr1G079910.6	KEGG
Cluster1	Fructose and mannose metabolism	1	2	15	48	1.6	0.532	HORVU3Hr1G013350.1	KEGG
Cluster1	Inositol phosphate metabolism	1	1	15	48	3.2	0.312	HORVU3Hr1G013350.1	KEGG
Cluster1	Starch and sucrose metabolism	1	1	15	48	3.2	0.312	HORVU7Hr1G033230.8	KEGG
Cluster1	Pentose and glucuronate interconversions	1	1	15	48	3.2	0.312	HORVU5Hr1G096370.1	KEGG
Cluster1	Ascorbate and aldarate metabolism	1	1	15	48	3.2	0.312	HORVU5Hr1G096370.1	KEGG
Cluster1	Amino sugar and nucleotide sugar metabolism	1	1	15	48	3.2	0.312	HORVU5Hr1G096370.1	KEGG
Cluster1	Selenocompound metabolism	1	1	15	48	3.2	0.312	HORVU4Hr1G002270.3	KEGG
Cluster4	Oxidative phosphorylation	5	7	19	48	1.8	0.0755	HORVU4Hr1G007850.2 HORVU6Hr1G069370.1 HORVU7Hr1G109770.1 HORVU1Hr1G083840.2 HORVU2Hr1G051740.1	KEGG
Cluster4	Citrate cycle (TCA cycle)	2	8	19	48	0.63	0.91	HORVU4Hr1G080640.1 HORVU3Hr1G059060.2	KEGG
Cluster4	Cysteine and methionine metabolism	1	3	19	48	0.84	0.789	HORVU2Hr1G110120.3	KEGG
Cluster4	Glyoxylate and dicarboxylate metabolism	2	7	19	48	0.72	0.856	HORVU4Hr1G080640.1 HORVU2Hr1G103130.3	KEGG
Cluster4	Carbon fixation in photosynthetic organisms	1	6	19	48	0.42	0.961	HORVU6Hr1G054520.3	KEGG
Cluster4	Ribosome	3	10	19	48	0.76	0.856	HORVU4Hr1G055230.1 HORVU1Hr1G042220.1 HORVU3Hr1G084310.1	KEGG
Cluster4	Glycine, serine and threonine metabolism	1	3	19	48	0.84	0.789	HORVU2Hr1G103130.3	KEGG
Cluster4	Glycolysis / Gluconeogenesis	2	8	19	48	0.63	0.91	HORVU6Hr1G054520.3 HORVU5Hr1G002040.4	KEGG
Cluster4	Phenylpropanoid biosynthesis	1	1	19	48	2.53	0.396	HORVU2Hr1G125110.6	KEGG
Cluster4	RNA transport	1	1	19	48	2.53	0.396	HORVU6Hr1G020910.1	KEGG
Cluster4	RNA degradation	2	4	19	48	1.26	0.521	HORVU5Hr1G002040.4 HORVU1Hr1G038680.8	KEGG
Cluster4	Glutathione metabolism	1	2	19	48	1.26	0.64	HORVU3Hr1G059060.2	KEGG
Cluster4	Phagosome	2	3	19	48	1.68	0.343	HORVU7Hr1G109770.1 HORVU4Hr1G009520.1	KEGG
Cluster4	Purine metabolism	1	1	19	48	2.53	0.396	HORVU1Hr1G055440.1	KEGG
Cluster4	Pyrimidine metabolism	1	1	19	48	2.53	0.396	HORVU1Hr1G055440.1	KEGG
Cluster4	MAPK signaling pathway - plant	1	1	19	48	2.53	0.396	HORVU1Hr1G055440.1	KEGG
Cluster4	One carbon pool by folate	1	1	19	48	2.53	0.396	HORVU2Hr1G103130.3	KEGG
Cluster4	Peroxisome	1	1	19	48	2.53	0.396	HORVU3Hr1G059060.2	KEGG
Cluster2	Oxidative phosphorylation	3	7	16	48	1.29	0.429	HORVU6Hr1G069370.1 HORVU1Hr1G083840.2 HORVU3Hr1G059320.2	KEGG
Cluster2	Citrate cycle (TCA cycle)	4	8	16	48	1.5	0.242	HORVU1Hr1G023630.1 HORVU6Hr1G058210.1 HORVU7Hr1G072650.1 HORVU6Hr1G076810.1	KEGG
Cluster2	Pyruvate metabolism	3	4	16	48	2.25	0.101	HORVU1Hr1G023630.1 HORVU7Hr1G072650.1 HORVU6Hr1G076810.1	KEGG
Cluster2	Glyoxylate and dicarboxylate metabolism	3	7	16	48	1.29	0.429	HORVU1Hr1G023630.1 HORVU7Hr1G088190.6 HORVU7Hr1G047700.3	KEGG
Cluster2	Carbon fixation in photosynthetic organisms	4	6	16	48	2	0.0856	HORVU6Hr1G054520.3 HORVU6Hr1G031830.4 HORVU7Hr1G088190.6 HORVU3Hr1G088540.1	KEGG
Cluster2	Ribosome	2	10	16	48	0.6	0.922	HORVU1Hr1G023660.1 HORVU7Hr1G002060.1	KEGG
Cluster2	Glycine, serine and threonine metabolism	1	3	16	48	1	0.713	HORVU1Hr1G023630.1	KEGG
Cluster2	Glycolysis / Gluconeogenesis	6	8	16	48	2.25	0.0115	HORVU6Hr1G054520.3 HORVU6Hr1G031830.4 HORVU1Hr1G023630.1 HORVU7Hr1G072650.1 HORVU6Hr1G076810.1 HORVU3Hr1G088540.1	KEGG
Cluster2	Glutathione metabolism	1	2	16	48	1.5	0.56	HORVU3Hr1G074040.3	KEGG
Cluster2	Phagosome	1	3	16	48	1	0.713	HORVU3Hr1G059320.2	KEGG
Cluster2	Fructose and mannose metabolism	1	2	16	48	1.5	0.56	HORVU3Hr1G088540.1	KEGG
Cluster2	Pentose and glucuronate interconversions	1	1	16	48	3	0.333	HORVU5Hr1G096370.1	KEGG
Cluster2	Ascorbate and aldarate metabolism	1	1	16	48	3	0.333	HORVU5Hr1G096370.1	KEGG
Cluster2	Amino sugar and nucleotide sugar metabolism	1	1	16	48	3	0.333	HORVU5Hr1G096370.1	KEGG
Cluster2	Lysine degradation	1	2	16	48	1.5	0.56	HORVU1Hr1G023630.1	KEGG
Cluster2	Tryptophan metabolism	1	2	16	48	1.5	0.56	HORVU1Hr1G023630.1	KEGG
Cluster2	Valine, leucine and isoleucine degradation	1	1	16	48	3	0.333	HORVU1Hr1G023630.1	KEGG
Cluster2	Propanoate metabolism	2	2	16	48	3	0.106	HORVU1Hr1G023630.1 HORVU6Hr1G058210.1	KEGG
Cluster2	Pentose phosphate pathway	1	1	16	48	3	0.333	HORVU3Hr1G088540.1	KEGG
Cluster3	Oxidative phosphorylation	1	7	3	48	2.29	0.384	HORVU2Hr1G072660.2	KEGG
Cluster3	Citrate cycle (TCA cycle)	1	8	3	48	2	0.429	HORVU2Hr1G006250.1	KEGG
Cluster3	Pentose and glucuronate interconversions	1	1	3	48	16	0.0625	HORVU5Hr1G096370.1	KEGG
Cluster3	Ascorbate and aldarate metabolism	1	1	3	48	16	0.0625	HORVU5Hr1G096370.1	KEGG
Cluster3	Amino sugar and nucleotide sugar metabolism	1	1	3	48	16	0.0625	HORVU5Hr1G096370.1	KEGG
Cluster3	Lysine degradation	1	2	3	48	8	0.122	HORVU2Hr1G006250.1	KEGG
Cluster3	Tryptophan metabolism	1	2	3	48	8	0.122	HORVU2Hr1G006250.1	KEGG
