# Supplementary material for: Dynamic Responses of Barley Root Succinyl-Proteome to Short-Term Phosphate Starvation and Recovery
Source: Front Plant Sci. 2021 Mar 31;12:649147. doi: 10.3389/fpls.2021.649147 (PMC8045032; doi:10.3389/fpls.2021.649147)
Supplement: Supplementary Table 1 — Statistics of the differentially succinylated sites and proteins under Pi starvation (6, 48 h) and Pi recovery (6, 48 h). [file Data_Sheet_1.ZIP › Additional files/Tables/Table S7.xlsx]

## Sheet: Pi Starvation 6 h
Protein accession	H1E_48H/D1CK6H Ratio	H1_P6H/D1CK6H Ratio	Regulated Type	Subcellular localization	Biological Process	Cellular Component	Molecular Function	KEGG KO No.	KEGG Gene	KEGG pathway	Pfam ID	Domain description
HORVU0Hr1G000760.1	1.361	2.399	Up	extracellular
HORVU0Hr1G016330.1	0.608	0.441	Down	chloroplast				K10775	PAL; phenylalanine ammonia-lyase [EC:4.3.1.24]	osa00360 Phenylalanine metabolism - Oryza sativa japonica (Japanese rice) (RefSeq); osa00940 Phenylpropanoid biosynthesis - Oryza sativa japonica (Japanese rice) (RefSeq); osa01100 Metabolic pathways - Oryza sativa japonica (Japanese rice) (RefSeq); osa01110 Biosynthesis of secondary metabolites - Oryza sativa japonica (Japanese rice) (RefSeq);
HORVU0Hr1G022310.6	1.385	1.719	Up	chloroplast							PF00702	haloacid dehalogenase-like hydrolase
HORVU0Hr1G023590.1	1.243	1.744	Up	extracellular							PF00190	Cupin
HORVU1Hr1G011930.1	0.593	0.615	Down	cytoplasm	GO:0006725 cellular aromatic compound metabolic process; GO:0006807 nitrogen compound metabolic process; GO:0008152 metabolic process; GO:0009058 biosynthetic process; GO:0009698 phenylpropanoid metabolic process; GO:0009699 phenylpropanoid biosynthetic process; GO:0009808 lignin metabolic process; GO:0009809 lignin biosynthetic process; GO:0009812 flavonoid metabolic process; GO:0009813 flavonoi…	GO:0005622 intracellular; GO:0005623 cell; GO:0005634 nucleus; GO:0005737 cytoplasm; GO:0005886 plasma membrane; GO:0005911 cell-cell junction; GO:0009506 plasmodesma; GO:0016020 membrane; GO:0030054 cell junction; GO:0043226 organelle; GO:0043227 membrane-bounded organelle; GO:0043229 intracellular organelle; GO:0043231 intracellular membrane-bounded organelle; GO:0044424 intracellular part; GO:…	GO:0003824 catalytic activity; GO:0008168 methyltransferase activity; GO:0008171 O-methyltransferase activity; GO:0008757 S-adenosylmethionine-dependent methyltransferase activity; GO:0016740 transferase activity; GO:0016741 transferase activity, transferring one-carbon groups; GO:0017096 acetylserotonin O-methyltransferase activity; GO:0030744 luteolin O-methyltransferase activity; GO:0030755 qu…				PF08100; PF00891	Dimerisation domain; O-methyltransferase
HORVU1Hr1G018540.17	1.264	1.506	Up	nucleus				K00814	GPT, ALT; alanine transaminase [EC:2.6.1.2]	osa00220 Arginine biosynthesis - Oryza sativa japonica (Japanese rice) (RefSeq); osa00250 Alanine, aspartate and glutamate metabolism - Oryza sativa japonica (Japanese rice) (RefSeq); osa00710 Carbon fixation in photosynthetic organisms - Oryza sativa japonica (Japanese rice) (RefSeq); osa01100 Metabolic pathways - Oryza sativa japonica (Japanese rice) (RefSeq); osa01200 Carbon metabolism - Oryza…	PF00155	Aminotransferase class I and II
HORVU1Hr1G020800.1	0.973	1.593	Up	plasma membrane		GO:0005622 intracellular; GO:0005623 cell; GO:0005634 nucleus; GO:0005737 cytoplasm; GO:0043226 organelle; GO:0043227 membrane-bounded organelle; GO:0043229 intracellular organelle; GO:0043231 intracellular membrane-bounded organelle; GO:0044424 intracellular part; GO:0044464 cell part;		K00430	E1.11.1.7; peroxidase [EC:1.11.1.7]	osa00940 Phenylpropanoid biosynthesis - Oryza sativa japonica (Japanese rice) (RefSeq); osa01100 Metabolic pathways - Oryza sativa japonica (Japanese rice) (RefSeq); osa01110 Biosynthesis of secondary metabolites - Oryza sativa japonica (Japanese rice) (RefSeq);	PF00141	Peroxidase
HORVU1Hr1G022060.1	0.253	0.251	Down	chloroplast				K10775	PAL; phenylalanine ammonia-lyase [EC:4.3.1.24]	osa00360 Phenylalanine metabolism - Oryza sativa japonica (Japanese rice) (RefSeq); osa00940 Phenylpropanoid biosynthesis - Oryza sativa japonica (Japanese rice) (RefSeq); osa01100 Metabolic pathways - Oryza sativa japonica (Japanese rice) (RefSeq); osa01110 Biosynthesis of secondary metabolites - Oryza sativa japonica (Japanese rice) (RefSeq);
HORVU1Hr1G023260.1	1.252	1.731	Up	mitochondria		GO:0005623 cell; GO:0005886 plasma membrane; GO:0016020 membrane; GO:0044464 cell part; GO:0071944 cell periphery;	GO:0000166 nucleotide binding; GO:0005488 binding; GO:0008144 drug binding; GO:0016208 AMP binding; GO:0017076 purine nucleotide binding; GO:0030554 adenyl nucleotide binding; GO:0032553 ribonucleotide binding; GO:0032555 purine ribonucleotide binding; GO:0032559 adenyl ribonucleotide binding; GO:0036094 small molecule binding; GO:0043167 ion binding; GO:0043168 anion binding; GO:0043169 cation b…				PF00582	Universal stress protein family
HORVU1Hr1G027620.2	1.056	0.609	Down	nucleus	GO:0000003 reproduction; GO:0000741 karyogamy; GO:0003006 developmental process involved in reproduction; GO:0006355 regulation of transcription, DNA-templated; GO:0006996 organelle organization; GO:0006997 nucleus organization; GO:0007275 multicellular organism development; GO:0009553 embryo sac development; GO:0009559 embryo sac central cell differentiation; GO:0009561 megagametogenesis; GO:000…	GO:0000228 nuclear chromosome; GO:0000785 chromatin; GO:0000790 nuclear chromatin; GO:0000791 euchromatin; GO:0005622 intracellular; GO:0005623 cell; GO:0005634 nucleus; GO:0005654 nucleoplasm; GO:0005694 chromosome; GO:0005719 nuclear euchromatin; GO:0008023 transcription elongation factor complex; GO:0031974 membrane-enclosed lumen; GO:0031981 nuclear lumen; GO:0032991 macromolecular complex; G…	GO:0003700 transcription factor activity, sequence-specific DNA binding;	K09272	SSRP1; structure-specific recognition protein 1		PF03531; PF08512; PF00505	Structure-specific recognition protein (SSRP1); Histone chaperone Rttp106-like; HMG (high mobility group) box
HORVU1Hr1G045610.5	1.229	1.756	Up	extracellular				K17278	PGRMC1_2; membrane-associated progesterone receptor component		PF00173	Cytochrome b5-like Heme/Steroid binding domain
HORVU1Hr1G051280.1	1.331	1.764	Up	nucleus	GO:0006950 response to stress; GO:0006979 response to oxidative stress; GO:0009719 response to endogenous stimulus; GO:0009725 response to hormone; GO:0009735 response to cytokinin; GO:0010033 response to organic substance; GO:0042221 response to chemical; GO:0050896 response to stimulus;	GO:0005622 intracellular; GO:0005623 cell; GO:0005737 cytoplasm; GO:0005739 mitochondrion; GO:0005740 mitochondrial envelope; GO:0005743 mitochondrial inner membrane; GO:0005746 mitochondrial respiratory chain; GO:0005747 mitochondrial respiratory chain complex I; GO:0016020 membrane; GO:0019866 organelle inner membrane; GO:0030964 NADH dehydrogenase complex; GO:0031090 organelle membrane; GO:003…	GO:0005488 binding; GO:0043167 ion binding; GO:0043169 cation binding; GO:0046872 metal ion binding; GO:0046914 transition metal ion binding; GO:0050897 cobalt ion binding;	K11352	NDUFA12; NADH dehydrogenase (ubiquinone) 1 alpha subcomplex subunit 12	osa00190 Oxidative phosphorylation - Oryza sativa japonica (Japanese rice) (RefSeq); osa01100 Metabolic pathways - Oryza sativa japonica (Japanese rice) (RefSeq);
HORVU1Hr1G052430.6	1.425	1.806	Up	chloroplast				K20547	CHIB; basic endochitinase B [EC:3.2.1.14]	osa00520 Amino sugar and nucleotide sugar metabolism - Oryza sativa japonica (Japanese rice) (RefSeq); osa01100 Metabolic pathways - Oryza sativa japonica (Japanese rice) (RefSeq); osa04016 MAPK signaling pathway - plant - Oryza sativa japonica (Japanese rice) (RefSeq);	PF00182	Chitinase class I
HORVU1Hr1G052620.1	1.233	0.657	Down	cytoplasm	GO:0003002 regionalization; GO:0006275 regulation of DNA replication; GO:0006629 lipid metabolic process; GO:0006694 steroid biosynthetic process; GO:0007275 multicellular organism development; GO:0007389 pattern specification process; GO:0008152 metabolic process; GO:0008156 negative regulation of DNA replication; GO:0008202 steroid metabolic process; GO:0008610 lipid biosynthetic process; GO:00…	GO:0005622 intracellular; GO:0005623 cell; GO:0005737 cytoplasm; GO:0005783 endoplasmic reticulum; GO:0005794 Golgi apparatus; GO:0012505 endomembrane system; GO:0043226 organelle; GO:0043227 membrane-bounded organelle; GO:0043229 intracellular organelle; GO:0043231 intracellular membrane-bounded organelle; GO:0044424 intracellular part; GO:0044444 cytoplasmic part; GO:0044464 cell part;	GO:0003824 catalytic activity; GO:0003838 sterol 24-C-methyltransferase activity; GO:0008168 methyltransferase activity; GO:0008169 C-methyltransferase activity; GO:0008757 S-adenosylmethionine-dependent methyltransferase activity; GO:0016740 transferase activity; GO:0016741 transferase activity, transferring one-carbon groups;	K08242	E2.1.1.143; 24-methylenesterol C-methyltransferase [EC:2.1.1.143]	osa00100 Steroid biosynthesis - Oryza sativa japonica (Japanese rice) (RefSeq); osa01110 Biosynthesis of secondary metabolites - Oryza sativa japonica (Japanese rice) (RefSeq);	PF08241	Methyltransferase domain
HORVU1Hr1G061160.6	1.557	1.562	Up	chloroplast		GO:0005622 intracellular; GO:0005623 cell; GO:0005634 nucleus; GO:0005737 cytoplasm; GO:0005829 cytosol; GO:0009507 chloroplast; GO:0009532 plastid stroma; GO:0009536 plastid; GO:0009570 chloroplast stroma; GO:0043226 organelle; GO:0043227 membrane-bounded organelle; GO:0043229 intracellular organelle; GO:0043231 intracellular membrane-bounded organelle; GO:0044422 organelle part; GO:0044424 intr…		K01006	ppdK; pyruvate, orthophosphate dikinase [EC:2.7.9.1]	osa00620 Pyruvate metabolism - Oryza sativa japonica (Japanese rice) (RefSeq); osa00710 Carbon fixation in photosynthetic organisms - Oryza sativa japonica (Japanese rice) (RefSeq); osa01100 Metabolic pathways - Oryza sativa japonica (Japanese rice) (RefSeq); osa01200 Carbon metabolism - Oryza sativa japonica (Japanese rice) (RefSeq);	PF02896	PEP-utilising enzyme, TIM barrel domain
HORVU1Hr1G061380.1	1.2	1.513	Up	chloroplast
HORVU1Hr1G067820.2	0.995	0.423	Down	cytoplasm	GO:0000003 reproduction; GO:0000018 regulation of DNA recombination; GO:0002637 regulation of immunoglobulin production; GO:0002682 regulation of immune system process; GO:0002694 regulation of leukocyte activation; GO:0002697 regulation of immune effector process; GO:0002700 regulation of production of molecular mediator of immune response; GO:0002703 regulation of leukocyte mediated immunity; G…	GO:0000785 chromatin; GO:0005622 intracellular; GO:0005623 cell; GO:0005634 nucleus; GO:0005654 nucleoplasm; GO:0005694 chromosome; GO:0005737 cytoplasm; GO:0005829 cytosol; GO:0005911 cell-cell junction; GO:0008023 transcription elongation factor complex; GO:0009506 plasmodesma; GO:0030054 cell junction; GO:0031974 membrane-enclosed lumen; GO:0031981 nuclear lumen; GO:0032991 macromolecular comp…	GO:0000988 transcription factor activity, protein binding; GO:0000990 transcription factor activity, core RNA polymerase binding; GO:0000991 transcription factor activity, core RNA polymerase II binding; GO:0003682 chromatin binding; GO:0003700 transcription factor activity, sequence-specific DNA binding; GO:0005488 binding; GO:0005515 protein binding; GO:0031491 nucleosome binding; GO:0042393 hi…	K11292	SUPT6H, SPT6; transcription elongation factor SPT6
HORVU1Hr1G079900.2	0.966	0.6	Down	cytoplasm		GO:0005622 intracellular; GO:0005623 cell; GO:0005634 nucleus; GO:0005730 nucleolus; GO:0031974 membrane-enclosed lumen; GO:0031981 nuclear lumen; GO:0043226 organelle; GO:0043227 membrane-bounded organelle; GO:0043228 non-membrane-bounded organelle; GO:0043229 intracellular organelle; GO:0043231 intracellular membrane-bounded organelle; GO:0043232 intracellular non-membrane-bounded organelle; GO…		K04799	FEN1, RAD2; flap endonuclease-1 [EC:3.-.-.-]	osa03030 DNA replication - Oryza sativa japonica (Japanese rice) (RefSeq); osa03410 Base excision repair - Oryza sativa japonica (Japanese rice) (RefSeq); osa03450 Non-homologous end-joining - Oryza sativa japonica (Japanese rice) (RefSeq);
HORVU1Hr1G082250.2	1.848	2.812	Up	cytoplasm				K18857	ADH1; alcohol dehydrogenase class-P [EC:1.1.1.1]	osa00010 Glycolysis / Gluconeogenesis - Oryza sativa japonica (Japanese rice) (RefSeq); osa00071 Fatty acid degradation - Oryza sativa japonica (Japanese rice) (RefSeq); osa00350 Tyrosine metabolism - Oryza sativa japonica (Japanese rice) (RefSeq); osa00592 alpha-Linolenic acid metabolism - Oryza sativa japonica (Japanese rice) (RefSeq); osa01100 Metabolic pathways - Oryza sativa japonica (Japane…	PF08240	Alcohol dehydrogenase GroES-like domain
HORVU1Hr1G083380.2	0.897	1.687	Up	cytoplasm	GO:0000096 sulfur amino acid metabolic process; GO:0006082 organic acid metabolic process; GO:0006520 cellular amino acid metabolic process; GO:0006555 methionine metabolic process; GO:0006790 sulfur compound metabolic process; GO:0006807 nitrogen compound metabolic process; GO:0008152 metabolic process; GO:0009066 aspartate family amino acid metabolic process; GO:0009987 cellular process; GO:001…		GO:0003824 catalytic activity; GO:0010309 acireductone dioxygenase [iron(II)-requiring] activity; GO:0016491 oxidoreductase activity; GO:0016701 oxidoreductase activity, acting on single donors with incorporation of molecular oxygen; GO:0016702 oxidoreductase activity, acting on single donors with incorporation of molecular oxygen, incorporation of two atoms of oxygen; GO:0051213 dioxygenase acti…	K08967	mtnD, mtnZ, ADI1; 1,2-dihydroxy-3-keto-5-methylthiopentene dioxygenase [EC:1.13.11.53 1.13.11.54]	osa00270 Cysteine and methionine metabolism - Oryza sativa japonica (Japanese rice) (RefSeq); osa01100 Metabolic pathways - Oryza sativa japonica (Japanese rice) (RefSeq);	PF03079	ARD/ARD' family
HORVU1Hr1G089710.3	0.843	0.595	Down	chloroplast	GO:0006725 cellular aromatic compound metabolic process; GO:0006950 response to stress; GO:0006970 response to osmotic stress; GO:0008152 metabolic process; GO:0009058 biosynthetic process; GO:0009266 response to temperature stimulus; GO:0009314 response to radiation; GO:0009409 response to cold; GO:0009416 response to light stimulus; GO:0009611 response to wounding; GO:0009628 response to abioti…	GO:0005622 intracellular; GO:0005623 cell; GO:0005737 cytoplasm; GO:0005783 endoplasmic reticulum; GO:0012505 endomembrane system; GO:0043226 organelle; GO:0043227 membrane-bounded organelle; GO:0043229 intracellular organelle; GO:0043231 intracellular membrane-bounded organelle; GO:0044424 intracellular part; GO:0044444 cytoplasmic part; GO:0044464 cell part;	GO:0003824 catalytic activity; GO:0004312 fatty acid synthase activity; GO:0009922 fatty acid elongase activity; GO:0016740 transferase activity; GO:0016746 transferase activity, transferring acyl groups; GO:0016747 transferase activity, transferring acyl groups other than amino-acyl groups;	K15397	KCS; 3-ketoacyl-CoA synthase [EC:2.3.1.199]	osa00062 Fatty acid elongation - Oryza sativa japonica (Japanese rice) (RefSeq); osa01100 Metabolic pathways - Oryza sativa japonica (Japanese rice) (RefSeq); osa01110 Biosynthesis of secondary metabolites - Oryza sativa japonica (Japanese rice) (RefSeq);	PF08541	3-Oxoacyl-[acyl-carrier-protein (ACP)] synthase III C terminal
HORVU2Hr1G001350.2	1.243	1.622	Up	nucleus				K09578	PIN1; peptidyl-prolyl cis-trans isomerase NIMA-interacting 1 [EC:5.2.1.8]		PF00639	PPIC-type PPIASE domain
HORVU2Hr1G003110.1	0.702	0.593	Down	extracellular				K14641	APY1_2; apyrase [EC:3.6.1.5]	osa00230 Purine metabolism - Oryza sativa japonica (Japanese rice) (RefSeq); osa00240 Pyrimidine metabolism - Oryza sativa japonica (Japanese rice) (RefSeq); osa01100 Metabolic pathways - Oryza sativa japonica (Japanese rice) (RefSeq);
HORVU2Hr1G009990.1	1.93	1.755	Up	cytoplasm							PF00300	Histidine phosphatase superfamily (branch 1)
HORVU2Hr1G019500.2	1.184	1.637	Up	cytoplasm							PF00582	Universal stress protein family
HORVU2Hr1G028720.4	1.148	1.589	Up	cytoplasm							PF00280	Potato inhibitor I family
HORVU2Hr1G031890.2	0.966	1.736	Up	cytoplasm				K11099	SNRPG, SMG; small nuclear ribonucleoprotein G	osa03040 Spliceosome - Oryza sativa japonica (Japanese rice) (RefSeq);	PF01423	LSM domain
HORVU2Hr1G032970.4	1.521	1.702	Up	cytoplasm	GO:0006081 cellular aldehyde metabolic process; GO:0006098 pentose-phosphate shunt; GO:0006139 nucleobase-containing compound metabolic process; GO:0006725 cellular aromatic compound metabolic process; GO:0006732 coenzyme metabolic process; GO:0006733 oxidoreduction coenzyme metabolic process; GO:0006739 NADP metabolic process; GO:0006753 nucleoside phosphate metabolic process; GO:0006793 phospho…	GO:0005622 intracellular; GO:0005623 cell; GO:0005737 cytoplasm; GO:0005829 cytosol; GO:0044424 intracellular part; GO:0044444 cytoplasmic part; GO:0044464 cell part;	GO:0003824 catalytic activity; GO:0016787 hydrolase activity; GO:0016788 hydrolase activity, acting on ester bonds; GO:0017057 6-phosphogluconolactonase activity; GO:0052689 carboxylic ester hydrolase activity;	K01057	PGLS, pgl, devB; 6-phosphogluconolactonase [EC:3.1.1.31]	osa00030 Pentose phosphate pathway - Oryza sativa japonica (Japanese rice) (RefSeq); osa01100 Metabolic pathways - Oryza sativa japonica (Japanese rice) (RefSeq); osa01110 Biosynthesis of secondary metabolites - Oryza sativa japonica (Japanese rice) (RefSeq); osa01200 Carbon metabolism - Oryza sativa japonica (Japanese rice) (RefSeq);	PF01182	Glucosamine-6-phosphate isomerases/6-phosphogluconolactonase
HORVU2Hr1G033130.1	1.6	1.84	Up	mitochondria		GO:0005622 intracellular; GO:0005623 cell; GO:0005737 cytoplasm; GO:0005739 mitochondrion; GO:0005740 mitochondrial envelope; GO:0005743 mitochondrial inner membrane; GO:0016020 membrane; GO:0019866 organelle inner membrane; GO:0031090 organelle membrane; GO:0031966 mitochondrial membrane; GO:0031967 organelle envelope; GO:0031975 envelope; GO:0043226 organelle; GO:0043227 membrane-bounded organe…
HORVU2Hr1G058800.2	1.016	0.66	Down	chloroplast	GO:0006139 nucleobase-containing compound metabolic process; GO:0006259 DNA metabolic process; GO:0006304 DNA modification; GO:0006305 DNA alkylation; GO:0006306 DNA methylation; GO:0006725 cellular aromatic compound metabolic process; GO:0006807 nitrogen compound metabolic process; GO:0008152 metabolic process; GO:0009987 cellular process; GO:0010216 maintenance of DNA methylation; GO:0010424 DN…			K00558	DNMT1, dcm; DNA (cytosine-5)-methyltransferase 1 [EC:2.1.1.37]	osa00270 Cysteine and methionine metabolism - Oryza sativa japonica (Japanese rice) (RefSeq); osa01100 Metabolic pathways - Oryza sativa japonica (Japanese rice) (RefSeq);	PF12047	Cytosine specific DNA methyltransferase replication foci domain
HORVU2Hr1G066560.1	0.872	0.644	Down	plasma membrane	GO:0001655 urogenital system development; GO:0001889 liver development; GO:0006605 protein targeting; GO:0006612 protein targeting to membrane; GO:0006613 cotranslational protein targeting to membrane; GO:0006614 SRP-dependent cotranslational protein targeting to membrane; GO:0006620 posttranslational protein targeting to membrane; GO:0006807 nitrogen compound metabolic process; GO:0006810 transp…	GO:0005622 intracellular; GO:0005623 cell; GO:0005737 cytoplasm; GO:0005783 endoplasmic reticulum; GO:0005789 endoplasmic reticulum membrane; GO:0012505 endomembrane system; GO:0016020 membrane; GO:0031984 organelle subcompartment; GO:0042175 nuclear outer membrane-endoplasmic reticulum membrane network; GO:0043226 organelle; GO:0043227 membrane-bounded organelle; GO:0043229 intracellular organel…		K09540	SEC63, DNAJC23; translocation protein SEC63	osa03060 Protein export - Oryza sativa japonica (Japanese rice) (RefSeq); osa04141 Protein processing in endoplasmic reticulum - Oryza sativa japonica (Japanese rice) (RefSeq);	PF00226	DnaJ domain
HORVU2Hr1G071350.1	1.102	1.535	Up	mitochondria	GO:0006091 generation of precursor metabolites and energy; GO:0006950 response to stress; GO:0008152 metabolic process; GO:0009060 aerobic respiration; GO:0009266 response to temperature stimulus; GO:0009408 response to heat; GO:0009628 response to abiotic stimulus; GO:0009987 cellular process; GO:0015980 energy derivation by oxidation of organic compounds; GO:0022900 electron transport chain; GO…	GO:0005622 intracellular; GO:0005623 cell; GO:0005737 cytoplasm; GO:0005739 mitochondrion; GO:0005740 mitochondrial envelope; GO:0005743 mitochondrial inner membrane; GO:0005746 mitochondrial respiratory chain; GO:0005750 mitochondrial respiratory chain complex III; GO:0016020 membrane; GO:0019866 organelle inner membrane; GO:0031090 organelle membrane; GO:0031966 mitochondrial membrane; GO:00319…	GO:0003824 catalytic activity; GO:0005488 binding; GO:0008121 ubiquinol-cytochrome-c reductase activity; GO:0009055 electron carrier activity; GO:0016491 oxidoreductase activity; GO:0016679 oxidoreductase activity, acting on diphenols and related substances as donors; GO:0016681 oxidoreductase activity, acting on diphenols and related substances as donors, cytochrome as acceptor; GO:0043167 ion b…	K00411	UQCRFS1, RIP1, petA; ubiquinol-cytochrome c reductase iron-sulfur subunit [EC:1.10.2.2]	osa00190 Oxidative phosphorylation - Oryza sativa japonica (Japanese rice) (RefSeq); osa01100 Metabolic pathways - Oryza sativa japonica (Japanese rice) (RefSeq);	PF00355	Rieske [2Fe-2S] domain
HORVU2Hr1G072660.2	1.339	1.632	Up	nucleus	GO:0006139 nucleobase-containing compound metabolic process; GO:0006163 purine nucleotide metabolic process; GO:0006164 purine nucleotide biosynthetic process; GO:0006725 cellular aromatic compound metabolic process; GO:0006753 nucleoside phosphate metabolic process; GO:0006754 ATP biosynthetic process; GO:0006793 phosphorus metabolic process; GO:0006796 phosphate-containing compound metabolic pr…	GO:0000274 mitochondrial proton-transporting ATP synthase, stator stalk; GO:0000276 mitochondrial proton-transporting ATP synthase complex, coupling factor F(o); GO:0005622 intracellular; GO:0005623 cell; GO:0005634 nucleus; GO:0005730 nucleolus; GO:0005737 cytoplasm; GO:0005739 mitochondrion; GO:0005740 mitochondrial envelope; GO:0005743 mitochondrial inner membrane; GO:0005753 mitochondrial pro…	GO:0003735 structural constituent of ribosome; GO:0005198 structural molecule activity; GO:0005488 binding; GO:0005507 copper ion binding; GO:0008270 zinc ion binding; GO:0043167 ion binding; GO:0043169 cation binding; GO:0046872 metal ion binding; GO:0046914 transition metal ion binding;	K02138	ATPeF0D, ATP5H, ATP7; F-type H+-transporting ATPase subunit d	osa00190 Oxidative phosphorylation - Oryza sativa japonica (Japanese rice) (RefSeq); osa01100 Metabolic pathways - Oryza sativa japonica (Japanese rice) (RefSeq);
HORVU2Hr1G080710.1	1.243	1.518	Up	cytoplasm	GO:0000302 response to reactive oxygen species; GO:0006950 response to stress; GO:0006970 response to osmotic stress; GO:0006979 response to oxidative stress; GO:0006996 organelle organization; GO:0007005 mitochondrion organization; GO:0007275 multicellular organism development; GO:0009628 response to abiotic stimulus; GO:0009651 response to salt stress; GO:0009719 response to endogenous stimulus…	GO:0005618 cell wall; GO:0005622 intracellular; GO:0005623 cell; GO:0005634 nucleus; GO:0005730 nucleolus; GO:0005737 cytoplasm; GO:0005739 mitochondrion; GO:0005740 mitochondrial envelope; GO:0005743 mitochondrial inner membrane; GO:0005746 mitochondrial respiratory chain; GO:0005747 mitochondrial respiratory chain complex I; GO:0005773 vacuole; GO:0005774 vacuolar membrane; GO:0005886 plasma me…		K17080	PHB1; prohibitin 1
HORVU2Hr1G087810.2	1.645	1.668	Up	cytoplasm	GO:0000226 microtubule cytoskeleton organization; GO:0000278 mitotic cell cycle; GO:0000902 cell morphogenesis; GO:0006996 organelle organization; GO:0007010 cytoskeleton organization; GO:0007017 microtubule-based process; GO:0007020 microtubule nucleation; GO:0007026 negative regulation of microtubule depolymerization; GO:0007049 cell cycle; GO:0009653 anatomical structure morphogenesis; GO:0009…	GO:0005622 intracellular; GO:0005623 cell; GO:0005737 cytoplasm; GO:0005819 spindle; GO:0005856 cytoskeleton; GO:0005874 microtubule; GO:0005876 spindle microtubule; GO:0005886 plasma membrane; GO:0005911 cell-cell junction; GO:0005938 cell cortex; GO:0009506 plasmodesma; GO:0009524 phragmoplast; GO:0015630 microtubule cytoskeleton; GO:0016020 membrane; GO:0030054 cell junction; GO:0043226 organe…	GO:0005488 binding; GO:0005515 protein binding; GO:0008017 microtubule binding; GO:0008092 cytoskeletal protein binding; GO:0015631 tubulin binding; GO:0051010 microtubule plus-end binding;	K16578	CLASP1_2; CLIP-associating protein 1/2
HORVU2Hr1G099770.6	1.479	1.608	Up	chloroplast	GO:0009719 response to endogenous stimulus; GO:0009725 response to hormone; GO:0009735 response to cytokinin; GO:0010033 response to organic substance; GO:0042221 response to chemical; GO:0050896 response to stimulus;	GO:0005576 extracellular region; GO:0005622 intracellular; GO:0005623 cell; GO:0005737 cytoplasm; GO:0009507 chloroplast; GO:0009532 plastid stroma; GO:0009536 plastid; GO:0009570 chloroplast stroma; GO:0043226 organelle; GO:0043227 membrane-bounded organelle; GO:0043229 intracellular organelle; GO:0043231 intracellular membrane-bounded organelle; GO:0044422 organelle part; GO:0044424 intracellul…	GO:0005488 binding; GO:0005515 protein binding; GO:0042802 identical protein binding; GO:0042803 protein homodimerization activity; GO:0046983 protein dimerization activity;	K00228	CPOX, hemF; coproporphyrinogen III oxidase [EC:1.3.3.3]	osa00860 Porphyrin and chlorophyll metabolism - Oryza sativa japonica (Japanese rice) (RefSeq); osa01100 Metabolic pathways - Oryza sativa japonica (Japanese rice) (RefSeq); osa01110 Biosynthesis of secondary metabolites - Oryza sativa japonica (Japanese rice) (RefSeq);
HORVU2Hr1G111600.2	1.644	2.62	Up	cytoplasm		GO:0005623 cell; GO:0005886 plasma membrane; GO:0016020 membrane; GO:0044464 cell part; GO:0071944 cell periphery;	GO:0000166 nucleotide binding; GO:0005488 binding; GO:0008144 drug binding; GO:0016208 AMP binding; GO:0017076 purine nucleotide binding; GO:0030554 adenyl nucleotide binding; GO:0032553 ribonucleotide binding; GO:0032555 purine ribonucleotide binding; GO:0032559 adenyl ribonucleotide binding; GO:0036094 small molecule binding; GO:0043167 ion binding; GO:0043168 anion binding; GO:0043169 cation b…				PF00582	Universal stress protein family
HORVU2Hr1G118550.2	1.472	2.353	Up	mitochondria							PF12481	Aluminium induced protein
HORVU2Hr1G120530.1	1.554	2.063	Up	chloroplast							PF00967	Barwin family
HORVU2Hr1G121820.5	0.83	0.497	Down	plasma membrane		GO:0005622 intracellular; GO:0005623 cell; GO:0005737 cytoplasm; GO:0009507 chloroplast; GO:0009532 plastid stroma; GO:0009534 chloroplast thylakoid; GO:0009535 chloroplast thylakoid membrane; GO:0009536 plastid; GO:0009570 chloroplast stroma; GO:0009579 thylakoid; GO:0010287 plastoglobule; GO:0016020 membrane; GO:0031976 plastid thylakoid; GO:0031984 organelle subcompartment; GO:0034357 photosyn…	GO:0005488 binding; GO:0016168 chlorophyll binding; GO:0043167 ion binding; GO:0043168 anion binding; GO:0046906 tetrapyrrole binding; GO:0048037 cofactor binding; GO:0097159 organic cyclic compound binding; GO:1901363 heterocyclic compound binding;	K02703	psbA; photosystem II P680 reaction center D1 protein [EC:1.10.3.9]	osa00195 Photosynthesis - Oryza sativa japonica (Japanese rice) (RefSeq); osa01100 Metabolic pathways - Oryza sativa japonica (Japanese rice) (RefSeq);
HORVU3Hr1G003980.3	1.188	1.629	Up	chloroplast							PF00228	Bowman-Birk serine protease inhibitor family
HORVU3Hr1G004520.12	0.986	0.655	Down	nucleus	GO:0006464 cellular protein modification process; GO:0006807 nitrogen compound metabolic process; GO:0008152 metabolic process; GO:0009987 cellular process; GO:0016567 protein ubiquitination; GO:0019538 protein metabolic process; GO:0032446 protein modification by small protein conjugation; GO:0036211 protein modification process; GO:0043170 macromolecule metabolic process; GO:0043412 macromolecu…	GO:0005622 intracellular; GO:0005623 cell; GO:0005737 cytoplasm; GO:0005829 cytosol; GO:0044424 intracellular part; GO:0044444 cytoplasmic part; GO:0044464 cell part;	GO:0003824 catalytic activity; GO:0004842 ubiquitin-protein transferase activity; GO:0005488 binding; GO:0005515 protein binding; GO:0016740 transferase activity; GO:0019787 ubiquitin-like protein transferase activity; GO:0019899 enzyme binding; GO:0031625 ubiquitin protein ligase binding; GO:0044389 ubiquitin-like protein ligase binding; GO:0061630 ubiquitin protein ligase activity; GO:0061659 u…	K10581	UBE2O; ubiquitin-conjugating enzyme E2 O [EC:2.3.2.24]	osa04120 Ubiquitin mediated proteolysis - Oryza sativa japonica (Japanese rice) (RefSeq);	PF00179	Ubiquitin-conjugating enzyme
HORVU3Hr1G006040.1	0.991	0.458	Down	cytoplasm				K00660	CHS; chalcone synthase [EC:2.3.1.74]	osa00941 Flavonoid biosynthesis - Oryza sativa japonica (Japanese rice) (RefSeq); osa01100 Metabolic pathways - Oryza sativa japonica (Japanese rice) (RefSeq); osa01110 Biosynthesis of secondary metabolites - Oryza sativa japonica (Japanese rice) (RefSeq); osa04712 Circadian rhythm - plant - Oryza sativa japonica (Japanese rice) (RefSeq);	PF00195; PF02797	Chalcone and stilbene synthases, N-terminal domain; Chalcone and stilbene synthases, C-terminal domain
HORVU3Hr1G016820.3	0.797	0.664	Down	chloroplast				K08235	E2.4.1.207; xyloglucan:xyloglucosyl transferase [EC:2.4.1.207]		PF00722	Glycosyl hydrolases family 16
HORVU3Hr1G019580.15	0.814	0.616	Down	cytoplasm	GO:0005975 carbohydrate metabolic process; GO:0006082 organic acid metabolic process; GO:0006090 pyruvate metabolic process; GO:0006091 generation of precursor metabolites and energy; GO:0006096 glycolytic process; GO:0006139 nucleobase-containing compound metabolic process; GO:0006163 purine nucleotide metabolic process; GO:0006164 purine nucleotide biosynthetic process; GO:0006165 nucleoside di…	GO:0005622 intracellular; GO:0005623 cell; GO:0005737 cytoplasm; GO:0005829 cytosol; GO:0005886 plasma membrane; GO:0016020 membrane; GO:0044424 intracellular part; GO:0044444 cytoplasmic part; GO:0044464 cell part; GO:0071944 cell periphery;	GO:0003824 catalytic activity; GO:0003872 6-phosphofructokinase activity; GO:0008443 phosphofructokinase activity; GO:0016301 kinase activity; GO:0016740 transferase activity; GO:0016772 transferase activity, transferring phosphorus-containing groups; GO:0016773 phosphotransferase activity, alcohol group as acceptor; GO:0019200 carbohydrate kinase activity;	K00850	pfkA, PFK; 6-phosphofructokinase 1 [EC:2.7.1.11]	osa00010 Glycolysis / Gluconeogenesis - Oryza sativa japonica (Japanese rice) (RefSeq); osa00030 Pentose phosphate pathway - Oryza sativa japonica (Japanese rice) (RefSeq); osa00051 Fructose and mannose metabolism - Oryza sativa japonica (Japanese rice) (RefSeq); osa00052 Galactose metabolism - Oryza sativa japonica (Japanese rice) (RefSeq); osa01100 Metabolic pathways - Oryza sativa japonica (Ja…	PF00365	Phosphofructokinase
HORVU3Hr1G019790.8	0.621	0.375	Down	mitochondria	GO:0006082 organic acid metabolic process; GO:0006090 pyruvate metabolic process; GO:0006108 malate metabolic process; GO:0008152 metabolic process; GO:0009987 cellular process; GO:0019752 carboxylic acid metabolic process; GO:0032787 monocarboxylic acid metabolic process; GO:0043436 oxoacid metabolic process; GO:0043648 dicarboxylic acid metabolic process; GO:0044237 cellular metabolic process; …	GO:0005622 intracellular; GO:0005623 cell; GO:0005737 cytoplasm; GO:0009507 chloroplast; GO:0009536 plastid; GO:0043226 organelle; GO:0043227 membrane-bounded organelle; GO:0043229 intracellular organelle; GO:0043231 intracellular membrane-bounded organelle; GO:0044424 intracellular part; GO:0044444 cytoplasmic part; GO:0044464 cell part;	GO:0003824 catalytic activity; GO:0004470 malic enzyme activity; GO:0004473 malate dehydrogenase (decarboxylating) (NADP+) activity; GO:0016491 oxidoreductase activity; GO:0016614 oxidoreductase activity, acting on CH-OH group of donors; GO:0016615 malate dehydrogenase activity; GO:0016616 oxidoreductase activity, acting on the CH-OH group of donors, NAD or NADP as acceptor;	K00029	E1.1.1.40, maeB; malate dehydrogenase (oxaloacetate-decarboxylating)(NADP+) [EC:1.1.1.40]	osa00620 Pyruvate metabolism - Oryza sativa japonica (Japanese rice) (RefSeq); osa00710 Carbon fixation in photosynthetic organisms - Oryza sativa japonica (Japanese rice) (RefSeq); osa01100 Metabolic pathways - Oryza sativa japonica (Japanese rice) (RefSeq); osa01200 Carbon metabolism - Oryza sativa japonica (Japanese rice) (RefSeq);	PF00390; PF03949	Malic enzyme, N-terminal domain; Malic enzyme, NAD binding domain
HORVU3Hr1G022030.2	1.044	1.758	Up	nucleus	GO:0006810 transport; GO:0006888 ER to Golgi vesicle-mediated transport; GO:0006906 vesicle fusion; GO:0006996 organelle organization; GO:0009987 cellular process; GO:0016043 cellular component organization; GO:0016050 vesicle organization; GO:0016192 vesicle-mediated transport; GO:0022406 membrane docking; GO:0046907 intracellular transport; GO:0048193 Golgi vesicle transport; GO:0048278 vesicle…	GO:0000139 Golgi membrane; GO:0005622 intracellular; GO:0005623 cell; GO:0005737 cytoplasm; GO:0005794 Golgi apparatus; GO:0012505 endomembrane system; GO:0016020 membrane; GO:0016021 integral component of membrane; GO:0031090 organelle membrane; GO:0031201 SNARE complex; GO:0031224 intrinsic component of membrane; GO:0031984 organelle subcompartment; GO:0032991 macromolecular complex; GO:0043226…	GO:0000149 SNARE binding; GO:0005488 binding; GO:0005515 protein binding;	K08490	STX5; syntaxin 5	osa04130 SNARE interactions in vesicular transport - Oryza sativa japonica (Japanese rice) (RefSeq);	PF00804	Syntaxin
HORVU3Hr1G038190.1	1.172	1.695	Up	mitochondria	GO:0001101 response to acid chemical; GO:0006950 response to stress; GO:0006970 response to osmotic stress; GO:0006972 hyperosmotic response; GO:0006979 response to oxidative stress; GO:0009266 response to temperature stimulus; GO:0009409 response to cold; GO:0009414 response to water deprivation; GO:0009415 response to water; GO:0009628 response to abiotic stimulus; GO:0009892 negative regulatio…	GO:0005622 intracellular; GO:0005623 cell; GO:0005737 cytoplasm; GO:0005783 endoplasmic reticulum; GO:0005829 cytosol; GO:0012505 endomembrane system; GO:0043226 organelle; GO:0043227 membrane-bounded organelle; GO:0043229 intracellular organelle; GO:0043231 intracellular membrane-bounded organelle; GO:0044424 intracellular part; GO:0044444 cytoplasmic part; GO:0044464 cell part;	GO:0002020 protease binding; GO:0004857 enzyme inhibitor activity; GO:0004866 endopeptidase inhibitor activity; GO:0004869 cysteine-type endopeptidase inhibitor activity; GO:0005488 binding; GO:0005515 protein binding; GO:0019899 enzyme binding; GO:0030234 enzyme regulator activity; GO:0030414 peptidase inhibitor activity; GO:0043167 ion binding; GO:0043169 cation binding; GO:0046872 metal ion bi…
HORVU3Hr1G038290.1	1.436	1.551	Up	chloroplast	GO:0001101 response to acid chemical; GO:0006950 response to stress; GO:0006970 response to osmotic stress; GO:0006972 hyperosmotic response; GO:0008152 metabolic process; GO:0009266 response to temperature stimulus; GO:0009269 response to desiccation; GO:0009409 response to cold; GO:0009414 response to water deprivation; GO:0009415 response to water; GO:0009628 response to abiotic stimulus; GO:0…	GO:0005618 cell wall; GO:0005622 intracellular; GO:0005623 cell; GO:0005737 cytoplasm; GO:0005783 endoplasmic reticulum; GO:0005911 cell-cell junction; GO:0009505 plant-type cell wall; GO:0009506 plasmodesma; GO:0012505 endomembrane system; GO:0030054 cell junction; GO:0030312 external encapsulating structure; GO:0043226 organelle; GO:0043227 membrane-bounded organelle; GO:0043229 intracellular o…	GO:0003824 catalytic activity; GO:0004601 peroxidase activity; GO:0016209 antioxidant activity; GO:0016491 oxidoreductase activity; GO:0016684 oxidoreductase activity, acting on peroxide as acceptor;	K00430	E1.11.1.7; peroxidase [EC:1.11.1.7]	osa00940 Phenylpropanoid biosynthesis - Oryza sativa japonica (Japanese rice) (RefSeq); osa01100 Metabolic pathways - Oryza sativa japonica (Japanese rice) (RefSeq); osa01110 Biosynthesis of secondary metabolites - Oryza sativa japonica (Japanese rice) (RefSeq);	PF00141	Peroxidase
HORVU3Hr1G050920.4	0.949	0.634	Down	chloroplast				K15501	PPP6R3, SAPS3; serine/threonine-protein phosphatase 6 regulatory subunit 3
HORVU3Hr1G062040.1	1.372	1.594	Up	chloroplast	GO:0010035 response to inorganic substance; GO:0010038 response to metal ion; GO:0042221 response to chemical; GO:0046686 response to cadmium ion; GO:0050896 response to stimulus;	GO:0005622 intracellular; GO:0005623 cell; GO:0005737 cytoplasm; GO:0005829 cytosol; GO:0005886 plasma membrane; GO:0009507 chloroplast; GO:0009536 plastid; GO:0016020 membrane; GO:0043226 organelle; GO:0043227 membrane-bounded organelle; GO:0043229 intracellular organelle; GO:0043231 intracellular membrane-bounded organelle; GO:0044424 intracellular part; GO:0044444 cytoplasmic part; GO:0044464 …					PF08534	Redoxin
HORVU3Hr1G065390.1	0.335	0.622	Down	plasma membrane				K05658	ABCB1, CD243; ATP-binding cassette, subfamily B (MDR/TAP), member 1 [EC:3.6.3.44]	osa02010 ABC transporters - Oryza sativa japonica (Japanese rice) (RefSeq);	PF00005	ABC transporter
HORVU3Hr1G073220.3	1.278	1.518	Up	chloroplast	GO:0006082 organic acid metabolic process; GO:0006091 generation of precursor metabolites and energy; GO:0006099 tricarboxylic acid cycle; GO:0006101 citrate metabolic process; GO:0006103 2-oxoglutarate metabolic process; GO:0006520 cellular amino acid metabolic process; GO:0006522 alanine metabolic process; GO:0006531 aspartate metabolic process; GO:0006536 glutamate metabolic process; GO:000680…	GO:0005618 cell wall; GO:0005622 intracellular; GO:0005623 cell; GO:0005737 cytoplasm; GO:0005773 vacuole; GO:0005774 vacuolar membrane; GO:0005777 peroxisome; GO:0005829 cytosol; GO:0005886 plasma membrane; GO:0005911 cell-cell junction; GO:0009506 plasmodesma; GO:0009536 plastid; GO:0016020 membrane; GO:0030054 cell junction; GO:0030312 external encapsulating structure; GO:0031090 organelle mem…	GO:0003824 catalytic activity; GO:0004069 L-aspartate:2-oxoglutarate aminotransferase activity; GO:0005488 binding; GO:0005507 copper ion binding; GO:0008483 transaminase activity; GO:0016740 transferase activity; GO:0016769 transferase activity, transferring nitrogenous groups; GO:0043167 ion binding; GO:0043169 cation binding; GO:0046872 metal ion binding; GO:0046914 transition metal ion bindin…	K14454	GOT1; aspartate aminotransferase, cytoplasmic [EC:2.6.1.1]	osa00220 Arginine biosynthesis - Oryza sativa japonica (Japanese rice) (RefSeq); osa00250 Alanine, aspartate and glutamate metabolism - Oryza sativa japonica (Japanese rice) (RefSeq); osa00270 Cysteine and methionine metabolism - Oryza sativa japonica (Japanese rice) (RefSeq); osa00330 Arginine and proline metabolism - Oryza sativa japonica (Japanese rice) (RefSeq); osa00350 Tyrosine metabolism -…	PF00155	Aminotransferase class I and II
HORVU3Hr1G074960.1	1.034	1.603	Up	chloroplast							PF00141	Peroxidase
HORVU3Hr1G078680.1	1.266	1.775	Up	nucleus	GO:0001101 response to acid chemical; GO:0006950 response to stress; GO:0007154 cell communication; GO:0009266 response to temperature stimulus; GO:0009408 response to heat; GO:0009409 response to cold; GO:0009414 response to water deprivation; GO:0009415 response to water; GO:0009605 response to external stimulus; GO:0009611 response to wounding; GO:0009628 response to abiotic stimulus; GO:00098…	GO:0005622 intracellular; GO:0005623 cell; GO:0005737 cytoplasm; GO:0005773 vacuole; GO:0005774 vacuolar membrane; GO:0005783 endoplasmic reticulum; GO:0005829 cytosol; GO:0005886 plasma membrane; GO:0012505 endomembrane system; GO:0016020 membrane; GO:0031090 organelle membrane; GO:0043226 organelle; GO:0043227 membrane-bounded organelle; GO:0043229 intracellular organelle; GO:0043231 intracellu…	GO:0002020 protease binding; GO:0004857 enzyme inhibitor activity; GO:0004866 endopeptidase inhibitor activity; GO:0004869 cysteine-type endopeptidase inhibitor activity; GO:0005488 binding; GO:0005515 protein binding; GO:0019899 enzyme binding; GO:0030234 enzyme regulator activity; GO:0030414 peptidase inhibitor activity; GO:0061134 peptidase regulator activity; GO:0061135 endopeptidase regulato…
HORVU3Hr1G090970.2	0.831	0.569	Down	vacuolar membrane	GO:0008152 metabolic process; GO:0032259 methylation;	GO:0005622 intracellular; GO:0005623 cell; GO:0005737 cytoplasm; GO:0005768 endosome; GO:0005794 Golgi apparatus; GO:0005802 trans-Golgi network; GO:0012505 endomembrane system; GO:0031410 cytoplasmic vesicle; GO:0031982 vesicle; GO:0031984 organelle subcompartment; GO:0043226 organelle; GO:0043227 membrane-bounded organelle; GO:0043229 intracellular organelle; GO:0043231 intracellular membrane-b…	GO:0003824 catalytic activity; GO:0008168 methyltransferase activity; GO:0008757 S-adenosylmethionine-dependent methyltransferase activity; GO:0016740 transferase activity; GO:0016741 transferase activity, transferring one-carbon groups;
HORVU3Hr1G091320.2	3.435	4.771	Up	chloroplast		GO:0016020 membrane;		K03921	FAB2, SSI2, desA1; acyl-[acyl-carrier-protein] desaturase [EC:1.14.19.2 1.14.19.11 1.14.19.26]	osa00061 Fatty acid biosynthesis - Oryza sativa japonica (Japanese rice) (RefSeq); osa01040 Biosynthesis of unsaturated fatty acids - Oryza sativa japonica (Japanese rice) (RefSeq); osa01100 Metabolic pathways - Oryza sativa japonica (Japanese rice) (RefSeq); osa01212 Fatty acid metabolism - Oryza sativa japonica (Japanese rice) (RefSeq);	PF03405	Fatty acid desaturase
HORVU3Hr1G099730.1	1.329	1.739	Up	cytoplasm	GO:0006810 transport; GO:0046907 intracellular transport; GO:0051179 localization; GO:0051234 establishment of localization; GO:0051641 cellular localization; GO:0051649 establishment of localization in cell;	GO:0005622 intracellular; GO:0005623 cell; GO:0005737 cytoplasm; GO:0005783 endoplasmic reticulum; GO:0005789 endoplasmic reticulum membrane; GO:0005886 plasma membrane; GO:0012505 endomembrane system; GO:0016020 membrane; GO:0031984 organelle subcompartment; GO:0042175 nuclear outer membrane-endoplasmic reticulum membrane network; GO:0043226 organelle; GO:0043227 membrane-bounded organelle; GO:0…					PF00635	MSP (Major sperm protein) domain
HORVU3Hr1G100350.2	1.346	1.831	Up	chloroplast
HORVU3Hr1G105630.7	0.921	1.955	Up	chloroplast	GO:0000272 polysaccharide catabolic process; GO:0002215 defense response to nematode; GO:0002376 immune system process; GO:0005975 carbohydrate metabolic process; GO:0005976 polysaccharide metabolic process; GO:0006073 cellular glucan metabolic process; GO:0006074 (1->3)-beta-D-glucan metabolic process; GO:0006076 (1->3)-beta-D-glucan catabolic process; GO:0006950 response to stress; GO:0006952 d…	GO:0005576 extracellular region; GO:0005618 cell wall; GO:0005622 intracellular; GO:0005623 cell; GO:0005737 cytoplasm; GO:0005773 vacuole; GO:0005774 vacuolar membrane; GO:0005886 plasma membrane; GO:0016020 membrane; GO:0030312 external encapsulating structure; GO:0031090 organelle membrane; GO:0031224 intrinsic component of membrane; GO:0031225 anchored component of membrane; GO:0031226 intrin…	GO:0001871 pattern binding; GO:0003824 catalytic activity; GO:0004553 hydrolase activity, hydrolyzing O-glycosyl compounds; GO:0005488 binding; GO:0008422 beta-glucosidase activity; GO:0008810 cellulase activity; GO:0015926 glucosidase activity; GO:0016787 hydrolase activity; GO:0016798 hydrolase activity, acting on glycosyl bonds; GO:0030246 carbohydrate binding; GO:0030247 polysaccharide bindin…				PF00332	Glycosyl hydrolases family 17
HORVU3Hr1G112040.1	1.043	1.607	Up	endoplasmic reticulum	GO:0008152 metabolic process; GO:0009636 response to toxic substance; GO:0009664 plant-type cell wall organization; GO:0009987 cellular process; GO:0016043 cellular component organization; GO:0042221 response to chemical; GO:0045229 external encapsulating structure organization; GO:0050896 response to stimulus; GO:0051716 cellular response to stimulus; GO:0055114 oxidation-reduction process; GO:0…	GO:0005618 cell wall; GO:0005622 intracellular; GO:0005623 cell; GO:0005737 cytoplasm; GO:0005773 vacuole; GO:0005911 cell-cell junction; GO:0009505 plant-type cell wall; GO:0009506 plasmodesma; GO:0016020 membrane; GO:0030054 cell junction; GO:0030312 external encapsulating structure; GO:0043226 organelle; GO:0043227 membrane-bounded organelle; GO:0043229 intracellular organelle; GO:0043231 intr…	GO:0003824 catalytic activity; GO:0004601 peroxidase activity; GO:0016209 antioxidant activity; GO:0016491 oxidoreductase activity; GO:0016684 oxidoreductase activity, acting on peroxide as acceptor;	K00430	E1.11.1.7; peroxidase [EC:1.11.1.7]	osa00940 Phenylpropanoid biosynthesis - Oryza sativa japonica (Japanese rice) (RefSeq); osa01100 Metabolic pathways - Oryza sativa japonica (Japanese rice) (RefSeq); osa01110 Biosynthesis of secondary metabolites - Oryza sativa japonica (Japanese rice) (RefSeq);	PF00141	Peroxidase
HORVU3Hr1G113620.1	1.312	2.005	Up	chloroplast							PF00967	Barwin family
HORVU3Hr1G115580.5	0.969	0.551	Down	chloroplast
HORVU4Hr1G004590.4	0.713	0.641	Down	cytoplasm				K13024	PPIP5K, VIP; inositol-hexakisphosphate/diphosphoinositol-pentakisphosphate 1-kinase [EC:2.7.4.24]	osa04070 Phosphatidylinositol signaling system - Oryza sativa japonica (Japanese rice) (RefSeq);
HORVU4Hr1G005380.1	1.053	1.506	Up	extracellular	GO:0000302 response to reactive oxygen species; GO:0000303 response to superoxide; GO:0000305 response to oxygen radical; GO:0006801 superoxide metabolic process; GO:0006950 response to stress; GO:0006979 response to oxidative stress; GO:0008152 metabolic process; GO:0009636 response to toxic substance; GO:0009987 cellular process; GO:0010035 response to inorganic substance; GO:0016043 cellular c…	GO:0005576 extracellular region; GO:0005618 cell wall; GO:0005622 intracellular; GO:0005623 cell; GO:0005737 cytoplasm; GO:0030312 external encapsulating structure; GO:0032991 macromolecular complex; GO:0044424 intracellular part; GO:0044464 cell part; GO:0048046 apoplast; GO:0071944 cell periphery; GO:1902494 catalytic complex; GO:1902693 superoxide dismutase complex;	GO:0003824 catalytic activity; GO:0004784 superoxide dismutase activity; GO:0005488 binding; GO:0005515 protein binding; GO:0016209 antioxidant activity; GO:0016491 oxidoreductase activity; GO:0016623 oxidoreductase activity, acting on the aldehyde or oxo group of donors, oxygen as acceptor; GO:0016721 oxidoreductase activity, acting on superoxide radicals as acceptor; GO:0016903 oxidoreductase a…				PF00190	Cupin
HORVU4Hr1G006460.5	1.274	1.769	Up	chloroplast
HORVU4Hr1G012540.1	0.64	0.576	Down	cytoplasm	GO:0006725 cellular aromatic compound metabolic process; GO:0008152 metabolic process; GO:0009058 biosynthetic process; GO:0009987 cellular process; GO:0019438 aromatic compound biosynthetic process; GO:0032259 methylation; GO:0044237 cellular metabolic process; GO:0044249 cellular biosynthetic process;		GO:0003824 catalytic activity; GO:0008168 methyltransferase activity; GO:0008171 O-methyltransferase activity; GO:0008757 S-adenosylmethionine-dependent methyltransferase activity; GO:0016740 transferase activity; GO:0016741 transferase activity, transferring one-carbon groups;				PF08100; PF00891	Dimerisation domain; O-methyltransferase
HORVU4Hr1G013580.1	1.091	1.55	Up	cytoplasm	GO:0006139 nucleobase-containing compound metabolic process; GO:0006259 DNA metabolic process; GO:0006281 DNA repair; GO:0006725 cellular aromatic compound metabolic process; GO:0006807 nitrogen compound metabolic process; GO:0006950 response to stress; GO:0006974 cellular response to DNA damage stimulus; GO:0008152 metabolic process; GO:0009892 negative regulation of metabolic process; GO:000998…	GO:0005576 extracellular region; GO:0005615 extracellular space; GO:0005622 intracellular; GO:0005623 cell; GO:0005634 nucleus; GO:0005737 cytoplasm; GO:0005829 cytosol; GO:0043226 organelle; GO:0043227 membrane-bounded organelle; GO:0043229 intracellular organelle; GO:0043231 intracellular membrane-bounded organelle; GO:0044421 extracellular region part; GO:0044424 intracellular part; GO:0044444…	GO:0004857 enzyme inhibitor activity; GO:0004866 endopeptidase inhibitor activity; GO:0004867 serine-type endopeptidase inhibitor activity; GO:0004869 cysteine-type endopeptidase inhibitor activity; GO:0030234 enzyme regulator activity; GO:0030414 peptidase inhibitor activity; GO:0061134 peptidase regulator activity; GO:0061135 endopeptidase regulator activity; GO:0098772 molecular function regul…				PF00079	Serpin (serine protease inhibitor)
HORVU4Hr1G016810.14	1.464	1.802	Up	cytoplasm				K18857	ADH1; alcohol dehydrogenase class-P [EC:1.1.1.1]	osa00010 Glycolysis / Gluconeogenesis - Oryza sativa japonica (Japanese rice) (RefSeq); osa00071 Fatty acid degradation - Oryza sativa japonica (Japanese rice) (RefSeq); osa00350 Tyrosine metabolism - Oryza sativa japonica (Japanese rice) (RefSeq); osa00592 alpha-Linolenic acid metabolism - Oryza sativa japonica (Japanese rice) (RefSeq); osa01100 Metabolic pathways - Oryza sativa japonica (Japane…	PF08240	Alcohol dehydrogenase GroES-like domain
HORVU4Hr1G027150.1	1.144	1.622	Up	chloroplast				K15103	UCP2_3, SLC25A8_9; solute carrier family 25 (mitochondrial uncoupling protein), member 8/9
HORVU4Hr1G028720.1	0.874	0.665	Down	extracellular	GO:0000902 cell morphogenesis; GO:0009314 response to radiation; GO:0009416 response to light stimulus; GO:0009605 response to external stimulus; GO:0009612 response to mechanical stimulus; GO:0009628 response to abiotic stimulus; GO:0009642 response to light intensity; GO:0009645 response to low light intensity stimulus; GO:0009653 anatomical structure morphogenesis; GO:0009719 response to endog…	GO:0005576 extracellular region; GO:0005618 cell wall; GO:0005622 intracellular; GO:0005623 cell; GO:0005737 cytoplasm; GO:0005911 cell-cell junction; GO:0009505 plant-type cell wall; GO:0009506 plasmodesma; GO:0009507 chloroplast; GO:0009536 plastid; GO:0016020 membrane; GO:0030054 cell junction; GO:0030312 external encapsulating structure; GO:0043226 organelle; GO:0043227 membrane-bounded organ…	GO:0003824 catalytic activity; GO:0016740 transferase activity; GO:0016757 transferase activity, transferring glycosyl groups; GO:0016758 transferase activity, transferring hexosyl groups; GO:0016762 xyloglucan:xyloglucosyl transferase activity; GO:0046527 glucosyltransferase activity;	K08235	E2.4.1.207; xyloglucan:xyloglucosyl transferase [EC:2.4.1.207]		PF00722	Glycosyl hydrolases family 16
HORVU4Hr1G035250.1	1.048	0.637	Down	nucleus				K17046	DEK; protein DEK		PF08766	DEK C terminal domain
HORVU4Hr1G044040.16	1.273	1.705	Up	cytoplasm	GO:0000302 response to reactive oxygen species; GO:0006139 nucleobase-containing compound metabolic process; GO:0006165 nucleoside diphosphate phosphorylation; GO:0006725 cellular aromatic compound metabolic process; GO:0006753 nucleoside phosphate metabolic process; GO:0006793 phosphorus metabolic process; GO:0006796 phosphate-containing compound metabolic process; GO:0006807 nitrogen compound m…	GO:0005622 intracellular; GO:0005623 cell; GO:0044464 cell part;	GO:0003824 catalytic activity; GO:0004550 nucleoside diphosphate kinase activity; GO:0016301 kinase activity; GO:0016740 transferase activity; GO:0016772 transferase activity, transferring phosphorus-containing groups; GO:0016776 phosphotransferase activity, phosphate group as acceptor; GO:0019205 nucleobase-containing compound kinase activity;	K00940	ndk, NME; nucleoside-diphosphate kinase [EC:2.7.4.6]	osa00230 Purine metabolism - Oryza sativa japonica (Japanese rice) (RefSeq); osa00240 Pyrimidine metabolism - Oryza sativa japonica (Japanese rice) (RefSeq); osa01100 Metabolic pathways - Oryza sativa japonica (Japanese rice) (RefSeq); osa01110 Biosynthesis of secondary metabolites - Oryza sativa japonica (Japanese rice) (RefSeq); osa04016 MAPK signaling pathway - plant - Oryza sativa japonica (J…	PF00334	Nucleoside diphosphate kinase
HORVU4Hr1G051830.1	1.201	1.506	Up	cytoplasm	GO:0006139 nucleobase-containing compound metabolic process; GO:0006163 purine nucleotide metabolic process; GO:0006725 cellular aromatic compound metabolic process; GO:0006753 nucleoside phosphate metabolic process; GO:0006790 sulfur compound metabolic process; GO:0006793 phosphorus metabolic process; GO:0006796 phosphate-containing compound metabolic process; GO:0006807 nitrogen compound metabo…	GO:0005622 intracellular; GO:0005623 cell; GO:0005737 cytoplasm; GO:0005777 peroxisome; GO:0005886 plasma membrane; GO:0016020 membrane; GO:0042579 microbody; GO:0043226 organelle; GO:0043227 membrane-bounded organelle; GO:0043229 intracellular organelle; GO:0043231 intracellular membrane-bounded organelle; GO:0044424 intracellular part; GO:0044444 cytoplasmic part; GO:0044464 cell part; GO:00719…	GO:0003824 catalytic activity; GO:0016787 hydrolase activity; GO:0016817 hydrolase activity, acting on acid anhydrides; GO:0016819 hydrolase activity, acting on acid anhydrides, in sulfonyl-containing anhydrides; GO:0047627 adenylylsulfatase activity;				PF01230	HIT domain
HORVU4Hr1G053850.2	1.894	0.523	Down	chloroplast				K05953	E2.5.1.43; nicotianamine synthase [EC:2.5.1.43]
HORVU4Hr1G054200.1	3.393	6.768	Up	chloroplast							PF00582	Universal stress protein family
HORVU4Hr1G056050.1	1.449	1.804	Up	chloroplast		GO:0005622 intracellular; GO:0005623 cell; GO:0044464 cell part;	GO:0003824 catalytic activity; GO:0016829 lyase activity; GO:0016830 carbon-carbon lyase activity; GO:0016831 carboxy-lyase activity;	K01568	PDC, pdc; pyruvate decarboxylase [EC:4.1.1.1]	osa00010 Glycolysis / Gluconeogenesis - Oryza sativa japonica (Japanese rice) (RefSeq); osa01100 Metabolic pathways - Oryza sativa japonica (Japanese rice) (RefSeq); osa01110 Biosynthesis of secondary metabolites - Oryza sativa japonica (Japanese rice) (RefSeq);	PF02776; PF00205; PF02775	Thiamine pyrophosphate enzyme, N-terminal TPP binding domain; Thiamine pyrophosphate enzyme, central domain; Thiamine pyrophosphate enzyme, C-terminal TPP binding domain
HORVU4Hr1G057740.1	0.66	1.735	Up	chloroplast	GO:0006464 cellular protein modification process; GO:0006518 peptide metabolic process; GO:0006575 cellular modified amino acid metabolic process; GO:0006749 glutathione metabolic process; GO:0006790 sulfur compound metabolic process; GO:0006807 nitrogen compound metabolic process; GO:0008152 metabolic process; GO:0009987 cellular process; GO:0010035 response to inorganic substance; GO:0010038 re…	GO:0005622 intracellular; GO:0005623 cell; GO:0005737 cytoplasm; GO:0005829 cytosol; GO:0009507 chloroplast; GO:0009532 plastid stroma; GO:0009536 plastid; GO:0009570 chloroplast stroma; GO:0043226 organelle; GO:0043227 membrane-bounded organelle; GO:0043229 intracellular organelle; GO:0043231 intracellular membrane-bounded organelle; GO:0044422 organelle part; GO:0044424 intracellular part; GO:0…	GO:0003824 catalytic activity; GO:0004364 glutathione transferase activity; GO:0016740 transferase activity; GO:0016765 transferase activity, transferring alkyl or aryl (other than methyl) groups;	K00799	GST, gst; glutathione S-transferase [EC:2.5.1.18]	osa00480 Glutathione metabolism - Oryza sativa japonica (Japanese rice) (RefSeq); osa01100 Metabolic pathways - Oryza sativa japonica (Japanese rice) (RefSeq);	PF13417; PF13410	Glutathione S-transferase, N-terminal domain; Glutathione S-transferase, C-terminal domain
HORVU4Hr1G062440.2	1.122	0.609	Down	cytoplasm	GO:0002376 immune system process; GO:0005975 carbohydrate metabolic process; GO:0005996 monosaccharide metabolic process; GO:0006006 glucose metabolic process; GO:0006094 gluconeogenesis; GO:0006950 response to stress; GO:0006952 defense response; GO:0006955 immune response; GO:0007154 cell communication; GO:0008152 metabolic process; GO:0009058 biosynthetic process; GO:0009267 cellular response …	GO:0005622 intracellular; GO:0005623 cell; GO:0005634 nucleus; GO:0005730 nucleolus; GO:0005737 cytoplasm; GO:0005829 cytosol; GO:0016020 membrane; GO:0031974 membrane-enclosed lumen; GO:0031981 nuclear lumen; GO:0043226 organelle; GO:0043227 membrane-bounded organelle; GO:0043228 non-membrane-bounded organelle; GO:0043229 intracellular organelle; GO:0043231 intracellular membrane-bounded organel…	GO:0003824 catalytic activity; GO:0004611 phosphoenolpyruvate carboxykinase activity; GO:0004612 phosphoenolpyruvate carboxykinase (ATP) activity; GO:0016829 lyase activity; GO:0016830 carbon-carbon lyase activity; GO:0016831 carboxy-lyase activity;	K01610	E4.1.1.49, pckA; phosphoenolpyruvate carboxykinase (ATP) [EC:4.1.1.49]	osa00010 Glycolysis / Gluconeogenesis - Oryza sativa japonica (Japanese rice) (RefSeq); osa00020 Citrate cycle (TCA cycle) - Oryza sativa japonica (Japanese rice) (RefSeq); osa00620 Pyruvate metabolism - Oryza sativa japonica (Japanese rice) (RefSeq); osa00710 Carbon fixation in photosynthetic organisms - Oryza sativa japonica (Japanese rice) (RefSeq); osa01100 Metabolic pathways - Oryza sativa j…
HORVU4Hr1G066240.1	1.246	2.106	Up	cytoplasm	GO:0001666 response to hypoxia; GO:0006950 response to stress; GO:0009628 response to abiotic stimulus; GO:0036293 response to decreased oxygen levels; GO:0050896 response to stimulus; GO:0070482 response to oxygen levels;	GO:0005618 cell wall; GO:0005622 intracellular; GO:0005623 cell; GO:0005737 cytoplasm; GO:0005829 cytosol; GO:0005886 plasma membrane; GO:0005911 cell-cell junction; GO:0009506 plasmodesma; GO:0016020 membrane; GO:0030054 cell junction; GO:0030312 external encapsulating structure; GO:0044424 intracellular part; GO:0044444 cytoplasmic part; GO:0044464 cell part; GO:0055044 symplast; GO:0071944 cel…	GO:0005488 binding; GO:0008144 drug binding; GO:0019825 oxygen binding; GO:0036094 small molecule binding;	K21894	CYGB; cytoglobin		PF00042	Globin
HORVU4Hr1G067280.2	1.393	0.603	Down	chloroplast	GO:0000096 sulfur amino acid metabolic process; GO:0000097 sulfur amino acid biosynthetic process; GO:0006082 organic acid metabolic process; GO:0006520 cellular amino acid metabolic process; GO:0006555 methionine metabolic process; GO:0006790 sulfur compound metabolic process; GO:0006807 nitrogen compound metabolic process; GO:0008152 metabolic process; GO:0008652 cellular amino acid biosyntheti…		GO:0003824 catalytic activity; GO:0008168 methyltransferase activity; GO:0008172 S-methyltransferase activity; GO:0008757 S-adenosylmethionine-dependent methyltransferase activity; GO:0008898 S-adenosylmethionine-homocysteine S-methyltransferase activity; GO:0016740 transferase activity; GO:0016741 transferase activity, transferring one-carbon groups;	K00547	mmuM, BHMT2; homocysteine S-methyltransferase [EC:2.1.1.10]	osa00270 Cysteine and methionine metabolism - Oryza sativa japonica (Japanese rice) (RefSeq); osa01100 Metabolic pathways - Oryza sativa japonica (Japanese rice) (RefSeq); osa01110 Biosynthesis of secondary metabolites - Oryza sativa japonica (Japanese rice) (RefSeq);
HORVU4Hr1G080350.2	1.964	1.67	Up	plasma membrane				K08176	PHO84; MFS transporter, PHS family, inorganic phosphate transporter
HORVU4Hr1G081100.1	1.187	1.642	Up	chloroplast				K00799	GST, gst; glutathione S-transferase [EC:2.5.1.18]	osa00480 Glutathione metabolism - Oryza sativa japonica (Japanese rice) (RefSeq); osa01100 Metabolic pathways - Oryza sativa japonica (Japanese rice) (RefSeq);	PF02798; PF00043	Glutathione S-transferase, N-terminal domain; Glutathione S-transferase, C-terminal domain
HORVU4Hr1G081480.3	2.497	1.627	Up	cytoplasm				K18054	IDS3_2; 2'-deoxymugineic-acid 2'-dioxygenase / mugineic-acid 3-dioxygenase [EC:1.14.11.24 1.14.11.25]		PF03171	2OG-Fe(II) oxygenase superfamily
HORVU4Hr1G081520.3	2.892	1.813	Up	cytoplasm				K18054	IDS3_2; 2'-deoxymugineic-acid 2'-dioxygenase / mugineic-acid 3-dioxygenase [EC:1.14.11.24 1.14.11.25]		PF03171	2OG-Fe(II) oxygenase superfamily
HORVU4Hr1G084810.2	0.923	1.604	Up	chloroplast							PF03171	2OG-Fe(II) oxygenase superfamily
HORVU4Hr1G085050.1	0.66	0.557	Down	vacuolar membrane				K22390			PF00149; PF14008	Calcineurin-like phosphoesterase; Iron/zinc purple acid phosphatase-like protein C
HORVU4Hr1G087230.2	0.675	0.628	Down	extracellular				K14641	APY1_2; apyrase [EC:3.6.1.5]	osa00230 Purine metabolism - Oryza sativa japonica (Japanese rice) (RefSeq); osa00240 Pyrimidine metabolism - Oryza sativa japonica (Japanese rice) (RefSeq); osa01100 Metabolic pathways - Oryza sativa japonica (Japanese rice) (RefSeq);
HORVU4Hr1G087390.1	2.408	0.608	Down	cytoplasm				K05953	E2.5.1.43; nicotianamine synthase [EC:2.5.1.43]
HORVU4Hr1G089750.1	2.411	0.609	Down	cytoplasm	GO:0000003 reproduction; GO:0000902 cell morphogenesis; GO:0000904 cell morphogenesis involved in differentiation; GO:0003006 developmental process involved in reproduction; GO:0006810 transport; GO:0007275 multicellular organism development; GO:0009555 pollen development; GO:0009653 anatomical structure morphogenesis; GO:0009826 unidimensional cell growth; GO:0009856 pollination; GO:0009860 poll…			K05953	E2.5.1.43; nicotianamine synthase [EC:2.5.1.43]
HORVU5Hr1G014350.2	1.116	1.532	Up	chloroplast	GO:0006081 cellular aldehyde metabolic process; GO:0006725 cellular aromatic compound metabolic process; GO:0006732 coenzyme metabolic process; GO:0006766 vitamin metabolic process; GO:0006767 water-soluble vitamin metabolic process; GO:0006793 phosphorus metabolic process; GO:0006796 phosphate-containing compound metabolic process; GO:0006807 nitrogen compound metabolic process; GO:0006950 respo…	GO:0005622 intracellular; GO:0005623 cell; GO:0005737 cytoplasm; GO:0005829 cytosol; GO:0044424 intracellular part; GO:0044444 cytoplasmic part; GO:0044464 cell part;	GO:0003824 catalytic activity; GO:0008478 pyridoxal kinase activity; GO:0016301 kinase activity; GO:0016740 transferase activity; GO:0016772 transferase activity, transferring phosphorus-containing groups; GO:0016773 phosphotransferase activity, alcohol group as acceptor;	K00868	pdxK, pdxY; pyridoxine kinase [EC:2.7.1.35]	osa00750 Vitamin B6 metabolism - Oryza sativa japonica (Japanese rice) (RefSeq); osa01100 Metabolic pathways - Oryza sativa japonica (Japanese rice) (RefSeq);
HORVU5Hr1G019030.9	2.076	2.904	Up	chloroplast				K00895	pfp, PFP; diphosphate-dependent phosphofructokinase [EC:2.7.1.90]	osa00010 Glycolysis / Gluconeogenesis - Oryza sativa japonica (Japanese rice) (RefSeq); osa00030 Pentose phosphate pathway - Oryza sativa japonica (Japanese rice) (RefSeq); osa00051 Fructose and mannose metabolism - Oryza sativa japonica (Japanese rice) (RefSeq); osa01100 Metabolic pathways - Oryza sativa japonica (Japanese rice) (RefSeq); osa01110 Biosynthesis of secondary metabolites - Oryza sa…	PF00365	Phosphofructokinase
HORVU5Hr1G023720.1	1.104	1.878	Up	cytoplasm							PF00407	Pathogenesis-related protein Bet v I family
HORVU5Hr1G040970.5	2.444	2.853	Up	cytoplasm							PF12481	Aluminium induced protein
HORVU5Hr1G043670.1	1.343	1.513	Up	mitochondria				K15414	C1QBP; complement component 1 Q subcomponent-binding protein, mitochondrial		PF02330	Mitochondrial glycoprotein
HORVU5Hr1G047530.3	1.536	1.574	Up	cytoplasm							PF01187	Macrophage migration inhibitory factor (MIF)
HORVU5Hr1G048100.4	0.698	0.46	Down	cytoplasm				K01953	asnB, ASNS; asparagine synthase (glutamine-hydrolysing) [EC:6.3.5.4]	osa00250 Alanine, aspartate and glutamate metabolism - Oryza sativa japonica (Japanese rice) (RefSeq); osa01100 Metabolic pathways - Oryza sativa japonica (Japanese rice) (RefSeq); osa01110 Biosynthesis of secondary metabolites - Oryza sativa japonica (Japanese rice) (RefSeq); osa01230 Biosynthesis of amino acids - Oryza sativa japonica (Japanese rice) (RefSeq);	PF13537; PF00733	Glutamine amidotransferase domain; Asparagine synthase
HORVU5Hr1G049020.1	1.284	1.51	Up	chloroplast	GO:0000226 microtubule cytoskeleton organization; GO:0000278 mitotic cell cycle; GO:0000281 mitotic cytokinesis; GO:0000910 cytokinesis; GO:0000911 cytokinesis by cell plate formation; GO:0000913 preprophase band assembly; GO:0006996 organelle organization; GO:0007010 cytoskeleton organization; GO:0007017 microtubule-based process; GO:0007049 cell cycle; GO:0009987 cellular process; GO:0016043 ce…	GO:0005622 intracellular; GO:0005623 cell; GO:0005737 cytoplasm; GO:0005856 cytoskeleton; GO:0005886 plasma membrane; GO:0005938 cell cortex; GO:0009574 preprophase band; GO:0015630 microtubule cytoskeleton; GO:0016020 membrane; GO:0030863 cortical cytoskeleton; GO:0030981 cortical microtubule cytoskeleton; GO:0043226 organelle; GO:0043228 non-membrane-bounded organelle; GO:0043229 intracellular …		K16546	FGFR10P; FGFR1 oncogene partner
HORVU5Hr1G051970.4	1.095	1.601	Up	chloroplast							PF00314	Thaumatin family
HORVU5Hr1G055360.2	1.175	1.681	Up	mitochondria				K10580	UBE2N, BLU, UBC13; ubiquitin-conjugating enzyme E2 N [EC:2.3.2.23]	osa04120 Ubiquitin mediated proteolysis - Oryza sativa japonica (Japanese rice) (RefSeq);	PF00179	Ubiquitin-conjugating enzyme
HORVU5Hr1G063770.2	0.848	0.63	Down	nucleus	GO:0006412 translation; GO:0006413 translational initiation; GO:0006518 peptide metabolic process; GO:0006807 nitrogen compound metabolic process; GO:0008152 metabolic process; GO:0009058 biosynthetic process; GO:0009059 macromolecule biosynthetic process; GO:0009987 cellular process; GO:0010467 gene expression; GO:0019538 protein metabolic process; GO:0034641 cellular nitrogen compound metabolic…	GO:0005622 intracellular; GO:0005623 cell; GO:0005634 nucleus; GO:0005737 cytoplasm; GO:0005829 cytosol; GO:0005852 eukaryotic translation initiation factor 3 complex; GO:0032991 macromolecular complex; GO:0043226 organelle; GO:0043227 membrane-bounded organelle; GO:0043229 intracellular organelle; GO:0043231 intracellular membrane-bounded organelle; GO:0044424 intracellular part; GO:0044444 cyto…	GO:0003676 nucleic acid binding; GO:0003723 RNA binding; GO:0003729 mRNA binding; GO:0005488 binding; GO:0005515 protein binding; GO:0031369 translation initiation factor binding; GO:0097159 organic cyclic compound binding; GO:1901363 heterocyclic compound binding;	K03252	EIF3C; translation initiation factor 3 subunit C	osa03013 RNA transport - Oryza sativa japonica (Japanese rice) (RefSeq);	PF01399	PCI domain
HORVU5Hr1G080170.2	0.798	0.557	Down	nucleus	GO:0006139 nucleobase-containing compound metabolic process; GO:0006725 cellular aromatic compound metabolic process; GO:0006807 nitrogen compound metabolic process; GO:0008152 metabolic process; GO:0009987 cellular process; GO:0010501 RNA secondary structure unwinding; GO:0016070 RNA metabolic process; GO:0034641 cellular nitrogen compound metabolic process; GO:0043170 macromolecule metabolic pr…	GO:0005622 intracellular; GO:0005623 cell; GO:0005634 nucleus; GO:0005730 nucleolus; GO:0005737 cytoplasm; GO:0031974 membrane-enclosed lumen; GO:0031981 nuclear lumen; GO:0043226 organelle; GO:0043227 membrane-bounded organelle; GO:0043228 non-membrane-bounded organelle; GO:0043229 intracellular organelle; GO:0043231 intracellular membrane-bounded organelle; GO:0043232 intracellular non-membrane…	GO:0003724 RNA helicase activity; GO:0003824 catalytic activity; GO:0004004 ATP-dependent RNA helicase activity; GO:0004386 helicase activity; GO:0005488 binding; GO:0005515 protein binding; GO:0008026 ATP-dependent helicase activity; GO:0008186 RNA-dependent ATPase activity; GO:0016462 pyrophosphatase activity; GO:0016787 hydrolase activity; GO:0016817 hydrolase activity, acting on acid anhydrid…	K16911	DDX21; ATP-dependent RNA helicase DDX21 [EC:3.6.4.13]		PF00270; PF08152	DEAD/DEAH box helicase; GUCT (NUC152) domain
HORVU5Hr1G081010.1	1.249	1.556	Up	chloroplast	GO:0002229 defense response to oomycetes; GO:0002239 response to oomycetes; GO:0006081 cellular aldehyde metabolic process; GO:0006082 organic acid metabolic process; GO:0006098 pentose-phosphate shunt; GO:0006139 nucleobase-containing compound metabolic process; GO:0006725 cellular aromatic compound metabolic process; GO:0006732 coenzyme metabolic process; GO:0006733 oxidoreduction coenzyme meta…	GO:0005622 intracellular; GO:0005623 cell; GO:0005737 cytoplasm; GO:0005773 vacuole; GO:0005774 vacuolar membrane; GO:0005777 peroxisome; GO:0005829 cytosol; GO:0009507 chloroplast; GO:0009532 plastid stroma; GO:0009536 plastid; GO:0009570 chloroplast stroma; GO:0016020 membrane; GO:0031090 organelle membrane; GO:0042579 microbody; GO:0043226 organelle; GO:0043227 membrane-bounded organelle; GO:0…	GO:0003824 catalytic activity; GO:0016787 hydrolase activity; GO:0016788 hydrolase activity, acting on ester bonds; GO:0017057 6-phosphogluconolactonase activity; GO:0052689 carboxylic ester hydrolase activity;	K01057	PGLS, pgl, devB; 6-phosphogluconolactonase [EC:3.1.1.31]	osa00030 Pentose phosphate pathway - Oryza sativa japonica (Japanese rice) (RefSeq); osa01100 Metabolic pathways - Oryza sativa japonica (Japanese rice) (RefSeq); osa01110 Biosynthesis of secondary metabolites - Oryza sativa japonica (Japanese rice) (RefSeq); osa01200 Carbon metabolism - Oryza sativa japonica (Japanese rice) (RefSeq);	PF01182	Glucosamine-6-phosphate isomerases/6-phosphogluconolactonase
HORVU5Hr1G095910.1	1.2	0.486	Down	endoplasmic reticulum,plasma membrane	GO:0006950 response to stress; GO:0006970 response to osmotic stress; GO:0009628 response to abiotic stimulus; GO:0009651 response to salt stress; GO:0009664 plant-type cell wall organization; GO:0009825 multidimensional cell growth; GO:0009832 plant-type cell wall biogenesis; GO:0009987 cellular process; GO:0010215 cellulose microfibril organization; GO:0016043 cellular component organization; G…	GO:0005618 cell wall; GO:0005623 cell; GO:0005886 plasma membrane; GO:0009505 plant-type cell wall; GO:0009897 external side of plasma membrane; GO:0009930 longitudinal side of cell surface; GO:0009986 cell surface; GO:0016020 membrane; GO:0030312 external encapsulating structure; GO:0031224 intrinsic component of membrane; GO:0031225 anchored component of membrane; GO:0031226 intrinsic component…
HORVU5Hr1G106010.3	1.078	1.555	Up	extracellular							PF00188	Cysteine-rich secretory protein family
HORVU5Hr1G109620.1	1.293	1.536	Up	mitochondria	GO:0006091 generation of precursor metabolites and energy; GO:0006119 oxidative phosphorylation; GO:0006122 mitochondrial electron transport, ubiquinol to cytochrome c; GO:0006139 nucleobase-containing compound metabolic process; GO:0006163 purine nucleotide metabolic process; GO:0006725 cellular aromatic compound metabolic process; GO:0006753 nucleoside phosphate metabolic process; GO:0006793 ph…	GO:0005622 intracellular; GO:0005623 cell; GO:0005737 cytoplasm; GO:0005739 mitochondrion; GO:0005740 mitochondrial envelope; GO:0005743 mitochondrial inner membrane; GO:0005746 mitochondrial respiratory chain; GO:0005750 mitochondrial respiratory chain complex III; GO:0016020 membrane; GO:0019866 organelle inner membrane; GO:0031090 organelle membrane; GO:0031966 mitochondrial membrane; GO:00319…		K00417	QCR7, UQCRB; ubiquinol-cytochrome c reductase subunit 7	osa00190 Oxidative phosphorylation - Oryza sativa japonica (Japanese rice) (RefSeq); osa01100 Metabolic pathways - Oryza sativa japonica (Japanese rice) (RefSeq);
HORVU5Hr1G115100.2	1.054	2.007	Up	nucleus							PF02893	GRAM domain
HORVU6Hr1G005810.3	1.873	1.912	Up	chloroplast	GO:0000902 cell morphogenesis; GO:0009653 anatomical structure morphogenesis; GO:0009664 plant-type cell wall organization; GO:0009826 unidimensional cell growth; GO:0009827 plant-type cell wall modification; GO:0009828 plant-type cell wall loosening; GO:0009987 cellular process; GO:0016043 cellular component organization; GO:0016049 cell growth; GO:0032502 developmental process; GO:0032989 cellu…	GO:0005618 cell wall; GO:0005623 cell; GO:0016020 membrane; GO:0030312 external encapsulating structure; GO:0044464 cell part; GO:0071944 cell periphery;					PF03330; PF01357	Rare lipoprotein A (RlpA)-like double-psi beta-barrel; Pollen allergen
HORVU6Hr1G010340.1	1.467	1.915	Up	chloroplast				K00430	E1.11.1.7; peroxidase [EC:1.11.1.7]	osa00940 Phenylpropanoid biosynthesis - Oryza sativa japonica (Japanese rice) (RefSeq); osa01100 Metabolic pathways - Oryza sativa japonica (Japanese rice) (RefSeq); osa01110 Biosynthesis of secondary metabolites - Oryza sativa japonica (Japanese rice) (RefSeq);	PF00141	Peroxidase
HORVU6Hr1G013700.1	0.613	0.653	Down	endoplasmic reticulum
HORVU6Hr1G032290.1	1.562	0.634	Down	chloroplast	GO:0000003 reproduction; GO:0000902 cell morphogenesis; GO:0000904 cell morphogenesis involved in differentiation; GO:0003006 developmental process involved in reproduction; GO:0006810 transport; GO:0007275 multicellular organism development; GO:0009555 pollen development; GO:0009653 anatomical structure morphogenesis; GO:0009826 unidimensional cell growth; GO:0009856 pollination; GO:0009860 poll…			K05953	E2.5.1.43; nicotianamine synthase [EC:2.5.1.43]
HORVU6Hr1G032510.1	0.656	0.426	Down	nucleus							PF03765; PF00650	CRAL/TRIO, N-terminal domain; CRAL/TRIO domain
HORVU6Hr1G051560.2	0.465	0.436	Down	chloroplast	GO:0006766 vitamin metabolic process; GO:0006767 water-soluble vitamin metabolic process; GO:0006771 riboflavin metabolic process; GO:0006807 nitrogen compound metabolic process; GO:0008152 metabolic process; GO:0009058 biosynthetic process; GO:0009110 vitamin biosynthetic process; GO:0009231 riboflavin biosynthetic process; GO:0009987 cellular process; GO:0017144 drug metabolic process; GO:00181…	GO:0005622 intracellular; GO:0005623 cell; GO:0005737 cytoplasm; GO:0009507 chloroplast; GO:0009532 plastid stroma; GO:0009536 plastid; GO:0009570 chloroplast stroma; GO:0016020 membrane; GO:0043226 organelle; GO:0043227 membrane-bounded organelle; GO:0043229 intracellular organelle; GO:0043231 intracellular membrane-bounded organelle; GO:0044422 organelle part; GO:0044424 intracellular part; GO:…	GO:0003824 catalytic activity; GO:0003933 GTP cyclohydrolase activity; GO:0003935 GTP cyclohydrolase II activity; GO:0008686 3,4-dihydroxy-2-butanone-4-phosphate synthase activity; GO:0016787 hydrolase activity; GO:0016810 hydrolase activity, acting on carbon-nitrogen (but not peptide) bonds; GO:0016814 hydrolase activity, acting on carbon-nitrogen (but not peptide) bonds, in cyclic amidines; GO:…	K14652	ribBA; 3,4-dihydroxy 2-butanone 4-phosphate synthase / GTP cyclohydrolase II [EC:4.1.99.12 3.5.4.25]	osa00740 Riboflavin metabolism - Oryza sativa japonica (Japanese rice) (RefSeq); osa00790 Folate biosynthesis - Oryza sativa japonica (Japanese rice) (RefSeq); osa01100 Metabolic pathways - Oryza sativa japonica (Japanese rice) (RefSeq); osa01110 Biosynthesis of secondary metabolites - Oryza sativa japonica (Japanese rice) (RefSeq);
HORVU6Hr1G081640.1	0.635	0.598	Down	endoplasmic reticulum							PF05922; PF00082	Peptidase inhibitor I9; Subtilase family
HORVU6Hr1G084640.1	1.285	1.672	Up	chloroplast		GO:0005622 intracellular; GO:0005623 cell; GO:0005737 cytoplasm; GO:0005829 cytosol; GO:0012505 endomembrane system; GO:0016020 membrane; GO:0044424 intracellular part; GO:0044444 cytoplasmic part; GO:0044464 cell part;	GO:0005488 binding; GO:0020037 heme binding; GO:0046906 tetrapyrrole binding; GO:0048037 cofactor binding; GO:0097159 organic cyclic compound binding; GO:1901363 heterocyclic compound binding;	K17278	PGRMC1_2; membrane-associated progesterone receptor component		PF00173	Cytochrome b5-like Heme/Steroid binding domain
HORVU6Hr1G089250.20	0.955	0.514	Down	chloroplast	GO:0006139 nucleobase-containing compound metabolic process; GO:0006259 DNA metabolic process; GO:0006304 DNA modification; GO:0006305 DNA alkylation; GO:0006306 DNA methylation; GO:0006725 cellular aromatic compound metabolic process; GO:0006807 nitrogen compound metabolic process; GO:0008152 metabolic process; GO:0009987 cellular process; GO:0010216 maintenance of DNA methylation; GO:0032259 me…			K00558	DNMT1, dcm; DNA (cytosine-5)-methyltransferase 1 [EC:2.1.1.37]	osa00270 Cysteine and methionine metabolism - Oryza sativa japonica (Japanese rice) (RefSeq); osa01100 Metabolic pathways - Oryza sativa japonica (Japanese rice) (RefSeq);	PF01426; PF00385; PF00145	BAH domain; Chromo (CHRromatin Organisation MOdifier) domain; C-5 cytosine-specific DNA methylase
HORVU6Hr1G093570.4	1.406	1.607	Up	chloroplast				K00472	P4HA; prolyl 4-hydroxylase [EC:1.14.11.2]	osa00330 Arginine and proline metabolism - Oryza sativa japonica (Japanese rice) (RefSeq); osa01100 Metabolic pathways - Oryza sativa japonica (Japanese rice) (RefSeq);	PF13640	2OG-Fe(II) oxygenase superfamily
HORVU6Hr1G094950.1	1.122	1.504	Up	extracellular	GO:0000096 sulfur amino acid metabolic process; GO:0000097 sulfur amino acid biosynthetic process; GO:0006082 organic acid metabolic process; GO:0006520 cellular amino acid metabolic process; GO:0006555 methionine metabolic process; GO:0006566 threonine metabolic process; GO:0006790 sulfur compound metabolic process; GO:0006793 phosphorus metabolic process; GO:0006796 phosphate-containing compoun…	GO:0005622 intracellular; GO:0005623 cell; GO:0005737 cytoplasm; GO:0009507 chloroplast; GO:0009532 plastid stroma; GO:0009536 plastid; GO:0009570 chloroplast stroma; GO:0043226 organelle; GO:0043227 membrane-bounded organelle; GO:0043229 intracellular organelle; GO:0043231 intracellular membrane-bounded organelle; GO:0044422 organelle part; GO:0044424 intracellular part; GO:0044434 chloroplast p…	GO:0003824 catalytic activity; GO:0004413 homoserine kinase activity; GO:0016301 kinase activity; GO:0016740 transferase activity; GO:0016772 transferase activity, transferring phosphorus-containing groups; GO:0016773 phosphotransferase activity, alcohol group as acceptor; GO:0019202 amino acid kinase activity;	K00872	thrB1; homoserine kinase [EC:2.7.1.39]	osa00260 Glycine, serine and threonine metabolism - Oryza sativa japonica (Japanese rice) (RefSeq); osa01100 Metabolic pathways - Oryza sativa japonica (Japanese rice) (RefSeq); osa01110 Biosynthesis of secondary metabolites - Oryza sativa japonica (Japanese rice) (RefSeq); osa01230 Biosynthesis of amino acids - Oryza sativa japonica (Japanese rice) (RefSeq);
HORVU6Hr1G095130.5	0.8	0.645	Down	chloroplast	GO:0006464 cellular protein modification process; GO:0006807 nitrogen compound metabolic process; GO:0007275 multicellular organism development; GO:0007568 aging; GO:0008152 metabolic process; GO:0009889 regulation of biosynthetic process; GO:0009890 negative regulation of biosynthetic process; GO:0009892 negative regulation of metabolic process; GO:0009894 regulation of catabolic process; GO:000…	GO:0005622 intracellular; GO:0005623 cell; GO:0005634 nucleus; GO:0005737 cytoplasm; GO:0005886 plasma membrane; GO:0016020 membrane; GO:0043226 organelle; GO:0043227 membrane-bounded organelle; GO:0043229 intracellular organelle; GO:0043231 intracellular membrane-bounded organelle; GO:0044424 intracellular part; GO:0044464 cell part; GO:0071944 cell periphery;	GO:0003824 catalytic activity; GO:0004842 ubiquitin-protein transferase activity; GO:0005102 receptor binding; GO:0005488 binding; GO:0005515 protein binding; GO:0016740 transferase activity; GO:0019787 ubiquitin-like protein transferase activity; GO:0033612 receptor serine/threonine kinase binding; GO:0070696 transmembrane receptor protein serine/threonine kinase binding;				PF04564	U-box domain
HORVU7Hr1G000260.2	0.785	0.449	Down	chloroplast	GO:0001101 response to acid chemical; GO:0007275 multicellular organism development; GO:0009605 response to external stimulus; GO:0009607 response to biotic stimulus; GO:0009617 response to bacterium; GO:0009719 response to endogenous stimulus; GO:0009725 response to hormone; GO:0009739 response to gibberellin; GO:0009987 cellular process; GO:0010033 response to organic substance; GO:0022622 root…	GO:0000325 plant-type vacuole; GO:0005618 cell wall; GO:0005622 intracellular; GO:0005623 cell; GO:0005737 cytoplasm; GO:0005773 vacuole; GO:0009505 plant-type cell wall; GO:0030312 external encapsulating structure; GO:0043226 organelle; GO:0043227 membrane-bounded organelle; GO:0043229 intracellular organelle; GO:0043231 intracellular membrane-bounded organelle; GO:0044424 intracellular part; GO…	GO:0003824 catalytic activity; GO:0004553 hydrolase activity, hydrolyzing O-glycosyl compounds; GO:0004564 beta-fructofuranosidase activity; GO:0016787 hydrolase activity; GO:0016798 hydrolase activity, acting on glycosyl bonds;	K21351	SST; sucrose:sucrose fructosyltransferase [EC:2.4.1.99]		PF00251; PF08244	Glycosyl hydrolases family 32 N-terminal domain; Glycosyl hydrolases family 32 C terminal
HORVU7Hr1G020300.1	1.273	1.548	Up	chloroplast				K00430	E1.11.1.7; peroxidase [EC:1.11.1.7]	osa00940 Phenylpropanoid biosynthesis - Oryza sativa japonica (Japanese rice) (RefSeq); osa01100 Metabolic pathways - Oryza sativa japonica (Japanese rice) (RefSeq); osa01110 Biosynthesis of secondary metabolites - Oryza sativa japonica (Japanese rice) (RefSeq);	PF00141	Peroxidase
HORVU7Hr1G020960.2	1.848	1.909	Up	cytoplasm	GO:0006417 regulation of translation; GO:0007623 circadian rhythm; GO:0009889 regulation of biosynthetic process; GO:0010468 regulation of gene expression; GO:0010556 regulation of macromolecule biosynthetic process; GO:0010608 posttranscriptional regulation of gene expression; GO:0019222 regulation of metabolic process; GO:0031323 regulation of cellular metabolic process; GO:0031326 regulation o…			K00430	E1.11.1.7; peroxidase [EC:1.11.1.7]	osa00940 Phenylpropanoid biosynthesis - Oryza sativa japonica (Japanese rice) (RefSeq); osa01100 Metabolic pathways - Oryza sativa japonica (Japanese rice) (RefSeq); osa01110 Biosynthesis of secondary metabolites - Oryza sativa japonica (Japanese rice) (RefSeq);	PF00141	Peroxidase
HORVU7Hr1G033470.2	0.787	0.547	Down	cytoplasm		GO:0016020 membrane;		K06943	NOG1; nucleolar GTP-binding protein	osa03008 Ribosome biogenesis in eukaryotes - Oryza sativa japonica (Japanese rice) (RefSeq);	PF08155	NOGCT (NUC087) domain
HORVU7Hr1G033620.1	1.03	1.576	Up	chloroplast				K13449	PR1; pathogenesis-related protein 1	osa04016 MAPK signaling pathway - plant - Oryza sativa japonica (Japanese rice) (RefSeq); osa04075 Plant hormone signal transduction - Oryza sativa japonica (Japanese rice) (RefSeq); osa04626 Plant-pathogen interaction - Oryza sativa japonica (Japanese rice) (RefSeq);	PF00188	Cysteine-rich secretory protein family
HORVU7Hr1G034010.2	1.496	1.556	Up	cytoplasm				K09705	K09705; uncharacterized protein		PF06172	Cupin superfamily (DUF985)
HORVU7Hr1G036070.3		0.496	Down	cytoplasm				K05894	OPR; 12-oxophytodienoic acid reductase [EC:1.3.1.42]	osa00592 alpha-Linolenic acid metabolism - Oryza sativa japonica (Japanese rice) (RefSeq); osa01100 Metabolic pathways - Oryza sativa japonica (Japanese rice) (RefSeq); osa01110 Biosynthesis of secondary metabolites - Oryza sativa japonica (Japanese rice) (RefSeq);	PF00724	NADH:flavin oxidoreductase / NADH oxidase family
HORVU7Hr1G039580.1	1.94	1.845	Up	mitochondria							PF00141	Peroxidase
HORVU7Hr1G045860.5	1.359	1.775	Up	nucleus	GO:0000003 reproduction; GO:0002376 immune system process; GO:0002831 regulation of response to biotic stimulus; GO:0002833 positive regulation of response to biotic stimulus; GO:0003006 developmental process involved in reproduction; GO:0006810 transport; GO:0006950 response to stress; GO:0006952 defense response; GO:0006955 immune response; GO:0007275 multicellular organism development; GO:0009…	GO:0005622 intracellular; GO:0005623 cell; GO:0005634 nucleus; GO:0005737 cytoplasm; GO:0005768 endosome; GO:0005770 late endosome; GO:0005771 multivesicular body; GO:0012505 endomembrane system; GO:0031410 cytoplasmic vesicle; GO:0031982 vesicle; GO:0043226 organelle; GO:0043227 membrane-bounded organelle; GO:0043229 intracellular organelle; GO:0043231 intracellular membrane-bounded organelle; G…	GO:0005488 binding; GO:0005515 protein binding; GO:0042802 identical protein binding; GO:0042803 protein homodimerization activity; GO:0046983 protein dimerization activity;	K12199	VTA1, LIP5; vacuolar protein sorting-associated protein VTA1	osa04144 Endocytosis - Oryza sativa japonica (Japanese rice) (RefSeq);
HORVU7Hr1G055410.2	0.194	0.288	Down	vacuolar membrane							PF07712	Stress up-regulated Nod 19
HORVU7Hr1G065200.14	0.828	0.633	Down	nucleus							PF13368	Topoisomerase C-terminal repeat
HORVU7Hr1G071700.1	1.213	1.54	Up	cytoplasm	GO:0000375 RNA splicing, via transesterification reactions; GO:0000377 RNA splicing, via transesterification reactions with bulged adenosine as nucleophile; GO:0000398 mRNA splicing, via spliceosome; GO:0006139 nucleobase-containing compound metabolic process; GO:0006396 RNA processing; GO:0006397 mRNA processing; GO:0006725 cellular aromatic compound metabolic process; GO:0006807 nitrogen compou…	GO:0000932 P-body; GO:0005622 intracellular; GO:0005623 cell; GO:0005634 nucleus; GO:0005681 spliceosomal complex; GO:0005688 U6 snRNP; GO:0005737 cytoplasm; GO:0005829 cytosol; GO:0030532 small nuclear ribonucleoprotein complex; GO:0032991 macromolecular complex; GO:0035770 ribonucleoprotein granule; GO:0036464 cytoplasmic ribonucleoprotein granule; GO:0043226 organelle; GO:0043227 membrane-boun…		K12621	LSM2; U6 snRNA-associated Sm-like protein LSm2	osa03018 RNA degradation - Oryza sativa japonica (Japanese rice) (RefSeq); osa03040 Spliceosome - Oryza sativa japonica (Japanese rice) (RefSeq);	PF01423	LSM domain
HORVU7Hr1G074690.1	1.375	1.567	Up	cytoplasm	GO:0008152 metabolic process; GO:0009314 response to radiation; GO:0009416 response to light stimulus; GO:0009628 response to abiotic stimulus; GO:0050896 response to stimulus; GO:0055114 oxidation-reduction process;	GO:0032991 macromolecular complex;	GO:0000166 nucleotide binding; GO:0003824 catalytic activity; GO:0004365 glyceraldehyde-3-phosphate dehydrogenase (NAD+) (phosphorylating) activity; GO:0005488 binding; GO:0016491 oxidoreductase activity; GO:0016620 oxidoreductase activity, acting on the aldehyde or oxo group of donors, NAD or NADP as acceptor; GO:0016903 oxidoreductase activity, acting on the aldehyde or oxo group of donors; GO:…	K00134	GAPDH, gapA; glyceraldehyde 3-phosphate dehydrogenase [EC:1.2.1.12]	osa00010 Glycolysis / Gluconeogenesis - Oryza sativa japonica (Japanese rice) (RefSeq); osa00710 Carbon fixation in photosynthetic organisms - Oryza sativa japonica (Japanese rice) (RefSeq); osa01100 Metabolic pathways - Oryza sativa japonica (Japanese rice) (RefSeq); osa01110 Biosynthesis of secondary metabolites - Oryza sativa japonica (Japanese rice) (RefSeq); osa01200 Carbon metabolism - Oryz…	PF00044; PF02800	Glyceraldehyde 3-phosphate dehydrogenase, NAD binding domain; Glyceraldehyde 3-phosphate dehydrogenase, C-terminal domain
HORVU7Hr1G076300.2	1.319	1.795	Up	mitochondria		GO:0005622 intracellular; GO:0005623 cell; GO:0005737 cytoplasm; GO:0005739 mitochondrion; GO:0005740 mitochondrial envelope; GO:0005743 mitochondrial inner membrane; GO:0005746 mitochondrial respiratory chain; GO:0005749 mitochondrial respiratory chain complex II, succinate dehydrogenase complex (ubiquinone); GO:0005773 vacuole; GO:0005774 vacuolar membrane; GO:0009536 plastid; GO:0016020 membra…	GO:0005488 binding; GO:0005515 protein binding; GO:0043495 protein anchor;
HORVU7Hr1G083550.1	1.231	1.545	Up	cytoplasm				K00430	E1.11.1.7; peroxidase [EC:1.11.1.7]	osa00940 Phenylpropanoid biosynthesis - Oryza sativa japonica (Japanese rice) (RefSeq); osa01100 Metabolic pathways - Oryza sativa japonica (Japanese rice) (RefSeq); osa01110 Biosynthesis of secondary metabolites - Oryza sativa japonica (Japanese rice) (RefSeq);	PF00141	Peroxidase
HORVU7Hr1G090950.1	1.243	1.575	Up	chloroplast	GO:0006139 nucleobase-containing compound metabolic process; GO:0006163 purine nucleotide metabolic process; GO:0006725 cellular aromatic compound metabolic process; GO:0006753 nucleoside phosphate metabolic process; GO:0006793 phosphorus metabolic process; GO:0006796 phosphate-containing compound metabolic process; GO:0006807 nitrogen compound metabolic process; GO:0008152 metabolic process; GO:…		GO:0000166 nucleotide binding; GO:0003824 catalytic activity; GO:0004017 adenylate kinase activity; GO:0005488 binding; GO:0005524 ATP binding; GO:0008144 drug binding; GO:0016301 kinase activity; GO:0016740 transferase activity; GO:0016772 transferase activity, transferring phosphorus-containing groups; GO:0016776 phosphotransferase activity, phosphate group as acceptor; GO:0017076 purine nucleo…	K00939	adk, AK; adenylate kinase [EC:2.7.4.3]	osa00230 Purine metabolism - Oryza sativa japonica (Japanese rice) (RefSeq); osa00730 Thiamine metabolism - Oryza sativa japonica (Japanese rice) (RefSeq); osa01100 Metabolic pathways - Oryza sativa japonica (Japanese rice) (RefSeq); osa01110 Biosynthesis of secondary metabolites - Oryza sativa japonica (Japanese rice) (RefSeq);	PF00406; PF05191	Adenylate kinase; Adenylate kinase, active site lid
HORVU7Hr1G093630.1	1.994	2.315	Up	plasma membrane							PF00067	Cytochrome P450
HORVU7Hr1G102300.8	0.902	0.64	Down	chloroplast	GO:0000082 G1/S transition of mitotic cell cycle; GO:0000278 mitotic cell cycle; GO:0000723 telomere maintenance; GO:0006139 nucleobase-containing compound metabolic process; GO:0006259 DNA metabolic process; GO:0006260 DNA replication; GO:0006261 DNA-dependent DNA replication; GO:0006270 DNA replication initiation; GO:0006725 cellular aromatic compound metabolic process; GO:0006807 nitrogen comp…	GO:0000228 nuclear chromosome; GO:0000428 DNA-directed RNA polymerase complex; GO:0005622 intracellular; GO:0005623 cell; GO:0005634 nucleus; GO:0005654 nucleoplasm; GO:0005657 replication fork; GO:0005658 alpha DNA polymerase:primase complex; GO:0005694 chromosome; GO:0005737 cytoplasm; GO:0005829 cytosol; GO:0030880 RNA polymerase complex; GO:0030894 replisome; GO:0031974 membrane-enclosed lume…	GO:0005488 binding; GO:0005515 protein binding; GO:0046982 protein heterodimerization activity; GO:0046983 protein dimerization activity;	K02321	POLA2; DNA polymerase alpha subunit B	osa03030 DNA replication - Oryza sativa japonica (Japanese rice) (RefSeq);
HORVU7Hr1G106150.2	2.041	1.539	Up	cytoplasm				K03234	EEF2; elongation factor 2		PF00009; PF03144; PF03764; PF00679	Elongation factor Tu GTP binding domain; Elongation factor Tu domain 2; Elongation factor G, domain IV; Elongation factor G C-terminus
HORVU7Hr1G116830.1	1.885	2.288	Up	cytoplasm	GO:0000302 response to reactive oxygen species; GO:0001101 response to acid chemical; GO:0006950 response to stress; GO:0006979 response to oxidative stress; GO:0007154 cell communication; GO:0009267 cellular response to starvation; GO:0009605 response to external stimulus; GO:0009987 cellular process; GO:0009991 response to extracellular stimulus; GO:0010033 response to organic substance; GO:001…			K05933	E1.14.17.4; aminocyclopropanecarboxylate oxidase [EC:1.14.17.4]	osa00270 Cysteine and methionine metabolism - Oryza sativa japonica (Japanese rice) (RefSeq); osa01100 Metabolic pathways - Oryza sativa japonica (Japanese rice) (RefSeq); osa01110 Biosynthesis of secondary metabolites - Oryza sativa japonica (Japanese rice) (RefSeq);	PF03171	2OG-Fe(II) oxygenase superfamily
HORVU7Hr1G122120.1	1.212	1.527	Up	chloroplast							PF00314	Thaumatin family

## Sheet: Pi starvation 48 h
Protein accession	H1E_48H/D1CK6H Ratio	H1_P48H/D1CK6H Ratio	Regulated Type	Subcellular localization	Biological Process	Cellular Component	Molecular Function	KEGG KO No.	KEGG Gene	KEGG pathway	Pfam ID	Domain description
HORVU0Hr1G003890.1	0.23	0.194	Down	chloroplast	GO:0000103 sulfate assimilation; GO:0006790 sulfur compound metabolic process; GO:0008152 metabolic process; GO:0009987 cellular process; GO:0019379 sulfate assimilation, phosphoadenylyl sulfate reduction by phosphoadenylyl-sulfate reductase (thioredoxin); GO:0019419 sulfate reduction; GO:0044237 cellular metabolic process; GO:0055114 oxidation-reduction process;	GO:0005622 intracellular; GO:0005623 cell; GO:0005737 cytoplasm; GO:0009507 chloroplast; GO:0009532 plastid stroma; GO:0009536 plastid; GO:0009570 chloroplast stroma; GO:0043226 organelle; GO:0043227 membrane-bounded organelle; GO:0043229 intracellular organelle; GO:0043231 intracellular membrane-bounded organelle; GO:0044422 organelle part; GO:0044424 intracellular part; GO:0044434 chloroplast p…	GO:0003824 catalytic activity; GO:0004604 phosphoadenylyl-sulfate reductase (thioredoxin) activity; GO:0009973 adenylyl-sulfate reductase activity; GO:0016491 oxidoreductase activity; GO:0016667 oxidoreductase activity, acting on a sulfur group of donors; GO:0016671 oxidoreductase activity, acting on a sulfur group of donors, disulfide as acceptor;	K05907	APR; adenylyl-sulfate reductase (glutathione) [EC:1.8.4.9]	osa00920 Sulfur metabolism - Oryza sativa japonica (Japanese rice) (RefSeq); osa01100 Metabolic pathways - Oryza sativa japonica (Japanese rice) (RefSeq);	PF00085	Thioredoxin
HORVU0Hr1G016330.1	0.608	0.578	Down	chloroplast				K10775	PAL; phenylalanine ammonia-lyase [EC:4.3.1.24]	osa00360 Phenylalanine metabolism - Oryza sativa japonica (Japanese rice) (RefSeq); osa00940 Phenylpropanoid biosynthesis - Oryza sativa japonica (Japanese rice) (RefSeq); osa01100 Metabolic pathways - Oryza sativa japonica (Japanese rice) (RefSeq); osa01110 Biosynthesis of secondary metabolites - Oryza sativa japonica (Japanese rice) (RefSeq);
HORVU0Hr1G038320.7	2.23	2.023	Up	chloroplast	GO:0006508 proteolysis; GO:0006807 nitrogen compound metabolic process; GO:0008152 metabolic process; GO:0019538 protein metabolic process; GO:0043170 macromolecule metabolic process; GO:0044238 primary metabolic process; GO:0071704 organic substance metabolic process; GO:1901564 organonitrogen compound metabolic process;	GO:0005622 intracellular; GO:0005623 cell; GO:0005634 nucleus; GO:0005737 cytoplasm; GO:0005829 cytosol; GO:0043226 organelle; GO:0043227 membrane-bounded organelle; GO:0043229 intracellular organelle; GO:0043231 intracellular membrane-bounded organelle; GO:0044424 intracellular part; GO:0044444 cytoplasmic part; GO:0044464 cell part;	GO:0003824 catalytic activity; GO:0004175 endopeptidase activity; GO:0005488 binding; GO:0008233 peptidase activity; GO:0016787 hydrolase activity; GO:0033218 amide binding; GO:0042277 peptide binding; GO:0070011 peptidase activity, acting on L-amino acid peptides;	K01322	PREP; prolyl oligopeptidase [EC:3.4.21.26]		PF02897; PF00326	Prolyl oligopeptidase, N-terminal beta-propeller domain; Prolyl oligopeptidase family
HORVU1Hr1G011930.1	0.593	0.637	Down	cytoplasm	GO:0006725 cellular aromatic compound metabolic process; GO:0006807 nitrogen compound metabolic process; GO:0008152 metabolic process; GO:0009058 biosynthetic process; GO:0009698 phenylpropanoid metabolic process; GO:0009699 phenylpropanoid biosynthetic process; GO:0009808 lignin metabolic process; GO:0009809 lignin biosynthetic process; GO:0009812 flavonoid metabolic process; GO:0009813 flavonoi…	GO:0005622 intracellular; GO:0005623 cell; GO:0005634 nucleus; GO:0005737 cytoplasm; GO:0005886 plasma membrane; GO:0005911 cell-cell junction; GO:0009506 plasmodesma; GO:0016020 membrane; GO:0030054 cell junction; GO:0043226 organelle; GO:0043227 membrane-bounded organelle; GO:0043229 intracellular organelle; GO:0043231 intracellular membrane-bounded organelle; GO:0044424 intracellular part; GO:…	GO:0003824 catalytic activity; GO:0008168 methyltransferase activity; GO:0008171 O-methyltransferase activity; GO:0008757 S-adenosylmethionine-dependent methyltransferase activity; GO:0016740 transferase activity; GO:0016741 transferase activity, transferring one-carbon groups; GO:0017096 acetylserotonin O-methyltransferase activity; GO:0030744 luteolin O-methyltransferase activity; GO:0030755 qu…				PF08100; PF00891	Dimerisation domain; O-methyltransferase
HORVU1Hr1G022060.1	0.253	0.235	Down	chloroplast				K10775	PAL; phenylalanine ammonia-lyase [EC:4.3.1.24]	osa00360 Phenylalanine metabolism - Oryza sativa japonica (Japanese rice) (RefSeq); osa00940 Phenylpropanoid biosynthesis - Oryza sativa japonica (Japanese rice) (RefSeq); osa01100 Metabolic pathways - Oryza sativa japonica (Japanese rice) (RefSeq); osa01110 Biosynthesis of secondary metabolites - Oryza sativa japonica (Japanese rice) (RefSeq);
HORVU1Hr1G049090.2	0.638	0.642	Down	cytoplasm				K00799	GST, gst; glutathione S-transferase [EC:2.5.1.18]	osa00480 Glutathione metabolism - Oryza sativa japonica (Japanese rice) (RefSeq); osa01100 Metabolic pathways - Oryza sativa japonica (Japanese rice) (RefSeq);	PF13417; PF00043	Glutathione S-transferase, N-terminal domain; Glutathione S-transferase, C-terminal domain
HORVU1Hr1G049270.2	0.524	0.512	Down	cytoplasm				K00799	GST, gst; glutathione S-transferase [EC:2.5.1.18]	osa00480 Glutathione metabolism - Oryza sativa japonica (Japanese rice) (RefSeq); osa01100 Metabolic pathways - Oryza sativa japonica (Japanese rice) (RefSeq);	PF13417; PF13410	Glutathione S-transferase, N-terminal domain; Glutathione S-transferase, C-terminal domain
HORVU1Hr1G050300.1	0.585	0.553	Down	cytoplasm				K07562	NMD3; nonsense-mediated mRNA decay protein 3	osa03008 Ribosome biogenesis in eukaryotes - Oryza sativa japonica (Japanese rice) (RefSeq); osa03013 RNA transport - Oryza sativa japonica (Japanese rice) (RefSeq);
HORVU1Hr1G053070.1	0.256	0.255	Down	chloroplast							PF13370; PF00753	4Fe-4S single cluster domain; Metallo-beta-lactamase superfamily
HORVU1Hr1G071260.3	2.265	2.447	Up	cytoskeleton			GO:0003824 catalytic activity; GO:0008483 transaminase activity; GO:0016740 transferase activity; GO:0016769 transferase activity, transferring nitrogenous groups; GO:0033855 nicotianamine aminotransferase activity;	K14271	NAAT; nicotianamine aminotransferase [EC:2.6.1.80]		PF00155	Aminotransferase class I and II
HORVU1Hr1G082250.2	1.848	1.891	Up	cytoplasm				K18857	ADH1; alcohol dehydrogenase class-P [EC:1.1.1.1]	osa00010 Glycolysis / Gluconeogenesis - Oryza sativa japonica (Japanese rice) (RefSeq); osa00071 Fatty acid degradation - Oryza sativa japonica (Japanese rice) (RefSeq); osa00350 Tyrosine metabolism - Oryza sativa japonica (Japanese rice) (RefSeq); osa00592 alpha-Linolenic acid metabolism - Oryza sativa japonica (Japanese rice) (RefSeq); osa01100 Metabolic pathways - Oryza sativa japonica (Japane…	PF08240	Alcohol dehydrogenase GroES-like domain
HORVU2Hr1G001350.2	1.243	1.566	Up	nucleus				K09578	PIN1; peptidyl-prolyl cis-trans isomerase NIMA-interacting 1 [EC:5.2.1.8]		PF00639	PPIC-type PPIASE domain
HORVU2Hr1G004480.2	0.629	0.635	Down	chloroplast	GO:0001101 response to acid chemical; GO:0006629 lipid metabolic process; GO:0006720 isoprenoid metabolic process; GO:0006721 terpenoid metabolic process; GO:0008152 metabolic process; GO:0009058 biosynthetic process; GO:0009719 response to endogenous stimulus; GO:0009725 response to hormone; GO:0009753 response to jasmonic acid; GO:0009987 cellular process; GO:0010033 response to organic substan…	GO:0016020 membrane;	GO:0003824 catalytic activity; GO:0004497 monooxygenase activity; GO:0016491 oxidoreductase activity; GO:0016705 oxidoreductase activity, acting on paired donors, with incorporation or reduction of molecular oxygen; GO:0016709 oxidoreductase activity, acting on paired donors, with incorporation or reduction of molecular oxygen, NAD(P)H as one donor, and incorporation of one atom of oxygen; GO:003…				PF00067	Cytochrome P450
HORVU2Hr1G004960.1	1.651	1.773	Up	chloroplast	GO:0000003 reproduction; GO:0000902 cell morphogenesis; GO:0000904 cell morphogenesis involved in differentiation; GO:0003006 developmental process involved in reproduction; GO:0006810 transport; GO:0007275 multicellular organism development; GO:0009555 pollen development; GO:0009653 anatomical structure morphogenesis; GO:0009826 unidimensional cell growth; GO:0009856 pollination; GO:0009860 poll…			K05953	E2.5.1.43; nicotianamine synthase [EC:2.5.1.43]
HORVU2Hr1G007570.1	0.659	0.643	Down	chloroplast	GO:0008152 metabolic process; GO:0032259 methylation;	GO:0005622 intracellular; GO:0005623 cell; GO:0005737 cytoplasm; GO:0044424 intracellular part; GO:0044464 cell part;	GO:0003824 catalytic activity; GO:0008168 methyltransferase activity; GO:0008757 S-adenosylmethionine-dependent methyltransferase activity; GO:0016740 transferase activity; GO:0016741 transferase activity, transferring one-carbon groups;				PF08241	Methyltransferase domain
HORVU2Hr1G015980.1	1.892	1.817	Up	chloroplast	GO:0000003 reproduction; GO:0000902 cell morphogenesis; GO:0000904 cell morphogenesis involved in differentiation; GO:0003006 developmental process involved in reproduction; GO:0006810 transport; GO:0007275 multicellular organism development; GO:0009555 pollen development; GO:0009653 anatomical structure morphogenesis; GO:0009826 unidimensional cell growth; GO:0009856 pollination; GO:0009860 poll…			K05953	E2.5.1.43; nicotianamine synthase [EC:2.5.1.43]
HORVU2Hr1G028510.1	0.654	0.625	Down	nucleus				K02997	RP-S9e, RPS9; small subunit ribosomal protein S9e	osa03010 Ribosome - Oryza sativa japonica (Japanese rice) (RefSeq);	PF01479	S4 domain
HORVU2Hr1G032970.4	1.521	1.614	Up	cytoplasm	GO:0006081 cellular aldehyde metabolic process; GO:0006098 pentose-phosphate shunt; GO:0006139 nucleobase-containing compound metabolic process; GO:0006725 cellular aromatic compound metabolic process; GO:0006732 coenzyme metabolic process; GO:0006733 oxidoreduction coenzyme metabolic process; GO:0006739 NADP metabolic process; GO:0006753 nucleoside phosphate metabolic process; GO:0006793 phospho…	GO:0005622 intracellular; GO:0005623 cell; GO:0005737 cytoplasm; GO:0005829 cytosol; GO:0044424 intracellular part; GO:0044444 cytoplasmic part; GO:0044464 cell part;	GO:0003824 catalytic activity; GO:0016787 hydrolase activity; GO:0016788 hydrolase activity, acting on ester bonds; GO:0017057 6-phosphogluconolactonase activity; GO:0052689 carboxylic ester hydrolase activity;	K01057	PGLS, pgl, devB; 6-phosphogluconolactonase [EC:3.1.1.31]	osa00030 Pentose phosphate pathway - Oryza sativa japonica (Japanese rice) (RefSeq); osa01100 Metabolic pathways - Oryza sativa japonica (Japanese rice) (RefSeq); osa01110 Biosynthesis of secondary metabolites - Oryza sativa japonica (Japanese rice) (RefSeq); osa01200 Carbon metabolism - Oryza sativa japonica (Japanese rice) (RefSeq);	PF01182	Glucosamine-6-phosphate isomerases/6-phosphogluconolactonase
HORVU2Hr1G042180.2	1.656	1.507	Up	extracellular				K22139	MPC2; mitochondrial pyruvate carrier 2
HORVU2Hr1G066480.2	1.876	2.028	Up	chloroplast	GO:0000003 reproduction; GO:0000271 polysaccharide biosynthetic process; GO:0003006 developmental process involved in reproduction; GO:0005975 carbohydrate metabolic process; GO:0005976 polysaccharide metabolic process; GO:0006073 cellular glucan metabolic process; GO:0006139 nucleobase-containing compound metabolic process; GO:0006213 pyrimidine nucleoside metabolic process; GO:0006725 cellular …	GO:0005622 intracellular; GO:0005623 cell; GO:0005737 cytoplasm; GO:0005829 cytosol; GO:0044424 intracellular part; GO:0044444 cytoplasmic part; GO:0044464 cell part;	GO:0003824 catalytic activity; GO:0004751 ribose-5-phosphate isomerase activity; GO:0016853 isomerase activity; GO:0016860 intramolecular oxidoreductase activity; GO:0016861 intramolecular oxidoreductase activity, interconverting aldoses and ketoses;	K01807	rpiA; ribose 5-phosphate isomerase A [EC:5.3.1.6]	osa00030 Pentose phosphate pathway - Oryza sativa japonica (Japanese rice) (RefSeq); osa00710 Carbon fixation in photosynthetic organisms - Oryza sativa japonica (Japanese rice) (RefSeq); osa01100 Metabolic pathways - Oryza sativa japonica (Japanese rice) (RefSeq); osa01110 Biosynthesis of secondary metabolites - Oryza sativa japonica (Japanese rice) (RefSeq); osa01200 Carbon metabolism - Oryza s…
HORVU2Hr1G072660.2	1.339	1.583	Up	nucleus	GO:0006139 nucleobase-containing compound metabolic process; GO:0006163 purine nucleotide metabolic process; GO:0006164 purine nucleotide biosynthetic process; GO:0006725 cellular aromatic compound metabolic process; GO:0006753 nucleoside phosphate metabolic process; GO:0006754 ATP biosynthetic process; GO:0006793 phosphorus metabolic process; GO:0006796 phosphate-containing compound metabolic pr…	GO:0000274 mitochondrial proton-transporting ATP synthase, stator stalk; GO:0000276 mitochondrial proton-transporting ATP synthase complex, coupling factor F(o); GO:0005622 intracellular; GO:0005623 cell; GO:0005634 nucleus; GO:0005730 nucleolus; GO:0005737 cytoplasm; GO:0005739 mitochondrion; GO:0005740 mitochondrial envelope; GO:0005743 mitochondrial inner membrane; GO:0005753 mitochondrial pro…	GO:0003735 structural constituent of ribosome; GO:0005198 structural molecule activity; GO:0005488 binding; GO:0005507 copper ion binding; GO:0008270 zinc ion binding; GO:0043167 ion binding; GO:0043169 cation binding; GO:0046872 metal ion binding; GO:0046914 transition metal ion binding;	K02138	ATPeF0D, ATP5H, ATP7; F-type H+-transporting ATPase subunit d	osa00190 Oxidative phosphorylation - Oryza sativa japonica (Japanese rice) (RefSeq); osa01100 Metabolic pathways - Oryza sativa japonica (Japanese rice) (RefSeq);
HORVU2Hr1G074770.3	1.675	1.583	Up	nucleus
HORVU2Hr1G087810.2	1.645	1.692	Up	cytoplasm	GO:0000226 microtubule cytoskeleton organization; GO:0000278 mitotic cell cycle; GO:0000902 cell morphogenesis; GO:0006996 organelle organization; GO:0007010 cytoskeleton organization; GO:0007017 microtubule-based process; GO:0007020 microtubule nucleation; GO:0007026 negative regulation of microtubule depolymerization; GO:0007049 cell cycle; GO:0009653 anatomical structure morphogenesis; GO:0009…	GO:0005622 intracellular; GO:0005623 cell; GO:0005737 cytoplasm; GO:0005819 spindle; GO:0005856 cytoskeleton; GO:0005874 microtubule; GO:0005876 spindle microtubule; GO:0005886 plasma membrane; GO:0005911 cell-cell junction; GO:0005938 cell cortex; GO:0009506 plasmodesma; GO:0009524 phragmoplast; GO:0015630 microtubule cytoskeleton; GO:0016020 membrane; GO:0030054 cell junction; GO:0043226 organe…	GO:0005488 binding; GO:0005515 protein binding; GO:0008017 microtubule binding; GO:0008092 cytoskeletal protein binding; GO:0015631 tubulin binding; GO:0051010 microtubule plus-end binding;	K16578	CLASP1_2; CLIP-associating protein 1/2
HORVU2Hr1G099770.6	1.479	1.553	Up	chloroplast	GO:0009719 response to endogenous stimulus; GO:0009725 response to hormone; GO:0009735 response to cytokinin; GO:0010033 response to organic substance; GO:0042221 response to chemical; GO:0050896 response to stimulus;	GO:0005576 extracellular region; GO:0005622 intracellular; GO:0005623 cell; GO:0005737 cytoplasm; GO:0009507 chloroplast; GO:0009532 plastid stroma; GO:0009536 plastid; GO:0009570 chloroplast stroma; GO:0043226 organelle; GO:0043227 membrane-bounded organelle; GO:0043229 intracellular organelle; GO:0043231 intracellular membrane-bounded organelle; GO:0044422 organelle part; GO:0044424 intracellul…	GO:0005488 binding; GO:0005515 protein binding; GO:0042802 identical protein binding; GO:0042803 protein homodimerization activity; GO:0046983 protein dimerization activity;	K00228	CPOX, hemF; coproporphyrinogen III oxidase [EC:1.3.3.3]	osa00860 Porphyrin and chlorophyll metabolism - Oryza sativa japonica (Japanese rice) (RefSeq); osa01100 Metabolic pathways - Oryza sativa japonica (Japanese rice) (RefSeq); osa01110 Biosynthesis of secondary metabolites - Oryza sativa japonica (Japanese rice) (RefSeq);
HORVU2Hr1G101980.1	0.656	0.662	Down	chloroplast	GO:0006091 generation of precursor metabolites and energy; GO:0008152 metabolic process; GO:0009060 aerobic respiration; GO:0009987 cellular process; GO:0010230 alternative respiration; GO:0015980 energy derivation by oxidation of organic compounds; GO:0044237 cellular metabolic process; GO:0045333 cellular respiration; GO:0055114 oxidation-reduction process;	GO:0005622 intracellular; GO:0005623 cell; GO:0005737 cytoplasm; GO:0005739 mitochondrion; GO:0043226 organelle; GO:0043227 membrane-bounded organelle; GO:0043229 intracellular organelle; GO:0043231 intracellular membrane-bounded organelle; GO:0044424 intracellular part; GO:0044444 cytoplasmic part; GO:0044464 cell part;	GO:0003824 catalytic activity; GO:0009916 alternative oxidase activity; GO:0016491 oxidoreductase activity; GO:0016679 oxidoreductase activity, acting on diphenols and related substances as donors; GO:0016682 oxidoreductase activity, acting on diphenols and related substances as donors, oxygen as acceptor;	K17893	AOX1, AOX2; ubiquinol oxidase [EC:1.10.3.11]
HORVU2Hr1G105510.13	0.703	0.626	Down	nucleus	GO:0006810 transport; GO:0009605 response to external stimulus; GO:0009607 response to biotic stimulus; GO:0009624 response to nematode; GO:0043207 response to external biotic stimulus; GO:0050896 response to stimulus; GO:0051179 localization; GO:0051234 establishment of localization; GO:0051704 multi-organism process; GO:0051707 response to other organism; GO:0055085 transmembrane transport;	GO:0000325 plant-type vacuole; GO:0005622 intracellular; GO:0005623 cell; GO:0005737 cytoplasm; GO:0005773 vacuole; GO:0005774 vacuolar membrane; GO:0005911 cell-cell junction; GO:0009506 plasmodesma; GO:0016020 membrane; GO:0030054 cell junction; GO:0031090 organelle membrane; GO:0043226 organelle; GO:0043227 membrane-bounded organelle; GO:0043229 intracellular organelle; GO:0043231 intracellula…	GO:0003824 catalytic activity; GO:0005215 transporter activity; GO:0015399 primary active transmembrane transporter activity; GO:0015405 P-P-bond-hydrolysis-driven transmembrane transporter activity; GO:0016462 pyrophosphatase activity; GO:0016787 hydrolase activity; GO:0016817 hydrolase activity, acting on acid anhydrides; GO:0016818 hydrolase activity, acting on acid anhydrides, in phosphorus-c…				PF00005	ABC transporter
HORVU2Hr1G111600.2	1.644	1.886	Up	cytoplasm		GO:0005623 cell; GO:0005886 plasma membrane; GO:0016020 membrane; GO:0044464 cell part; GO:0071944 cell periphery;	GO:0000166 nucleotide binding; GO:0005488 binding; GO:0008144 drug binding; GO:0016208 AMP binding; GO:0017076 purine nucleotide binding; GO:0030554 adenyl nucleotide binding; GO:0032553 ribonucleotide binding; GO:0032555 purine ribonucleotide binding; GO:0032559 adenyl ribonucleotide binding; GO:0036094 small molecule binding; GO:0043167 ion binding; GO:0043168 anion binding; GO:0043169 cation b…				PF00582	Universal stress protein family
HORVU2Hr1G112860.1	0.595	0.611	Down	mitochondria							PF02265	S1/P1 Nuclease
HORVU2Hr1G113460.1	0.64	0.624	Down	chloroplast	GO:0006464 cellular protein modification process; GO:0006508 proteolysis; GO:0006511 ubiquitin-dependent protein catabolic process; GO:0006807 nitrogen compound metabolic process; GO:0006950 response to stress; GO:0006952 defense response; GO:0006970 response to osmotic stress; GO:0007275 multicellular organism development; GO:0008152 metabolic process; GO:0009056 catabolic process; GO:0009057 ma…	GO:0000323 lytic vacuole; GO:0000932 P-body; GO:0005576 extracellular region; GO:0005615 extracellular space; GO:0005618 cell wall; GO:0005622 intracellular; GO:0005623 cell; GO:0005634 nucleus; GO:0005737 cytoplasm; GO:0005764 lysosome; GO:0005773 vacuole; GO:0005783 endoplasmic reticulum; GO:0005829 cytosol; GO:0005911 cell-cell junction; GO:0009506 plasmodesma; GO:0009507 chloroplast; GO:00095…	GO:0003824 catalytic activity; GO:0004175 endopeptidase activity; GO:0004197 cysteine-type endopeptidase activity; GO:0004842 ubiquitin-protein transferase activity; GO:0008233 peptidase activity; GO:0008234 cysteine-type peptidase activity; GO:0016740 transferase activity; GO:0016787 hydrolase activity; GO:0019787 ubiquitin-like protein transferase activity; GO:0070011 peptidase activity, acting…				PF08246	Cathepsin propeptide inhibitor domain (I29)
HORVU2Hr1G118550.2	1.472	1.697	Up	mitochondria							PF12481	Aluminium induced protein
HORVU2Hr1G120530.1	1.554	1.562	Up	chloroplast							PF00967	Barwin family
HORVU2Hr1G126130.2	1.668	1.756	Up	chloroplast
HORVU3Hr1G002980.5	1.454	1.54	Up	nucleus	GO:0006950 response to stress; GO:0006970 response to osmotic stress; GO:0009628 response to abiotic stimulus; GO:0009787 regulation of abscisic acid-activated signaling pathway; GO:0009966 regulation of signal transduction; GO:0009987 cellular process; GO:0010646 regulation of cell communication; GO:0010928 regulation of auxin mediated signaling pathway; GO:0023051 regulation of signaling; GO:00…	GO:0005623 cell; GO:0005886 plasma membrane; GO:0016020 membrane; GO:0044464 cell part; GO:0071944 cell periphery;
HORVU3Hr1G016820.3	0.797	0.645	Down	chloroplast				K08235	E2.4.1.207; xyloglucan:xyloglucosyl transferase [EC:2.4.1.207]		PF00722	Glycosyl hydrolases family 16
HORVU3Hr1G018530.3	0.483	0.497	Down	chloroplast	GO:0006950 response to stress; GO:0006952 defense response; GO:0006970 response to osmotic stress; GO:0008152 metabolic process; GO:0009605 response to external stimulus; GO:0009607 response to biotic stimulus; GO:0009617 response to bacterium; GO:0009628 response to abiotic stimulus; GO:0009651 response to salt stress; GO:0009719 response to endogenous stimulus; GO:0009725 response to hormone; G…	GO:0005622 intracellular; GO:0005623 cell; GO:0005737 cytoplasm; GO:0005829 cytosol; GO:0005886 plasma membrane; GO:0009507 chloroplast; GO:0009532 plastid stroma; GO:0009536 plastid; GO:0009570 chloroplast stroma; GO:0016020 membrane; GO:0043226 organelle; GO:0043227 membrane-bounded organelle; GO:0043229 intracellular organelle; GO:0043231 intracellular membrane-bounded organelle; GO:0044422 or…	GO:0000166 nucleotide binding; GO:0003824 catalytic activity; GO:0005488 binding; GO:0010181 FMN binding; GO:0016491 oxidoreductase activity; GO:0016645 oxidoreductase activity, acting on the CH-NH group of donors; GO:0016646 oxidoreductase activity, acting on the CH-NH group of donors, NAD or NADP as acceptor; GO:0032553 ribonucleotide binding; GO:0036094 small molecule binding; GO:0043167 ion b…	K19784	chrR; chromate reductase		PF03358	NADPH-dependent FMN reductase
HORVU3Hr1G019790.8	0.621	0.592	Down	mitochondria	GO:0006082 organic acid metabolic process; GO:0006090 pyruvate metabolic process; GO:0006108 malate metabolic process; GO:0008152 metabolic process; GO:0009987 cellular process; GO:0019752 carboxylic acid metabolic process; GO:0032787 monocarboxylic acid metabolic process; GO:0043436 oxoacid metabolic process; GO:0043648 dicarboxylic acid metabolic process; GO:0044237 cellular metabolic process; …	GO:0005622 intracellular; GO:0005623 cell; GO:0005737 cytoplasm; GO:0009507 chloroplast; GO:0009536 plastid; GO:0043226 organelle; GO:0043227 membrane-bounded organelle; GO:0043229 intracellular organelle; GO:0043231 intracellular membrane-bounded organelle; GO:0044424 intracellular part; GO:0044444 cytoplasmic part; GO:0044464 cell part;	GO:0003824 catalytic activity; GO:0004470 malic enzyme activity; GO:0004473 malate dehydrogenase (decarboxylating) (NADP+) activity; GO:0016491 oxidoreductase activity; GO:0016614 oxidoreductase activity, acting on CH-OH group of donors; GO:0016615 malate dehydrogenase activity; GO:0016616 oxidoreductase activity, acting on the CH-OH group of donors, NAD or NADP as acceptor;	K00029	E1.1.1.40, maeB; malate dehydrogenase (oxaloacetate-decarboxylating)(NADP+) [EC:1.1.1.40]	osa00620 Pyruvate metabolism - Oryza sativa japonica (Japanese rice) (RefSeq); osa00710 Carbon fixation in photosynthetic organisms - Oryza sativa japonica (Japanese rice) (RefSeq); osa01100 Metabolic pathways - Oryza sativa japonica (Japanese rice) (RefSeq); osa01200 Carbon metabolism - Oryza sativa japonica (Japanese rice) (RefSeq);	PF00390; PF03949	Malic enzyme, N-terminal domain; Malic enzyme, NAD binding domain
HORVU3Hr1G023780.1	0.475	0.476	Down	chloroplast	GO:0000902 cell morphogenesis; GO:0000904 cell morphogenesis involved in differentiation; GO:0008152 metabolic process; GO:0009058 biosynthetic process; GO:0009059 macromolecule biosynthetic process; GO:0009653 anatomical structure morphogenesis; GO:0009888 tissue development; GO:0009987 cellular process; GO:0010026 trichome differentiation; GO:0010090 trichome morphogenesis; GO:0010143 cutin bio…	GO:0005622 intracellular; GO:0005623 cell; GO:0005737 cytoplasm; GO:0044424 intracellular part; GO:0044464 cell part;
HORVU3Hr1G038290.1	1.436	1.527	Up	chloroplast	GO:0001101 response to acid chemical; GO:0006950 response to stress; GO:0006970 response to osmotic stress; GO:0006972 hyperosmotic response; GO:0008152 metabolic process; GO:0009266 response to temperature stimulus; GO:0009269 response to desiccation; GO:0009409 response to cold; GO:0009414 response to water deprivation; GO:0009415 response to water; GO:0009628 response to abiotic stimulus; GO:0…	GO:0005618 cell wall; GO:0005622 intracellular; GO:0005623 cell; GO:0005737 cytoplasm; GO:0005783 endoplasmic reticulum; GO:0005911 cell-cell junction; GO:0009505 plant-type cell wall; GO:0009506 plasmodesma; GO:0012505 endomembrane system; GO:0030054 cell junction; GO:0030312 external encapsulating structure; GO:0043226 organelle; GO:0043227 membrane-bounded organelle; GO:0043229 intracellular o…	GO:0003824 catalytic activity; GO:0004601 peroxidase activity; GO:0016209 antioxidant activity; GO:0016491 oxidoreductase activity; GO:0016684 oxidoreductase activity, acting on peroxide as acceptor;	K00430	E1.11.1.7; peroxidase [EC:1.11.1.7]	osa00940 Phenylpropanoid biosynthesis - Oryza sativa japonica (Japanese rice) (RefSeq); osa01100 Metabolic pathways - Oryza sativa japonica (Japanese rice) (RefSeq); osa01110 Biosynthesis of secondary metabolites - Oryza sativa japonica (Japanese rice) (RefSeq);	PF00141	Peroxidase
HORVU3Hr1G065390.1	0.335	0.276	Down	plasma membrane				K05658	ABCB1, CD243; ATP-binding cassette, subfamily B (MDR/TAP), member 1 [EC:3.6.3.44]	osa02010 ABC transporters - Oryza sativa japonica (Japanese rice) (RefSeq);	PF00005	ABC transporter
HORVU3Hr1G091320.2	3.435	3.559	Up	chloroplast		GO:0016020 membrane;		K03921	FAB2, SSI2, desA1; acyl-[acyl-carrier-protein] desaturase [EC:1.14.19.2 1.14.19.11 1.14.19.26]	osa00061 Fatty acid biosynthesis - Oryza sativa japonica (Japanese rice) (RefSeq); osa01040 Biosynthesis of unsaturated fatty acids - Oryza sativa japonica (Japanese rice) (RefSeq); osa01100 Metabolic pathways - Oryza sativa japonica (Japanese rice) (RefSeq); osa01212 Fatty acid metabolism - Oryza sativa japonica (Japanese rice) (RefSeq);	PF03405	Fatty acid desaturase
HORVU3Hr1G100370.1	1.734	1.771	Up	chloroplast
HORVU4Hr1G004590.4	0.713	0.507	Down	cytoplasm				K13024	PPIP5K, VIP; inositol-hexakisphosphate/diphosphoinositol-pentakisphosphate 1-kinase [EC:2.7.4.24]	osa04070 Phosphatidylinositol signaling system - Oryza sativa japonica (Japanese rice) (RefSeq);
HORVU4Hr1G012540.1	0.64	0.656	Down	cytoplasm	GO:0006725 cellular aromatic compound metabolic process; GO:0008152 metabolic process; GO:0009058 biosynthetic process; GO:0009987 cellular process; GO:0019438 aromatic compound biosynthetic process; GO:0032259 methylation; GO:0044237 cellular metabolic process; GO:0044249 cellular biosynthetic process;		GO:0003824 catalytic activity; GO:0008168 methyltransferase activity; GO:0008171 O-methyltransferase activity; GO:0008757 S-adenosylmethionine-dependent methyltransferase activity; GO:0016740 transferase activity; GO:0016741 transferase activity, transferring one-carbon groups;				PF08100; PF00891	Dimerisation domain; O-methyltransferase
HORVU4Hr1G016810.14	1.464	1.546	Up	cytoplasm				K18857	ADH1; alcohol dehydrogenase class-P [EC:1.1.1.1]	osa00010 Glycolysis / Gluconeogenesis - Oryza sativa japonica (Japanese rice) (RefSeq); osa00071 Fatty acid degradation - Oryza sativa japonica (Japanese rice) (RefSeq); osa00350 Tyrosine metabolism - Oryza sativa japonica (Japanese rice) (RefSeq); osa00592 alpha-Linolenic acid metabolism - Oryza sativa japonica (Japanese rice) (RefSeq); osa01100 Metabolic pathways - Oryza sativa japonica (Japane…	PF08240	Alcohol dehydrogenase GroES-like domain
HORVU4Hr1G020030.1	1.685	1.595	Up	mitochondria	GO:0001101 response to acid chemical; GO:0006355 regulation of transcription, DNA-templated; GO:0006950 response to stress; GO:0006979 response to oxidative stress; GO:0009414 response to water deprivation; GO:0009415 response to water; GO:0009628 response to abiotic stimulus; GO:0009889 regulation of biosynthetic process; GO:0010035 response to inorganic substance; GO:0010038 response to metal i…	GO:0005622 intracellular; GO:0005623 cell; GO:0005634 nucleus; GO:0005737 cytoplasm; GO:0043226 organelle; GO:0043227 membrane-bounded organelle; GO:0043229 intracellular organelle; GO:0043231 intracellular membrane-bounded organelle; GO:0044424 intracellular part; GO:0044464 cell part;	GO:0003676 nucleic acid binding; GO:0003677 DNA binding; GO:0005488 binding; GO:0043565 sequence-specific DNA binding; GO:0097159 organic cyclic compound binding; GO:1901363 heterocyclic compound binding;
HORVU4Hr1G053850.2	1.894	2.127	Up	chloroplast				K05953	E2.5.1.43; nicotianamine synthase [EC:2.5.1.43]
HORVU4Hr1G054200.1	3.393	3.938	Up	chloroplast							PF00582	Universal stress protein family
HORVU4Hr1G063660.3	0.533	0.581	Down	cytoplasm
HORVU4Hr1G067280.2	1.393	1.611	Up	chloroplast	GO:0000096 sulfur amino acid metabolic process; GO:0000097 sulfur amino acid biosynthetic process; GO:0006082 organic acid metabolic process; GO:0006520 cellular amino acid metabolic process; GO:0006555 methionine metabolic process; GO:0006790 sulfur compound metabolic process; GO:0006807 nitrogen compound metabolic process; GO:0008152 metabolic process; GO:0008652 cellular amino acid biosyntheti…		GO:0003824 catalytic activity; GO:0008168 methyltransferase activity; GO:0008172 S-methyltransferase activity; GO:0008757 S-adenosylmethionine-dependent methyltransferase activity; GO:0008898 S-adenosylmethionine-homocysteine S-methyltransferase activity; GO:0016740 transferase activity; GO:0016741 transferase activity, transferring one-carbon groups;	K00547	mmuM, BHMT2; homocysteine S-methyltransferase [EC:2.1.1.10]	osa00270 Cysteine and methionine metabolism - Oryza sativa japonica (Japanese rice) (RefSeq); osa01100 Metabolic pathways - Oryza sativa japonica (Japanese rice) (RefSeq); osa01110 Biosynthesis of secondary metabolites - Oryza sativa japonica (Japanese rice) (RefSeq);
HORVU4Hr1G072320.2	0.577	0.555	Down	chloroplast
HORVU4Hr1G073630.1	1.435	1.566	Up	peroxisome	GO:0000096 sulfur amino acid metabolic process; GO:0006082 organic acid metabolic process; GO:0006520 cellular amino acid metabolic process; GO:0006555 methionine metabolic process; GO:0006790 sulfur compound metabolic process; GO:0006807 nitrogen compound metabolic process; GO:0008152 metabolic process; GO:0009066 aspartate family amino acid metabolic process; GO:0009987 cellular process; GO:001…		GO:0003824 catalytic activity; GO:0010309 acireductone dioxygenase [iron(II)-requiring] activity; GO:0016491 oxidoreductase activity; GO:0016701 oxidoreductase activity, acting on single donors with incorporation of molecular oxygen; GO:0016702 oxidoreductase activity, acting on single donors with incorporation of molecular oxygen, incorporation of two atoms of oxygen; GO:0051213 dioxygenase acti…	K08967	mtnD, mtnZ, ADI1; 1,2-dihydroxy-3-keto-5-methylthiopentene dioxygenase [EC:1.13.11.53 1.13.11.54]	osa00270 Cysteine and methionine metabolism - Oryza sativa japonica (Japanese rice) (RefSeq); osa01100 Metabolic pathways - Oryza sativa japonica (Japanese rice) (RefSeq);	PF03079	ARD/ARD' family
HORVU4Hr1G080350.2	1.964	2.266	Up	plasma membrane				K08176	PHO84; MFS transporter, PHS family, inorganic phosphate transporter
HORVU4Hr1G081480.3	2.497	2.536	Up	cytoplasm				K18054	IDS3_2; 2'-deoxymugineic-acid 2'-dioxygenase / mugineic-acid 3-dioxygenase [EC:1.14.11.24 1.14.11.25]		PF03171	2OG-Fe(II) oxygenase superfamily
HORVU4Hr1G081520.3	2.892	3.144	Up	cytoplasm				K18054	IDS3_2; 2'-deoxymugineic-acid 2'-dioxygenase / mugineic-acid 3-dioxygenase [EC:1.14.11.24 1.14.11.25]		PF03171	2OG-Fe(II) oxygenase superfamily
HORVU4Hr1G081670.1	0.628	0.631	Down	chloroplast				K13447	RBOH; respiratory burst oxidase [EC:1.6.3.- 1.11.1.-]	osa04016 MAPK signaling pathway - plant - Oryza sativa japonica (Japanese rice) (RefSeq); osa04626 Plant-pathogen interaction - Oryza sativa japonica (Japanese rice) (RefSeq);	PF08022; PF08030	FAD-binding domain; Ferric reductase NAD binding domain
HORVU4Hr1G085050.1	0.66	0.633	Down	vacuolar membrane				K22390			PF00149; PF14008	Calcineurin-like phosphoesterase; Iron/zinc purple acid phosphatase-like protein C
HORVU4Hr1G087390.1	2.408	2.639	Up	cytoplasm				K05953	E2.5.1.43; nicotianamine synthase [EC:2.5.1.43]
HORVU4Hr1G087430.1	1.545	1.505	Up	cytoplasm							PF00161	Ribosome inactivating protein
HORVU4Hr1G089750.1	2.411	2.717	Up	cytoplasm	GO:0000003 reproduction; GO:0000902 cell morphogenesis; GO:0000904 cell morphogenesis involved in differentiation; GO:0003006 developmental process involved in reproduction; GO:0006810 transport; GO:0007275 multicellular organism development; GO:0009555 pollen development; GO:0009653 anatomical structure morphogenesis; GO:0009826 unidimensional cell growth; GO:0009856 pollination; GO:0009860 poll…			K05953	E2.5.1.43; nicotianamine synthase [EC:2.5.1.43]
HORVU5Hr1G009040.2	1.606	1.701	Up	cytoplasm							PF01419	Jacalin-like lectin domain
HORVU5Hr1G019030.9	2.076	2.157	Up	chloroplast				K00895	pfp, PFP; diphosphate-dependent phosphofructokinase [EC:2.7.1.90]	osa00010 Glycolysis / Gluconeogenesis - Oryza sativa japonica (Japanese rice) (RefSeq); osa00030 Pentose phosphate pathway - Oryza sativa japonica (Japanese rice) (RefSeq); osa00051 Fructose and mannose metabolism - Oryza sativa japonica (Japanese rice) (RefSeq); osa01100 Metabolic pathways - Oryza sativa japonica (Japanese rice) (RefSeq); osa01110 Biosynthesis of secondary metabolites - Oryza sa…	PF00365	Phosphofructokinase
HORVU5Hr1G024040.1	0.666	0.658	Down	cytoplasm
HORVU5Hr1G040970.5	2.444	2.46	Up	cytoplasm							PF12481	Aluminium induced protein
HORVU5Hr1G044610.1	1.712	2.091	Up	cytoplasm	GO:0006508 proteolysis; GO:0006807 nitrogen compound metabolic process; GO:0008152 metabolic process; GO:0019538 protein metabolic process; GO:0043170 macromolecule metabolic process; GO:0044238 primary metabolic process; GO:0071704 organic substance metabolic process; GO:1901564 organonitrogen compound metabolic process;	GO:0005576 extracellular region; GO:0048046 apoplast;	GO:0003824 catalytic activity; GO:0008233 peptidase activity; GO:0008234 cysteine-type peptidase activity; GO:0016787 hydrolase activity; GO:0070011 peptidase activity, acting on L-amino acid peptides;	K22684			PF00656	Caspase domain
HORVU5Hr1G047530.3	1.536	1.617	Up	cytoplasm							PF01187	Macrophage migration inhibitory factor (MIF)
HORVU5Hr1G047730.1	0.397	0.395	Down	cytoplasm	GO:0000003 reproduction; GO:0000041 transition metal ion transport; GO:0000302 response to reactive oxygen species; GO:0001101 response to acid chemical; GO:0003006 developmental process involved in reproduction; GO:0006810 transport; GO:0006811 ion transport; GO:0006812 cation transport; GO:0006826 iron ion transport; GO:0006873 cellular ion homeostasis; GO:0006875 cellular metal ion homeostasis…	GO:0005622 intracellular; GO:0005623 cell; GO:0005737 cytoplasm; GO:0005739 mitochondrion; GO:0009507 chloroplast; GO:0009526 plastid envelope; GO:0009532 plastid stroma; GO:0009534 chloroplast thylakoid; GO:0009535 chloroplast thylakoid membrane; GO:0009536 plastid; GO:0009570 chloroplast stroma; GO:0009579 thylakoid; GO:0009941 chloroplast envelope; GO:0016020 membrane; GO:0031967 organelle env…	GO:0005488 binding; GO:0005506 iron ion binding; GO:0005515 protein binding; GO:0019904 protein domain specific binding; GO:0043167 ion binding; GO:0043169 cation binding; GO:0046872 metal ion binding; GO:0046914 transition metal ion binding;	K00522	FTH1; ferritin heavy chain [EC:1.16.3.2]		PF00210	Ferritin-like domain
HORVU5Hr1G048100.4	0.698	0.662	Down	cytoplasm				K01953	asnB, ASNS; asparagine synthase (glutamine-hydrolysing) [EC:6.3.5.4]	osa00250 Alanine, aspartate and glutamate metabolism - Oryza sativa japonica (Japanese rice) (RefSeq); osa01100 Metabolic pathways - Oryza sativa japonica (Japanese rice) (RefSeq); osa01110 Biosynthesis of secondary metabolites - Oryza sativa japonica (Japanese rice) (RefSeq); osa01230 Biosynthesis of amino acids - Oryza sativa japonica (Japanese rice) (RefSeq);	PF13537; PF00733	Glutamine amidotransferase domain; Asparagine synthase
HORVU5Hr1G051310.1	1.52	1.665	Up	chloroplast	GO:0001101 response to acid chemical; GO:0006082 organic acid metabolic process; GO:0006790 sulfur compound metabolic process; GO:0006807 nitrogen compound metabolic process; GO:0006950 response to stress; GO:0006952 defense response; GO:0007275 multicellular organism development; GO:0007568 aging; GO:0008152 metabolic process; GO:0009056 catabolic process; GO:0009058 biosynthetic process; GO:000…	GO:0005622 intracellular; GO:0005623 cell; GO:0005634 nucleus; GO:0005737 cytoplasm; GO:0005829 cytosol; GO:0005911 cell-cell junction; GO:0009506 plasmodesma; GO:0009507 chloroplast; GO:0009536 plastid; GO:0030054 cell junction; GO:0043226 organelle; GO:0043227 membrane-bounded organelle; GO:0043229 intracellular organelle; GO:0043231 intracellular membrane-bounded organelle; GO:0044424 intracel…	GO:0003676 nucleic acid binding; GO:0003723 RNA binding; GO:0003729 mRNA binding; GO:0005488 binding; GO:0030234 enzyme regulator activity; GO:0097159 organic cyclic compound binding; GO:0098772 molecular function regulator; GO:1901363 heterocyclic compound binding;
HORVU5Hr1G055360.2	1.175	1.796	Up	mitochondria				K10580	UBE2N, BLU, UBC13; ubiquitin-conjugating enzyme E2 N [EC:2.3.2.23]	osa04120 Ubiquitin mediated proteolysis - Oryza sativa japonica (Japanese rice) (RefSeq);	PF00179	Ubiquitin-conjugating enzyme
HORVU5Hr1G067880.3	1.426	1.539	Up	cytoplasm			GO:0003824 catalytic activity; GO:0005488 binding; GO:0008144 drug binding; GO:0008483 transaminase activity; GO:0010326 methionine-oxo-acid transaminase activity; GO:0016740 transferase activity; GO:0016769 transferase activity, transferring nitrogenous groups; GO:0019842 vitamin binding; GO:0030170 pyridoxal phosphate binding; GO:0036094 small molecule binding; GO:0043167 ion binding; GO:004316…				PF00155	Aminotransferase class I and II
HORVU5Hr1G081840.1	0.675	0.656	Down	chloroplast	GO:0006793 phosphorus metabolic process; GO:0006796 phosphate-containing compound metabolic process; GO:0008152 metabolic process; GO:0009987 cellular process; GO:0016311 dephosphorylation; GO:0044237 cellular metabolic process;		GO:0003824 catalytic activity; GO:0003993 acid phosphatase activity; GO:0016787 hydrolase activity; GO:0016788 hydrolase activity, acting on ester bonds; GO:0016791 phosphatase activity; GO:0042578 phosphoric ester hydrolase activity;				PF00149	Calcineurin-like phosphoesterase
HORVU5Hr1G096000.1	1.993	2.062	Up	plasma membrane	GO:0006810 transport; GO:0006811 ion transport; GO:0006873 cellular ion homeostasis; GO:0006875 cellular metal ion homeostasis; GO:0009987 cellular process; GO:0010035 response to inorganic substance; GO:0010038 response to metal ion; GO:0010044 response to aluminum ion; GO:0010217 cellular aluminum ion homeostasis; GO:0019725 cellular homeostasis; GO:0030003 cellular cation homeostasis; GO:00342…	GO:0000325 plant-type vacuole; GO:0005622 intracellular; GO:0005623 cell; GO:0005737 cytoplasm; GO:0005773 vacuole; GO:0005774 vacuolar membrane; GO:0009705 plant-type vacuole membrane; GO:0016020 membrane; GO:0031090 organelle membrane; GO:0043226 organelle; GO:0043227 membrane-bounded organelle; GO:0043229 intracellular organelle; GO:0043231 intracellular membrane-bounded organelle; GO:0044422 …	GO:0005215 transporter activity; GO:0015075 ion transmembrane transporter activity; GO:0015083 aluminum ion transmembrane transporter activity; GO:0015318 inorganic solute uptake transmembrane transporter activity; GO:0022857 transmembrane transporter activity;				PF00005	ABC transporter
HORVU5Hr1G104580.1	0.593	0.587	Down	cytoplasm
HORVU5Hr1G109620.1	1.293	1.65	Up	mitochondria	GO:0006091 generation of precursor metabolites and energy; GO:0006119 oxidative phosphorylation; GO:0006122 mitochondrial electron transport, ubiquinol to cytochrome c; GO:0006139 nucleobase-containing compound metabolic process; GO:0006163 purine nucleotide metabolic process; GO:0006725 cellular aromatic compound metabolic process; GO:0006753 nucleoside phosphate metabolic process; GO:0006793 ph…	GO:0005622 intracellular; GO:0005623 cell; GO:0005737 cytoplasm; GO:0005739 mitochondrion; GO:0005740 mitochondrial envelope; GO:0005743 mitochondrial inner membrane; GO:0005746 mitochondrial respiratory chain; GO:0005750 mitochondrial respiratory chain complex III; GO:0016020 membrane; GO:0019866 organelle inner membrane; GO:0031090 organelle membrane; GO:0031966 mitochondrial membrane; GO:00319…		K00417	QCR7, UQCRB; ubiquinol-cytochrome c reductase subunit 7	osa00190 Oxidative phosphorylation - Oryza sativa japonica (Japanese rice) (RefSeq); osa01100 Metabolic pathways - Oryza sativa japonica (Japanese rice) (RefSeq);
HORVU6Hr1G005810.3	1.873	1.796	Up	chloroplast	GO:0000902 cell morphogenesis; GO:0009653 anatomical structure morphogenesis; GO:0009664 plant-type cell wall organization; GO:0009826 unidimensional cell growth; GO:0009827 plant-type cell wall modification; GO:0009828 plant-type cell wall loosening; GO:0009987 cellular process; GO:0016043 cellular component organization; GO:0016049 cell growth; GO:0032502 developmental process; GO:0032989 cellu…	GO:0005618 cell wall; GO:0005623 cell; GO:0016020 membrane; GO:0030312 external encapsulating structure; GO:0044464 cell part; GO:0071944 cell periphery;					PF03330; PF01357	Rare lipoprotein A (RlpA)-like double-psi beta-barrel; Pollen allergen
HORVU6Hr1G010340.1	1.467	1.648	Up	chloroplast				K00430	E1.11.1.7; peroxidase [EC:1.11.1.7]	osa00940 Phenylpropanoid biosynthesis - Oryza sativa japonica (Japanese rice) (RefSeq); osa01100 Metabolic pathways - Oryza sativa japonica (Japanese rice) (RefSeq); osa01110 Biosynthesis of secondary metabolites - Oryza sativa japonica (Japanese rice) (RefSeq);	PF00141	Peroxidase
HORVU6Hr1G013700.1	0.613	0.644	Down	endoplasmic reticulum
HORVU6Hr1G026810.3	0.579	0.616	Down	cytoplasm				K00799	GST, gst; glutathione S-transferase [EC:2.5.1.18]	osa00480 Glutathione metabolism - Oryza sativa japonica (Japanese rice) (RefSeq); osa01100 Metabolic pathways - Oryza sativa japonica (Japanese rice) (RefSeq);	PF02798; PF00043	Glutathione S-transferase, N-terminal domain; Glutathione S-transferase, C-terminal domain
HORVU6Hr1G032290.1	1.562	1.67	Up	chloroplast	GO:0000003 reproduction; GO:0000902 cell morphogenesis; GO:0000904 cell morphogenesis involved in differentiation; GO:0003006 developmental process involved in reproduction; GO:0006810 transport; GO:0007275 multicellular organism development; GO:0009555 pollen development; GO:0009653 anatomical structure morphogenesis; GO:0009826 unidimensional cell growth; GO:0009856 pollination; GO:0009860 poll…			K05953	E2.5.1.43; nicotianamine synthase [EC:2.5.1.43]
HORVU6Hr1G051560.2	0.465	0.486	Down	chloroplast	GO:0006766 vitamin metabolic process; GO:0006767 water-soluble vitamin metabolic process; GO:0006771 riboflavin metabolic process; GO:0006807 nitrogen compound metabolic process; GO:0008152 metabolic process; GO:0009058 biosynthetic process; GO:0009110 vitamin biosynthetic process; GO:0009231 riboflavin biosynthetic process; GO:0009987 cellular process; GO:0017144 drug metabolic process; GO:00181…	GO:0005622 intracellular; GO:0005623 cell; GO:0005737 cytoplasm; GO:0009507 chloroplast; GO:0009532 plastid stroma; GO:0009536 plastid; GO:0009570 chloroplast stroma; GO:0016020 membrane; GO:0043226 organelle; GO:0043227 membrane-bounded organelle; GO:0043229 intracellular organelle; GO:0043231 intracellular membrane-bounded organelle; GO:0044422 organelle part; GO:0044424 intracellular part; GO:…	GO:0003824 catalytic activity; GO:0003933 GTP cyclohydrolase activity; GO:0003935 GTP cyclohydrolase II activity; GO:0008686 3,4-dihydroxy-2-butanone-4-phosphate synthase activity; GO:0016787 hydrolase activity; GO:0016810 hydrolase activity, acting on carbon-nitrogen (but not peptide) bonds; GO:0016814 hydrolase activity, acting on carbon-nitrogen (but not peptide) bonds, in cyclic amidines; GO:…	K14652	ribBA; 3,4-dihydroxy 2-butanone 4-phosphate synthase / GTP cyclohydrolase II [EC:4.1.99.12 3.5.4.25]	osa00740 Riboflavin metabolism - Oryza sativa japonica (Japanese rice) (RefSeq); osa00790 Folate biosynthesis - Oryza sativa japonica (Japanese rice) (RefSeq); osa01100 Metabolic pathways - Oryza sativa japonica (Japanese rice) (RefSeq); osa01110 Biosynthesis of secondary metabolites - Oryza sativa japonica (Japanese rice) (RefSeq);
HORVU6Hr1G055440.1	2.554	3.454	Up	nucleus							PF00076	RNA recognition motif. (a.k.a. RRM, RBD, or RNP domain)
HORVU6Hr1G057870.1	0.545	0.511	Down	chloroplast	GO:0006810 transport; GO:0006811 ion transport; GO:0006812 cation transport; GO:0015695 organic cation transport; GO:0015696 ammonium transport; GO:0034220 ion transmembrane transport; GO:0051179 localization; GO:0051234 establishment of localization; GO:0055085 transmembrane transport; GO:0071702 organic substance transport; GO:0071705 nitrogen compound transport; GO:0072488 ammonium transmembra…	GO:0005623 cell; GO:0005886 plasma membrane; GO:0005887 integral component of plasma membrane; GO:0016020 membrane; GO:0016021 integral component of membrane; GO:0031224 intrinsic component of membrane; GO:0031226 intrinsic component of plasma membrane; GO:0044425 membrane part; GO:0044459 plasma membrane part; GO:0044464 cell part; GO:0071944 cell periphery;	GO:0005215 transporter activity; GO:0008324 cation transmembrane transporter activity; GO:0008519 ammonium transmembrane transporter activity; GO:0015075 ion transmembrane transporter activity; GO:0022857 transmembrane transporter activity;	K03320	amt, AMT, MEP; ammonium transporter, Amt family
HORVU6Hr1G075510.1	1.56	1.601	Up	extracellular				K00430	E1.11.1.7; peroxidase [EC:1.11.1.7]	osa00940 Phenylpropanoid biosynthesis - Oryza sativa japonica (Japanese rice) (RefSeq); osa01100 Metabolic pathways - Oryza sativa japonica (Japanese rice) (RefSeq); osa01110 Biosynthesis of secondary metabolites - Oryza sativa japonica (Japanese rice) (RefSeq);	PF00141	Peroxidase
HORVU6Hr1G081640.1	0.635	0.661	Down	endoplasmic reticulum							PF05922; PF00082	Peptidase inhibitor I9; Subtilase family
HORVU7Hr1G001040.6	0.462	0.425	Down	cytoplasm	GO:0001101 response to acid chemical; GO:0007275 multicellular organism development; GO:0009605 response to external stimulus; GO:0009607 response to biotic stimulus; GO:0009617 response to bacterium; GO:0009719 response to endogenous stimulus; GO:0009725 response to hormone; GO:0009739 response to gibberellin; GO:0009987 cellular process; GO:0010033 response to organic substance; GO:0022622 root…	GO:0000325 plant-type vacuole; GO:0005618 cell wall; GO:0005622 intracellular; GO:0005623 cell; GO:0005737 cytoplasm; GO:0005773 vacuole; GO:0009505 plant-type cell wall; GO:0030312 external encapsulating structure; GO:0043226 organelle; GO:0043227 membrane-bounded organelle; GO:0043229 intracellular organelle; GO:0043231 intracellular membrane-bounded organelle; GO:0044424 intracellular part; GO…	GO:0003824 catalytic activity; GO:0004553 hydrolase activity, hydrolyzing O-glycosyl compounds; GO:0004564 beta-fructofuranosidase activity; GO:0016787 hydrolase activity; GO:0016798 hydrolase activity, acting on glycosyl bonds;	K21351	SST; sucrose:sucrose fructosyltransferase [EC:2.4.1.99]		PF00251; PF08244	Glycosyl hydrolases family 32 N-terminal domain; Glycosyl hydrolases family 32 C terminal
HORVU7Hr1G001190.1	0.637	0.661	Down	extracellular							PF01477	PLAT/LH2 domain
HORVU7Hr1G010690.3	0.628	0.648	Down	extracellular
HORVU7Hr1G018670.3	0.769	0.646	Down	cytoskeleton	GO:0008152 metabolic process; GO:0009966 regulation of signal transduction; GO:0009968 negative regulation of signal transduction; GO:0010646 regulation of cell communication; GO:0010648 negative regulation of cell communication; GO:0023051 regulation of signaling; GO:0023057 negative regulation of signaling; GO:0032259 methylation; GO:0048519 negative regulation of biological process; GO:0048523…	GO:0005622 intracellular; GO:0005623 cell; GO:0005737 cytoplasm; GO:0005829 cytosol; GO:0044424 intracellular part; GO:0044444 cytoplasmic part; GO:0044464 cell part;	GO:0003824 catalytic activity; GO:0008168 methyltransferase activity; GO:0008757 S-adenosylmethionine-dependent methyltransferase activity; GO:0016740 transferase activity; GO:0016741 transferase activity, transferring one-carbon groups;	K15451	PPM2, LCMT2, TYW4; tRNA wybutosine-synthesizing protein 4 [EC:2.1.1.290 2.3.1.231]
HORVU7Hr1G020960.2	1.848	1.885	Up	cytoplasm	GO:0006417 regulation of translation; GO:0007623 circadian rhythm; GO:0009889 regulation of biosynthetic process; GO:0010468 regulation of gene expression; GO:0010556 regulation of macromolecule biosynthetic process; GO:0010608 posttranscriptional regulation of gene expression; GO:0019222 regulation of metabolic process; GO:0031323 regulation of cellular metabolic process; GO:0031326 regulation o…			K00430	E1.11.1.7; peroxidase [EC:1.11.1.7]	osa00940 Phenylpropanoid biosynthesis - Oryza sativa japonica (Japanese rice) (RefSeq); osa01100 Metabolic pathways - Oryza sativa japonica (Japanese rice) (RefSeq); osa01110 Biosynthesis of secondary metabolites - Oryza sativa japonica (Japanese rice) (RefSeq);	PF00141	Peroxidase
HORVU7Hr1G033470.2	0.787	0.643	Down	cytoplasm		GO:0016020 membrane;		K06943	NOG1; nucleolar GTP-binding protein	osa03008 Ribosome biogenesis in eukaryotes - Oryza sativa japonica (Japanese rice) (RefSeq);	PF08155	NOGCT (NUC087) domain
HORVU7Hr1G034010.2	1.496	1.534	Up	cytoplasm				K09705	K09705; uncharacterized protein		PF06172	Cupin superfamily (DUF985)
HORVU7Hr1G039580.1	1.94	1.928	Up	mitochondria							PF00141	Peroxidase
HORVU7Hr1G055410.2	0.194	0.203	Down	vacuolar membrane							PF07712	Stress up-regulated Nod 19
HORVU7Hr1G065200.14	0.828	0.631	Down	nucleus							PF13368	Topoisomerase C-terminal repeat
HORVU7Hr1G076300.2	1.319	1.604	Up	mitochondria		GO:0005622 intracellular; GO:0005623 cell; GO:0005737 cytoplasm; GO:0005739 mitochondrion; GO:0005740 mitochondrial envelope; GO:0005743 mitochondrial inner membrane; GO:0005746 mitochondrial respiratory chain; GO:0005749 mitochondrial respiratory chain complex II, succinate dehydrogenase complex (ubiquinone); GO:0005773 vacuole; GO:0005774 vacuolar membrane; GO:0009536 plastid; GO:0016020 membra…	GO:0005488 binding; GO:0005515 protein binding; GO:0043495 protein anchor;
HORVU7Hr1G088190.6	0.609	0.647	Down	cytoplasm		GO:0005622 intracellular; GO:0005623 cell; GO:0005737 cytoplasm; GO:0009507 chloroplast; GO:0009536 plastid; GO:0043226 organelle; GO:0043227 membrane-bounded organelle; GO:0043229 intracellular organelle; GO:0043231 intracellular membrane-bounded organelle; GO:0044424 intracellular part; GO:0044444 cytoplasmic part; GO:0044464 cell part;		K01601	rbcL; ribulose-bisphosphate carboxylase large chain [EC:4.1.1.39]	osa00630 Glyoxylate and dicarboxylate metabolism - Oryza sativa japonica (Japanese rice) (RefSeq); osa00710 Carbon fixation in photosynthetic organisms - Oryza sativa japonica (Japanese rice) (RefSeq); osa01100 Metabolic pathways - Oryza sativa japonica (Japanese rice) (RefSeq); osa01110 Biosynthesis of secondary metabolites - Oryza sativa japonica (Japanese rice) (RefSeq); osa01200 Carbon metabo…	PF02788; PF00016	Ribulose bisphosphate carboxylase large chain, N-terminal domain; Ribulose bisphosphate carboxylase large chain, catalytic domain
HORVU7Hr1G088260.4	0.585	0.563	Down	chloroplast	GO:0005975 carbohydrate metabolic process; GO:0005996 monosaccharide metabolic process; GO:0006082 organic acid metabolic process; GO:0006732 coenzyme metabolic process; GO:0006766 vitamin metabolic process; GO:0006767 water-soluble vitamin metabolic process; GO:0008152 metabolic process; GO:0009058 biosynthetic process; GO:0009108 coenzyme biosynthetic process; GO:0009110 vitamin biosynthetic pr…		GO:0003824 catalytic activity; GO:0016491 oxidoreductase activity; GO:0016701 oxidoreductase activity, acting on single donors with incorporation of molecular oxygen; GO:0050113 inositol oxygenase activity;	K00469	MIOX; inositol oxygenase [EC:1.13.99.1]	osa00053 Ascorbate and aldarate metabolism - Oryza sativa japonica (Japanese rice) (RefSeq); osa00562 Inositol phosphate metabolism - Oryza sativa japonica (Japanese rice) (RefSeq); osa01100 Metabolic pathways - Oryza sativa japonica (Japanese rice) (RefSeq);
HORVU7Hr1G091390.3	1.916	1.986	Up	chloroplast				K00430	E1.11.1.7; peroxidase [EC:1.11.1.7]	osa00940 Phenylpropanoid biosynthesis - Oryza sativa japonica (Japanese rice) (RefSeq); osa01100 Metabolic pathways - Oryza sativa japonica (Japanese rice) (RefSeq); osa01110 Biosynthesis of secondary metabolites - Oryza sativa japonica (Japanese rice) (RefSeq);	PF00141	Peroxidase
HORVU7Hr1G093400.2	2.322	2.341	Up	chloroplast				K00430	E1.11.1.7; peroxidase [EC:1.11.1.7]	osa00940 Phenylpropanoid biosynthesis - Oryza sativa japonica (Japanese rice) (RefSeq); osa01100 Metabolic pathways - Oryza sativa japonica (Japanese rice) (RefSeq); osa01110 Biosynthesis of secondary metabolites - Oryza sativa japonica (Japanese rice) (RefSeq);	PF00141	Peroxidase
HORVU7Hr1G093630.1	1.994	2.06	Up	plasma membrane							PF00067	Cytochrome P450
HORVU7Hr1G101710.1	0.662	0.582	Down	chloroplast	GO:0000278 mitotic cell cycle; GO:0000280 nuclear division; GO:0000281 mitotic cytokinesis; GO:0000910 cytokinesis; GO:0000911 cytokinesis by cell plate formation; GO:0000919 cell plate assembly; GO:0001101 response to acid chemical; GO:0006082 organic acid metabolic process; GO:0006520 cellular amino acid metabolic process; GO:0006725 cellular aromatic compound metabolic process; GO:0006807 nitr…	GO:0005622 intracellular; GO:0005623 cell; GO:0005737 cytoplasm; GO:0005794 Golgi apparatus; GO:0009524 phragmoplast; GO:0012505 endomembrane system; GO:0043226 organelle; GO:0043227 membrane-bounded organelle; GO:0043229 intracellular organelle; GO:0043231 intracellular membrane-bounded organelle; GO:0044424 intracellular part; GO:0044444 cytoplasmic part; GO:0044464 cell part;	GO:0003824 catalytic activity; GO:0008194 UDP-glycosyltransferase activity; GO:0016740 transferase activity; GO:0016757 transferase activity, transferring glycosyl groups; GO:0016758 transferase activity, transferring hexosyl groups; GO:0035251 UDP-glucosyltransferase activity; GO:0046527 glucosyltransferase activity; GO:0080002 UDP-glucose:4-aminobenzoate acylglucosyltransferase activity; GO:008…
HORVU7Hr1G103510.3	1.594	1.561	Up	chloroplast	GO:0002790 peptide secretion; GO:0003400 regulation of COPII vesicle coating; GO:0006810 transport; GO:0006811 ion transport; GO:0006817 phosphate ion transport; GO:0006820 anion transport; GO:0006888 ER to Golgi vesicle-mediated transport; GO:0006950 response to stress; GO:0007154 cell communication; GO:0008104 protein localization; GO:0009267 cellular response to starvation; GO:0009306 protein …	GO:0005622 intracellular; GO:0005623 cell; GO:0005737 cytoplasm; GO:0005783 endoplasmic reticulum; GO:0005789 endoplasmic reticulum membrane; GO:0005886 plasma membrane; GO:0012505 endomembrane system; GO:0016020 membrane; GO:0016021 integral component of membrane; GO:0030176 integral component of endoplasmic reticulum membrane; GO:0031224 intrinsic component of membrane; GO:0031227 intrinsic com…	GO:0005085 guanyl-nucleotide exchange factor activity; GO:0005090 Sar guanyl-nucleotide exchange factor activity; GO:0005096 GTPase activator activity; GO:0005488 binding; GO:0005515 protein binding; GO:0008047 enzyme activator activity; GO:0019899 enzyme binding; GO:0030234 enzyme regulator activity; GO:0030695 GTPase regulator activity; GO:0051020 GTPase binding; GO:0060589 nucleoside-triphosph…	K14003	PREB, SEC12; prolactin regulatory element-binding protein	osa04141 Protein processing in endoplasmic reticulum - Oryza sativa japonica (Japanese rice) (RefSeq);
HORVU7Hr1G106150.2	2.041	2.117	Up	cytoplasm				K03234	EEF2; elongation factor 2		PF00009; PF03144; PF03764; PF00679	Elongation factor Tu GTP binding domain; Elongation factor Tu domain 2; Elongation factor G, domain IV; Elongation factor G C-terminus
HORVU7Hr1G116830.1	1.885	1.815	Up	cytoplasm	GO:0000302 response to reactive oxygen species; GO:0001101 response to acid chemical; GO:0006950 response to stress; GO:0006979 response to oxidative stress; GO:0007154 cell communication; GO:0009267 cellular response to starvation; GO:0009605 response to external stimulus; GO:0009987 cellular process; GO:0009991 response to extracellular stimulus; GO:0010033 response to organic substance; GO:001…			K05933	E1.14.17.4; aminocyclopropanecarboxylate oxidase [EC:1.14.17.4]	osa00270 Cysteine and methionine metabolism - Oryza sativa japonica (Japanese rice) (RefSeq); osa01100 Metabolic pathways - Oryza sativa japonica (Japanese rice) (RefSeq); osa01110 Biosynthesis of secondary metabolites - Oryza sativa japonica (Japanese rice) (RefSeq);	PF03171	2OG-Fe(II) oxygenase superfamily
HORVU7Hr1G122350.2	1.717	1.878	Up	chloroplast				K18054	IDS3_2; 2'-deoxymugineic-acid 2'-dioxygenase / mugineic-acid 3-dioxygenase [EC:1.14.11.24 1.14.11.25]		PF03171	2OG-Fe(II) oxygenase superfamily

## Sheet: Pi recovery 6 h
Protein accession	H1E_48H/D1CK6H Ratio	H1E_6H/D1CK6H Ratio	Regulated Type	Subcellular localization	Biological Process	Cellular Component	Molecular Function	KEGG KO No.	KEGG Gene	KEGG pathway	Pfam ID	Domain description
HORVU0Hr1G000760.1	1.361	1.627	Up	extracellular
HORVU0Hr1G003890.1	0.23	0.217	Down	chloroplast	GO:0000103 sulfate assimilation; GO:0006790 sulfur compound metabolic process; GO:0008152 metabolic process; GO:0009987 cellular process; GO:0019379 sulfate assimilation, phosphoadenylyl sulfate reduction by phosphoadenylyl-sulfate reductase (thioredoxin); GO:0019419 sulfate reduction; GO:0044237 cellular metabolic process; GO:0055114 oxidation-reduction process;	GO:0005622 intracellular; GO:0005623 cell; GO:0005737 cytoplasm; GO:0009507 chloroplast; GO:0009532 plastid stroma; GO:0009536 plastid; GO:0009570 chloroplast stroma; GO:0043226 organelle; GO:0043227 membrane-bounded organelle; GO:0043229 intracellular organelle; GO:0043231 intracellular membrane-bounded organelle; GO:0044422 organelle part; GO:0044424 intracellular part; GO:0044434 chloroplast p…	GO:0003824 catalytic activity; GO:0004604 phosphoadenylyl-sulfate reductase (thioredoxin) activity; GO:0009973 adenylyl-sulfate reductase activity; GO:0016491 oxidoreductase activity; GO:0016667 oxidoreductase activity, acting on a sulfur group of donors; GO:0016671 oxidoreductase activity, acting on a sulfur group of donors, disulfide as acceptor;	K05907	APR; adenylyl-sulfate reductase (glutathione) [EC:1.8.4.9]	osa00920 Sulfur metabolism - Oryza sativa japonica (Japanese rice) (RefSeq); osa01100 Metabolic pathways - Oryza sativa japonica (Japanese rice) (RefSeq);	PF00085	Thioredoxin
HORVU0Hr1G016330.1	0.608	0.501	Down	chloroplast				K10775	PAL; phenylalanine ammonia-lyase [EC:4.3.1.24]	osa00360 Phenylalanine metabolism - Oryza sativa japonica (Japanese rice) (RefSeq); osa00940 Phenylpropanoid biosynthesis - Oryza sativa japonica (Japanese rice) (RefSeq); osa01100 Metabolic pathways - Oryza sativa japonica (Japanese rice) (RefSeq); osa01110 Biosynthesis of secondary metabolites - Oryza sativa japonica (Japanese rice) (RefSeq);
HORVU0Hr1G023590.1	1.243	2.133	Up	extracellular							PF00190	Cupin
HORVU1Hr1G020800.1	0.973	1.841	Up	plasma membrane		GO:0005622 intracellular; GO:0005623 cell; GO:0005634 nucleus; GO:0005737 cytoplasm; GO:0043226 organelle; GO:0043227 membrane-bounded organelle; GO:0043229 intracellular organelle; GO:0043231 intracellular membrane-bounded organelle; GO:0044424 intracellular part; GO:0044464 cell part;		K00430	E1.11.1.7; peroxidase [EC:1.11.1.7]	osa00940 Phenylpropanoid biosynthesis - Oryza sativa japonica (Japanese rice) (RefSeq); osa01100 Metabolic pathways - Oryza sativa japonica (Japanese rice) (RefSeq); osa01110 Biosynthesis of secondary metabolites - Oryza sativa japonica (Japanese rice) (RefSeq);	PF00141	Peroxidase
HORVU1Hr1G022060.1	0.253	0.399	Down	chloroplast				K10775	PAL; phenylalanine ammonia-lyase [EC:4.3.1.24]	osa00360 Phenylalanine metabolism - Oryza sativa japonica (Japanese rice) (RefSeq); osa00940 Phenylpropanoid biosynthesis - Oryza sativa japonica (Japanese rice) (RefSeq); osa01100 Metabolic pathways - Oryza sativa japonica (Japanese rice) (RefSeq); osa01110 Biosynthesis of secondary metabolites - Oryza sativa japonica (Japanese rice) (RefSeq);
HORVU1Hr1G045610.5	1.229	1.633	Up	extracellular				K17278	PGRMC1_2; membrane-associated progesterone receptor component		PF00173	Cytochrome b5-like Heme/Steroid binding domain
HORVU1Hr1G052430.6	1.425	1.704	Up	chloroplast				K20547	CHIB; basic endochitinase B [EC:3.2.1.14]	osa00520 Amino sugar and nucleotide sugar metabolism - Oryza sativa japonica (Japanese rice) (RefSeq); osa01100 Metabolic pathways - Oryza sativa japonica (Japanese rice) (RefSeq); osa04016 MAPK signaling pathway - plant - Oryza sativa japonica (Japanese rice) (RefSeq);	PF00182	Chitinase class I
HORVU1Hr1G053070.1	0.256	0.623	Down	chloroplast							PF13370; PF00753	4Fe-4S single cluster domain; Metallo-beta-lactamase superfamily
HORVU1Hr1G071260.3	2.265	0.578	Down	cytoskeleton			GO:0003824 catalytic activity; GO:0008483 transaminase activity; GO:0016740 transferase activity; GO:0016769 transferase activity, transferring nitrogenous groups; GO:0033855 nicotianamine aminotransferase activity;	K14271	NAAT; nicotianamine aminotransferase [EC:2.6.1.80]		PF00155	Aminotransferase class I and II
HORVU1Hr1G082250.2	1.848	2.383	Up	cytoplasm				K18857	ADH1; alcohol dehydrogenase class-P [EC:1.1.1.1]	osa00010 Glycolysis / Gluconeogenesis - Oryza sativa japonica (Japanese rice) (RefSeq); osa00071 Fatty acid degradation - Oryza sativa japonica (Japanese rice) (RefSeq); osa00350 Tyrosine metabolism - Oryza sativa japonica (Japanese rice) (RefSeq); osa00592 alpha-Linolenic acid metabolism - Oryza sativa japonica (Japanese rice) (RefSeq); osa01100 Metabolic pathways - Oryza sativa japonica (Japane…	PF08240	Alcohol dehydrogenase GroES-like domain
HORVU1Hr1G087320.2	1.108	0.571	Down	chloroplast				K08235	E2.4.1.207; xyloglucan:xyloglucosyl transferase [EC:2.4.1.207]		PF00722	Glycosyl hydrolases family 16
HORVU2Hr1G010990.2	1.192	0.661	Down	plasma membrane	GO:0006810 transport; GO:0006811 ion transport; GO:0006833 water transport; GO:0034220 ion transmembrane transport; GO:0042044 fluid transport; GO:0051179 localization; GO:0051234 establishment of localization; GO:0055085 transmembrane transport;	GO:0005623 cell; GO:0005886 plasma membrane; GO:0005887 integral component of plasma membrane; GO:0016020 membrane; GO:0016021 integral component of membrane; GO:0031224 intrinsic component of membrane; GO:0031226 intrinsic component of plasma membrane; GO:0044425 membrane part; GO:0044459 plasma membrane part; GO:0044464 cell part; GO:0071944 cell periphery;	GO:0005215 transporter activity; GO:0005372 water transmembrane transporter activity; GO:0015250 water channel activity; GO:0015267 channel activity; GO:0015318 inorganic solute uptake transmembrane transporter activity; GO:0022803 passive transmembrane transporter activity; GO:0022838 substrate-specific channel activity; GO:0022857 transmembrane transporter activity;	K09872	PIP; aquaporin PIP
HORVU2Hr1G027470.4	0.14	0.421	Down	chloroplast	GO:0001101 response to acid chemical; GO:0006950 response to stress; GO:0006970 response to osmotic stress; GO:0008152 metabolic process; GO:0009628 response to abiotic stimulus; GO:0009651 response to salt stress; GO:0009719 response to endogenous stimulus; GO:0009725 response to hormone; GO:0009737 response to abscisic acid; GO:0010033 response to organic substance; GO:0033993 response to lipid…		GO:0003824 catalytic activity; GO:0004497 monooxygenase activity; GO:0016491 oxidoreductase activity;	K20660	CYP709; cytochrome P450 family 709		PF00067	Cytochrome P450
HORVU2Hr1G028580.1	0.32	0.57	Down	chloroplast		GO:0005622 intracellular; GO:0005623 cell; GO:0005737 cytoplasm; GO:0005829 cytosol; GO:0043226 organelle; GO:0043227 membrane-bounded organelle; GO:0043229 intracellular organelle; GO:0043231 intracellular membrane-bounded organelle; GO:0044424 intracellular part; GO:0044444 cytoplasmic part; GO:0044464 cell part;	GO:0003824 catalytic activity; GO:0008194 UDP-glycosyltransferase activity; GO:0016740 transferase activity; GO:0016757 transferase activity, transferring glycosyl groups; GO:0016758 transferase activity, transferring hexosyl groups; GO:0035251 UDP-glucosyltransferase activity; GO:0046527 glucosyltransferase activity; GO:0080043 quercetin 3-O-glucosyltransferase activity; GO:0080044 quercetin 7-O…	K22845
HORVU2Hr1G028720.4	1.148	1.683	Up	cytoplasm							PF00280	Potato inhibitor I family
HORVU2Hr1G032970.4	1.521	1.676	Up	cytoplasm	GO:0006081 cellular aldehyde metabolic process; GO:0006098 pentose-phosphate shunt; GO:0006139 nucleobase-containing compound metabolic process; GO:0006725 cellular aromatic compound metabolic process; GO:0006732 coenzyme metabolic process; GO:0006733 oxidoreduction coenzyme metabolic process; GO:0006739 NADP metabolic process; GO:0006753 nucleoside phosphate metabolic process; GO:0006793 phospho…	GO:0005622 intracellular; GO:0005623 cell; GO:0005737 cytoplasm; GO:0005829 cytosol; GO:0044424 intracellular part; GO:0044444 cytoplasmic part; GO:0044464 cell part;	GO:0003824 catalytic activity; GO:0016787 hydrolase activity; GO:0016788 hydrolase activity, acting on ester bonds; GO:0017057 6-phosphogluconolactonase activity; GO:0052689 carboxylic ester hydrolase activity;	K01057	PGLS, pgl, devB; 6-phosphogluconolactonase [EC:3.1.1.31]	osa00030 Pentose phosphate pathway - Oryza sativa japonica (Japanese rice) (RefSeq); osa01100 Metabolic pathways - Oryza sativa japonica (Japanese rice) (RefSeq); osa01110 Biosynthesis of secondary metabolites - Oryza sativa japonica (Japanese rice) (RefSeq); osa01200 Carbon metabolism - Oryza sativa japonica (Japanese rice) (RefSeq);	PF01182	Glucosamine-6-phosphate isomerases/6-phosphogluconolactonase
HORVU2Hr1G033130.1	1.6	1.638	Up	mitochondria		GO:0005622 intracellular; GO:0005623 cell; GO:0005737 cytoplasm; GO:0005739 mitochondrion; GO:0005740 mitochondrial envelope; GO:0005743 mitochondrial inner membrane; GO:0016020 membrane; GO:0019866 organelle inner membrane; GO:0031090 organelle membrane; GO:0031966 mitochondrial membrane; GO:0031967 organelle envelope; GO:0031975 envelope; GO:0043226 organelle; GO:0043227 membrane-bounded organe…
HORVU2Hr1G042180.2	1.656	1.556	Up	extracellular				K22139	MPC2; mitochondrial pyruvate carrier 2
HORVU2Hr1G057430.1	0.94	0.609	Down	chloroplast				K02958	RP-S15e, RPS15; small subunit ribosomal protein S15e	osa03010 Ribosome - Oryza sativa japonica (Japanese rice) (RefSeq);	PF00203	Ribosomal protein S19
HORVU2Hr1G096380.2	1.201	1.55	Up	nucleus		GO:0005622 intracellular; GO:0005623 cell; GO:0005737 cytoplasm; GO:0009507 chloroplast; GO:0009532 plastid stroma; GO:0009536 plastid; GO:0009570 chloroplast stroma; GO:0043226 organelle; GO:0043227 membrane-bounded organelle; GO:0043229 intracellular organelle; GO:0043231 intracellular membrane-bounded organelle; GO:0044422 organelle part; GO:0044424 intracellular part; GO:0044434 chloroplast p…		K00826	E2.6.1.42, ilvE; branched-chain amino acid aminotransferase [EC:2.6.1.42]	osa00270 Cysteine and methionine metabolism - Oryza sativa japonica (Japanese rice) (RefSeq); osa00280 Valine, leucine and isoleucine degradation - Oryza sativa japonica (Japanese rice) (RefSeq); osa00290 Valine, leucine and isoleucine biosynthesis - Oryza sativa japonica (Japanese rice) (RefSeq); osa00770 Pantothenate and CoA biosynthesis - Oryza sativa japonica (Japanese rice) (RefSeq); osa0110…	PF01063	Aminotransferase class IV
HORVU2Hr1G111600.2	1.644	1.926	Up	cytoplasm		GO:0005623 cell; GO:0005886 plasma membrane; GO:0016020 membrane; GO:0044464 cell part; GO:0071944 cell periphery;	GO:0000166 nucleotide binding; GO:0005488 binding; GO:0008144 drug binding; GO:0016208 AMP binding; GO:0017076 purine nucleotide binding; GO:0030554 adenyl nucleotide binding; GO:0032553 ribonucleotide binding; GO:0032555 purine ribonucleotide binding; GO:0032559 adenyl ribonucleotide binding; GO:0036094 small molecule binding; GO:0043167 ion binding; GO:0043168 anion binding; GO:0043169 cation b…				PF00582	Universal stress protein family
HORVU2Hr1G113460.1	0.64	0.656	Down	chloroplast	GO:0006464 cellular protein modification process; GO:0006508 proteolysis; GO:0006511 ubiquitin-dependent protein catabolic process; GO:0006807 nitrogen compound metabolic process; GO:0006950 response to stress; GO:0006952 defense response; GO:0006970 response to osmotic stress; GO:0007275 multicellular organism development; GO:0008152 metabolic process; GO:0009056 catabolic process; GO:0009057 ma…	GO:0000323 lytic vacuole; GO:0000932 P-body; GO:0005576 extracellular region; GO:0005615 extracellular space; GO:0005618 cell wall; GO:0005622 intracellular; GO:0005623 cell; GO:0005634 nucleus; GO:0005737 cytoplasm; GO:0005764 lysosome; GO:0005773 vacuole; GO:0005783 endoplasmic reticulum; GO:0005829 cytosol; GO:0005911 cell-cell junction; GO:0009506 plasmodesma; GO:0009507 chloroplast; GO:00095…	GO:0003824 catalytic activity; GO:0004175 endopeptidase activity; GO:0004197 cysteine-type endopeptidase activity; GO:0004842 ubiquitin-protein transferase activity; GO:0008233 peptidase activity; GO:0008234 cysteine-type peptidase activity; GO:0016740 transferase activity; GO:0016787 hydrolase activity; GO:0019787 ubiquitin-like protein transferase activity; GO:0070011 peptidase activity, acting…				PF08246	Cathepsin propeptide inhibitor domain (I29)
HORVU2Hr1G115180.1	1.082	0.652	Down	plasma membrane	GO:0000003 reproduction; GO:0003006 developmental process involved in reproduction; GO:0006810 transport; GO:0007275 multicellular organism development; GO:0008361 regulation of cell size; GO:0009314 response to radiation; GO:0009411 response to UV; GO:0009416 response to light stimulus; GO:0009605 response to external stimulus; GO:0009606 tropism; GO:0009628 response to abiotic stimulus; GO:0009…	GO:0005623 cell; GO:0005886 plasma membrane; GO:0016020 membrane; GO:0044464 cell part; GO:0071944 cell periphery;	GO:0005215 transporter activity; GO:0010329 auxin efflux transmembrane transporter activity; GO:0015562 efflux transmembrane transporter activity; GO:0022857 transmembrane transporter activity; GO:0080161 auxin transmembrane transporter activity;	K05658	ABCB1, CD243; ATP-binding cassette, subfamily B (MDR/TAP), member 1 [EC:3.6.3.44]	osa02010 ABC transporters - Oryza sativa japonica (Japanese rice) (RefSeq);	PF00005	ABC transporter
HORVU2Hr1G115960.1	1.323	1.694	Up	chloroplast				K15718	LOX1_5; linoleate 9S-lipoxygenase [EC:1.13.11.58]	osa00591 Linoleic acid metabolism - Oryza sativa japonica (Japanese rice) (RefSeq);	PF00305	Lipoxygenase
HORVU2Hr1G118550.2	1.472	1.858	Up	mitochondria							PF12481	Aluminium induced protein
HORVU2Hr1G120530.1	1.554	1.878	Up	chloroplast							PF00967	Barwin family
HORVU2Hr1G126130.2	1.668	0.545	Down	chloroplast
HORVU3Hr1G010390.1		0.566	Down	chloroplast		GO:0005622 intracellular; GO:0005623 cell; GO:0005737 cytoplasm; GO:0005829 cytosol; GO:0043226 organelle; GO:0043227 membrane-bounded organelle; GO:0043229 intracellular organelle; GO:0043231 intracellular membrane-bounded organelle; GO:0044424 intracellular part; GO:0044444 cytoplasmic part; GO:0044464 cell part;	GO:0003824 catalytic activity; GO:0008194 UDP-glycosyltransferase activity; GO:0016740 transferase activity; GO:0016757 transferase activity, transferring glycosyl groups; GO:0016758 transferase activity, transferring hexosyl groups; GO:0035251 UDP-glucosyltransferase activity; GO:0046527 glucosyltransferase activity; GO:0080043 quercetin 3-O-glucosyltransferase activity; GO:0080044 quercetin 7-O…
HORVU3Hr1G016820.3	0.797	0.619	Down	chloroplast				K08235	E2.4.1.207; xyloglucan:xyloglucosyl transferase [EC:2.4.1.207]		PF00722	Glycosyl hydrolases family 16
HORVU3Hr1G019790.8	0.621	0.48	Down	mitochondria	GO:0006082 organic acid metabolic process; GO:0006090 pyruvate metabolic process; GO:0006108 malate metabolic process; GO:0008152 metabolic process; GO:0009987 cellular process; GO:0019752 carboxylic acid metabolic process; GO:0032787 monocarboxylic acid metabolic process; GO:0043436 oxoacid metabolic process; GO:0043648 dicarboxylic acid metabolic process; GO:0044237 cellular metabolic process; …	GO:0005622 intracellular; GO:0005623 cell; GO:0005737 cytoplasm; GO:0009507 chloroplast; GO:0009536 plastid; GO:0043226 organelle; GO:0043227 membrane-bounded organelle; GO:0043229 intracellular organelle; GO:0043231 intracellular membrane-bounded organelle; GO:0044424 intracellular part; GO:0044444 cytoplasmic part; GO:0044464 cell part;	GO:0003824 catalytic activity; GO:0004470 malic enzyme activity; GO:0004473 malate dehydrogenase (decarboxylating) (NADP+) activity; GO:0016491 oxidoreductase activity; GO:0016614 oxidoreductase activity, acting on CH-OH group of donors; GO:0016615 malate dehydrogenase activity; GO:0016616 oxidoreductase activity, acting on the CH-OH group of donors, NAD or NADP as acceptor;	K00029	E1.1.1.40, maeB; malate dehydrogenase (oxaloacetate-decarboxylating)(NADP+) [EC:1.1.1.40]	osa00620 Pyruvate metabolism - Oryza sativa japonica (Japanese rice) (RefSeq); osa00710 Carbon fixation in photosynthetic organisms - Oryza sativa japonica (Japanese rice) (RefSeq); osa01100 Metabolic pathways - Oryza sativa japonica (Japanese rice) (RefSeq); osa01200 Carbon metabolism - Oryza sativa japonica (Japanese rice) (RefSeq);	PF00390; PF03949	Malic enzyme, N-terminal domain; Malic enzyme, NAD binding domain
HORVU3Hr1G065390.1	0.335	0.58	Down	plasma membrane				K05658	ABCB1, CD243; ATP-binding cassette, subfamily B (MDR/TAP), member 1 [EC:3.6.3.44]	osa02010 ABC transporters - Oryza sativa japonica (Japanese rice) (RefSeq);	PF00005	ABC transporter
HORVU3Hr1G065420.1	0.222	0.662	Down	chloroplast		GO:0005622 intracellular; GO:0005623 cell; GO:0005737 cytoplasm; GO:0005829 cytosol; GO:0043226 organelle; GO:0043227 membrane-bounded organelle; GO:0043229 intracellular organelle; GO:0043231 intracellular membrane-bounded organelle; GO:0044424 intracellular part; GO:0044444 cytoplasmic part; GO:0044464 cell part;	GO:0003824 catalytic activity; GO:0008194 UDP-glycosyltransferase activity; GO:0016740 transferase activity; GO:0016757 transferase activity, transferring glycosyl groups; GO:0016758 transferase activity, transferring hexosyl groups; GO:0035251 UDP-glucosyltransferase activity; GO:0046527 glucosyltransferase activity; GO:0080043 quercetin 3-O-glucosyltransferase activity; GO:0080044 quercetin 7-O…	K22845
HORVU3Hr1G078680.1	1.266	1.615	Up	nucleus	GO:0001101 response to acid chemical; GO:0006950 response to stress; GO:0007154 cell communication; GO:0009266 response to temperature stimulus; GO:0009408 response to heat; GO:0009409 response to cold; GO:0009414 response to water deprivation; GO:0009415 response to water; GO:0009605 response to external stimulus; GO:0009611 response to wounding; GO:0009628 response to abiotic stimulus; GO:00098…	GO:0005622 intracellular; GO:0005623 cell; GO:0005737 cytoplasm; GO:0005773 vacuole; GO:0005774 vacuolar membrane; GO:0005783 endoplasmic reticulum; GO:0005829 cytosol; GO:0005886 plasma membrane; GO:0012505 endomembrane system; GO:0016020 membrane; GO:0031090 organelle membrane; GO:0043226 organelle; GO:0043227 membrane-bounded organelle; GO:0043229 intracellular organelle; GO:0043231 intracellu…	GO:0002020 protease binding; GO:0004857 enzyme inhibitor activity; GO:0004866 endopeptidase inhibitor activity; GO:0004869 cysteine-type endopeptidase inhibitor activity; GO:0005488 binding; GO:0005515 protein binding; GO:0019899 enzyme binding; GO:0030234 enzyme regulator activity; GO:0030414 peptidase inhibitor activity; GO:0061134 peptidase regulator activity; GO:0061135 endopeptidase regulato…
HORVU3Hr1G091320.2	3.435	3.845	Up	chloroplast		GO:0016020 membrane;		K03921	FAB2, SSI2, desA1; acyl-[acyl-carrier-protein] desaturase [EC:1.14.19.2 1.14.19.11 1.14.19.26]	osa00061 Fatty acid biosynthesis - Oryza sativa japonica (Japanese rice) (RefSeq); osa01040 Biosynthesis of unsaturated fatty acids - Oryza sativa japonica (Japanese rice) (RefSeq); osa01100 Metabolic pathways - Oryza sativa japonica (Japanese rice) (RefSeq); osa01212 Fatty acid metabolism - Oryza sativa japonica (Japanese rice) (RefSeq);	PF03405	Fatty acid desaturase
HORVU3Hr1G095700.1	1.149	1.836	Up	chloroplast	GO:0006508 proteolysis; GO:0006807 nitrogen compound metabolic process; GO:0008152 metabolic process; GO:0010941 regulation of cell death; GO:0010942 positive regulation of cell death; GO:0019538 protein metabolic process; GO:0043067 regulation of programmed cell death; GO:0043068 positive regulation of programmed cell death; GO:0043170 macromolecule metabolic process; GO:0044238 primary metaboli…		GO:0003824 catalytic activity; GO:0004175 endopeptidase activity; GO:0004197 cysteine-type endopeptidase activity; GO:0008233 peptidase activity; GO:0008234 cysteine-type peptidase activity; GO:0016787 hydrolase activity; GO:0070011 peptidase activity, acting on L-amino acid peptides;	K22684			PF00656	Caspase domain
HORVU3Hr1G099730.1	1.329	1.607	Up	cytoplasm	GO:0006810 transport; GO:0046907 intracellular transport; GO:0051179 localization; GO:0051234 establishment of localization; GO:0051641 cellular localization; GO:0051649 establishment of localization in cell;	GO:0005622 intracellular; GO:0005623 cell; GO:0005737 cytoplasm; GO:0005783 endoplasmic reticulum; GO:0005789 endoplasmic reticulum membrane; GO:0005886 plasma membrane; GO:0012505 endomembrane system; GO:0016020 membrane; GO:0031984 organelle subcompartment; GO:0042175 nuclear outer membrane-endoplasmic reticulum membrane network; GO:0043226 organelle; GO:0043227 membrane-bounded organelle; GO:0…					PF00635	MSP (Major sperm protein) domain
HORVU3Hr1G100350.2	1.346	1.745	Up	chloroplast
HORVU3Hr1G100410.1	1.435	1.656	Up	chloroplast
HORVU3Hr1G105630.7	0.921	1.53	Up	chloroplast	GO:0000272 polysaccharide catabolic process; GO:0002215 defense response to nematode; GO:0002376 immune system process; GO:0005975 carbohydrate metabolic process; GO:0005976 polysaccharide metabolic process; GO:0006073 cellular glucan metabolic process; GO:0006074 (1->3)-beta-D-glucan metabolic process; GO:0006076 (1->3)-beta-D-glucan catabolic process; GO:0006950 response to stress; GO:0006952 d…	GO:0005576 extracellular region; GO:0005618 cell wall; GO:0005622 intracellular; GO:0005623 cell; GO:0005737 cytoplasm; GO:0005773 vacuole; GO:0005774 vacuolar membrane; GO:0005886 plasma membrane; GO:0016020 membrane; GO:0030312 external encapsulating structure; GO:0031090 organelle membrane; GO:0031224 intrinsic component of membrane; GO:0031225 anchored component of membrane; GO:0031226 intrin…	GO:0001871 pattern binding; GO:0003824 catalytic activity; GO:0004553 hydrolase activity, hydrolyzing O-glycosyl compounds; GO:0005488 binding; GO:0008422 beta-glucosidase activity; GO:0008810 cellulase activity; GO:0015926 glucosidase activity; GO:0016787 hydrolase activity; GO:0016798 hydrolase activity, acting on glycosyl bonds; GO:0030246 carbohydrate binding; GO:0030247 polysaccharide bindin…				PF00332	Glycosyl hydrolases family 17
HORVU3Hr1G112010.1	1.245	2.021	Up	chloroplast
HORVU3Hr1G113620.1	1.312	1.683	Up	chloroplast							PF00967	Barwin family
HORVU3Hr1G115580.5	0.969	0.591	Down	chloroplast
HORVU4Hr1G002650.2	1.093	1.606	Up	chloroplast							PF00314	Thaumatin family
HORVU4Hr1G012540.1	0.64	0.612	Down	cytoplasm	GO:0006725 cellular aromatic compound metabolic process; GO:0008152 metabolic process; GO:0009058 biosynthetic process; GO:0009987 cellular process; GO:0019438 aromatic compound biosynthetic process; GO:0032259 methylation; GO:0044237 cellular metabolic process; GO:0044249 cellular biosynthetic process;		GO:0003824 catalytic activity; GO:0008168 methyltransferase activity; GO:0008171 O-methyltransferase activity; GO:0008757 S-adenosylmethionine-dependent methyltransferase activity; GO:0016740 transferase activity; GO:0016741 transferase activity, transferring one-carbon groups;				PF08100; PF00891	Dimerisation domain; O-methyltransferase
HORVU4Hr1G013580.1	1.091	1.536	Up	cytoplasm	GO:0006139 nucleobase-containing compound metabolic process; GO:0006259 DNA metabolic process; GO:0006281 DNA repair; GO:0006725 cellular aromatic compound metabolic process; GO:0006807 nitrogen compound metabolic process; GO:0006950 response to stress; GO:0006974 cellular response to DNA damage stimulus; GO:0008152 metabolic process; GO:0009892 negative regulation of metabolic process; GO:000998…	GO:0005576 extracellular region; GO:0005615 extracellular space; GO:0005622 intracellular; GO:0005623 cell; GO:0005634 nucleus; GO:0005737 cytoplasm; GO:0005829 cytosol; GO:0043226 organelle; GO:0043227 membrane-bounded organelle; GO:0043229 intracellular organelle; GO:0043231 intracellular membrane-bounded organelle; GO:0044421 extracellular region part; GO:0044424 intracellular part; GO:0044444…	GO:0004857 enzyme inhibitor activity; GO:0004866 endopeptidase inhibitor activity; GO:0004867 serine-type endopeptidase inhibitor activity; GO:0004869 cysteine-type endopeptidase inhibitor activity; GO:0030234 enzyme regulator activity; GO:0030414 peptidase inhibitor activity; GO:0061134 peptidase regulator activity; GO:0061135 endopeptidase regulator activity; GO:0098772 molecular function regul…				PF00079	Serpin (serine protease inhibitor)
HORVU4Hr1G016810.14	1.464	1.527	Up	cytoplasm				K18857	ADH1; alcohol dehydrogenase class-P [EC:1.1.1.1]	osa00010 Glycolysis / Gluconeogenesis - Oryza sativa japonica (Japanese rice) (RefSeq); osa00071 Fatty acid degradation - Oryza sativa japonica (Japanese rice) (RefSeq); osa00350 Tyrosine metabolism - Oryza sativa japonica (Japanese rice) (RefSeq); osa00592 alpha-Linolenic acid metabolism - Oryza sativa japonica (Japanese rice) (RefSeq); osa01100 Metabolic pathways - Oryza sativa japonica (Japane…	PF08240	Alcohol dehydrogenase GroES-like domain
HORVU4Hr1G044040.16	1.273	1.512	Up	cytoplasm	GO:0000302 response to reactive oxygen species; GO:0006139 nucleobase-containing compound metabolic process; GO:0006165 nucleoside diphosphate phosphorylation; GO:0006725 cellular aromatic compound metabolic process; GO:0006753 nucleoside phosphate metabolic process; GO:0006793 phosphorus metabolic process; GO:0006796 phosphate-containing compound metabolic process; GO:0006807 nitrogen compound m…	GO:0005622 intracellular; GO:0005623 cell; GO:0044464 cell part;	GO:0003824 catalytic activity; GO:0004550 nucleoside diphosphate kinase activity; GO:0016301 kinase activity; GO:0016740 transferase activity; GO:0016772 transferase activity, transferring phosphorus-containing groups; GO:0016776 phosphotransferase activity, phosphate group as acceptor; GO:0019205 nucleobase-containing compound kinase activity;	K00940	ndk, NME; nucleoside-diphosphate kinase [EC:2.7.4.6]	osa00230 Purine metabolism - Oryza sativa japonica (Japanese rice) (RefSeq); osa00240 Pyrimidine metabolism - Oryza sativa japonica (Japanese rice) (RefSeq); osa01100 Metabolic pathways - Oryza sativa japonica (Japanese rice) (RefSeq); osa01110 Biosynthesis of secondary metabolites - Oryza sativa japonica (Japanese rice) (RefSeq); osa04016 MAPK signaling pathway - plant - Oryza sativa japonica (J…	PF00334	Nucleoside diphosphate kinase
HORVU4Hr1G053850.2	1.894	0.443	Down	chloroplast				K05953	E2.5.1.43; nicotianamine synthase [EC:2.5.1.43]
HORVU4Hr1G054200.1	3.393	4.305	Up	chloroplast							PF00582	Universal stress protein family
HORVU4Hr1G056050.1	1.449	1.592	Up	chloroplast		GO:0005622 intracellular; GO:0005623 cell; GO:0044464 cell part;	GO:0003824 catalytic activity; GO:0016829 lyase activity; GO:0016830 carbon-carbon lyase activity; GO:0016831 carboxy-lyase activity;	K01568	PDC, pdc; pyruvate decarboxylase [EC:4.1.1.1]	osa00010 Glycolysis / Gluconeogenesis - Oryza sativa japonica (Japanese rice) (RefSeq); osa01100 Metabolic pathways - Oryza sativa japonica (Japanese rice) (RefSeq); osa01110 Biosynthesis of secondary metabolites - Oryza sativa japonica (Japanese rice) (RefSeq);	PF02776; PF00205; PF02775	Thiamine pyrophosphate enzyme, N-terminal TPP binding domain; Thiamine pyrophosphate enzyme, central domain; Thiamine pyrophosphate enzyme, C-terminal TPP binding domain
HORVU4Hr1G066240.1	1.246	1.716	Up	cytoplasm	GO:0001666 response to hypoxia; GO:0006950 response to stress; GO:0009628 response to abiotic stimulus; GO:0036293 response to decreased oxygen levels; GO:0050896 response to stimulus; GO:0070482 response to oxygen levels;	GO:0005618 cell wall; GO:0005622 intracellular; GO:0005623 cell; GO:0005737 cytoplasm; GO:0005829 cytosol; GO:0005886 plasma membrane; GO:0005911 cell-cell junction; GO:0009506 plasmodesma; GO:0016020 membrane; GO:0030054 cell junction; GO:0030312 external encapsulating structure; GO:0044424 intracellular part; GO:0044444 cytoplasmic part; GO:0044464 cell part; GO:0055044 symplast; GO:0071944 cel…	GO:0005488 binding; GO:0008144 drug binding; GO:0019825 oxygen binding; GO:0036094 small molecule binding;	K21894	CYGB; cytoglobin		PF00042	Globin
HORVU4Hr1G067280.2	1.393	0.562	Down	chloroplast	GO:0000096 sulfur amino acid metabolic process; GO:0000097 sulfur amino acid biosynthetic process; GO:0006082 organic acid metabolic process; GO:0006520 cellular amino acid metabolic process; GO:0006555 methionine metabolic process; GO:0006790 sulfur compound metabolic process; GO:0006807 nitrogen compound metabolic process; GO:0008152 metabolic process; GO:0008652 cellular amino acid biosyntheti…		GO:0003824 catalytic activity; GO:0008168 methyltransferase activity; GO:0008172 S-methyltransferase activity; GO:0008757 S-adenosylmethionine-dependent methyltransferase activity; GO:0008898 S-adenosylmethionine-homocysteine S-methyltransferase activity; GO:0016740 transferase activity; GO:0016741 transferase activity, transferring one-carbon groups;	K00547	mmuM, BHMT2; homocysteine S-methyltransferase [EC:2.1.1.10]	osa00270 Cysteine and methionine metabolism - Oryza sativa japonica (Japanese rice) (RefSeq); osa01100 Metabolic pathways - Oryza sativa japonica (Japanese rice) (RefSeq); osa01110 Biosynthesis of secondary metabolites - Oryza sativa japonica (Japanese rice) (RefSeq);
HORVU4Hr1G087390.1	2.408	0.299	Down	cytoplasm				K05953	E2.5.1.43; nicotianamine synthase [EC:2.5.1.43]
HORVU5Hr1G009040.2	1.606	1.519	Up	cytoplasm							PF01419	Jacalin-like lectin domain
HORVU5Hr1G019030.9	2.076	2.375	Up	chloroplast				K00895	pfp, PFP; diphosphate-dependent phosphofructokinase [EC:2.7.1.90]	osa00010 Glycolysis / Gluconeogenesis - Oryza sativa japonica (Japanese rice) (RefSeq); osa00030 Pentose phosphate pathway - Oryza sativa japonica (Japanese rice) (RefSeq); osa00051 Fructose and mannose metabolism - Oryza sativa japonica (Japanese rice) (RefSeq); osa01100 Metabolic pathways - Oryza sativa japonica (Japanese rice) (RefSeq); osa01110 Biosynthesis of secondary metabolites - Oryza sa…	PF00365	Phosphofructokinase
HORVU5Hr1G040970.5	2.444	2.496	Up	cytoplasm							PF12481	Aluminium induced protein
HORVU5Hr1G087730.4	0.918	1.571	Up	chloroplast							PF00190	Cupin
HORVU5Hr1G095910.1	1.2	0.641	Down	endoplasmic reticulum,plasma membrane	GO:0006950 response to stress; GO:0006970 response to osmotic stress; GO:0009628 response to abiotic stimulus; GO:0009651 response to salt stress; GO:0009664 plant-type cell wall organization; GO:0009825 multidimensional cell growth; GO:0009832 plant-type cell wall biogenesis; GO:0009987 cellular process; GO:0010215 cellulose microfibril organization; GO:0016043 cellular component organization; G…	GO:0005618 cell wall; GO:0005623 cell; GO:0005886 plasma membrane; GO:0009505 plant-type cell wall; GO:0009897 external side of plasma membrane; GO:0009930 longitudinal side of cell surface; GO:0009986 cell surface; GO:0016020 membrane; GO:0030312 external encapsulating structure; GO:0031224 intrinsic component of membrane; GO:0031225 anchored component of membrane; GO:0031226 intrinsic component…
HORVU5Hr1G117110.1	0.876	0.635	Down	chloroplast	GO:0006950 response to stress; GO:0008152 metabolic process; GO:0009605 response to external stimulus; GO:0009607 response to biotic stimulus; GO:0009611 response to wounding; GO:0043207 response to external biotic stimulus; GO:0050896 response to stimulus; GO:0051704 multi-organism process; GO:0051707 response to other organism; GO:0055114 oxidation-reduction process;	GO:0005622 intracellular; GO:0005623 cell; GO:0005737 cytoplasm; GO:0044424 intracellular part; GO:0044464 cell part;	GO:0003824 catalytic activity; GO:0016165 linoleate 13S-lipoxygenase activity; GO:0016491 oxidoreductase activity; GO:0016701 oxidoreductase activity, acting on single donors with incorporation of molecular oxygen; GO:0016702 oxidoreductase activity, acting on single donors with incorporation of molecular oxygen, incorporation of two atoms of oxygen; GO:0051213 dioxygenase activity;	K15718	LOX1_5; linoleate 9S-lipoxygenase [EC:1.13.11.58]	osa00591 Linoleic acid metabolism - Oryza sativa japonica (Japanese rice) (RefSeq);	PF01477; PF00305	PLAT/LH2 domain; Lipoxygenase
HORVU6Hr1G010340.1	1.467	1.6	Up	chloroplast				K00430	E1.11.1.7; peroxidase [EC:1.11.1.7]	osa00940 Phenylpropanoid biosynthesis - Oryza sativa japonica (Japanese rice) (RefSeq); osa01100 Metabolic pathways - Oryza sativa japonica (Japanese rice) (RefSeq); osa01110 Biosynthesis of secondary metabolites - Oryza sativa japonica (Japanese rice) (RefSeq);	PF00141	Peroxidase
HORVU6Hr1G032290.1	1.562	0.366	Down	chloroplast	GO:0000003 reproduction; GO:0000902 cell morphogenesis; GO:0000904 cell morphogenesis involved in differentiation; GO:0003006 developmental process involved in reproduction; GO:0006810 transport; GO:0007275 multicellular organism development; GO:0009555 pollen development; GO:0009653 anatomical structure morphogenesis; GO:0009826 unidimensional cell growth; GO:0009856 pollination; GO:0009860 poll…			K05953	E2.5.1.43; nicotianamine synthase [EC:2.5.1.43]
HORVU6Hr1G036810.1	1.314	1.52	Up	nucleus							PF00076	RNA recognition motif. (a.k.a. RRM, RBD, or RNP domain)
HORVU6Hr1G038770.1	0.751	0.591	Down	nucleus				K04382	PPP2C; serine/threonine-protein phosphatase 2A catalytic subunit [EC:3.1.3.16]	osa03015 mRNA surveillance pathway - Oryza sativa japonica (Japanese rice) (RefSeq); osa04136 Autophagy - other - Oryza sativa japonica (Japanese rice) (RefSeq);	PF00149	Calcineurin-like phosphoesterase
HORVU6Hr1G051560.2	0.465	0.474	Down	chloroplast	GO:0006766 vitamin metabolic process; GO:0006767 water-soluble vitamin metabolic process; GO:0006771 riboflavin metabolic process; GO:0006807 nitrogen compound metabolic process; GO:0008152 metabolic process; GO:0009058 biosynthetic process; GO:0009110 vitamin biosynthetic process; GO:0009231 riboflavin biosynthetic process; GO:0009987 cellular process; GO:0017144 drug metabolic process; GO:00181…	GO:0005622 intracellular; GO:0005623 cell; GO:0005737 cytoplasm; GO:0009507 chloroplast; GO:0009532 plastid stroma; GO:0009536 plastid; GO:0009570 chloroplast stroma; GO:0016020 membrane; GO:0043226 organelle; GO:0043227 membrane-bounded organelle; GO:0043229 intracellular organelle; GO:0043231 intracellular membrane-bounded organelle; GO:0044422 organelle part; GO:0044424 intracellular part; GO:…	GO:0003824 catalytic activity; GO:0003933 GTP cyclohydrolase activity; GO:0003935 GTP cyclohydrolase II activity; GO:0008686 3,4-dihydroxy-2-butanone-4-phosphate synthase activity; GO:0016787 hydrolase activity; GO:0016810 hydrolase activity, acting on carbon-nitrogen (but not peptide) bonds; GO:0016814 hydrolase activity, acting on carbon-nitrogen (but not peptide) bonds, in cyclic amidines; GO:…	K14652	ribBA; 3,4-dihydroxy 2-butanone 4-phosphate synthase / GTP cyclohydrolase II [EC:4.1.99.12 3.5.4.25]	osa00740 Riboflavin metabolism - Oryza sativa japonica (Japanese rice) (RefSeq); osa00790 Folate biosynthesis - Oryza sativa japonica (Japanese rice) (RefSeq); osa01100 Metabolic pathways - Oryza sativa japonica (Japanese rice) (RefSeq); osa01110 Biosynthesis of secondary metabolites - Oryza sativa japonica (Japanese rice) (RefSeq);
HORVU6Hr1G061450.4	1.252	0.477	Down	plasma membrane	GO:0000003 reproduction; GO:0003006 developmental process involved in reproduction; GO:0006810 transport; GO:0007275 multicellular organism development; GO:0009791 post-embryonic development; GO:0010035 response to inorganic substance; GO:0010038 response to metal ion; GO:0010039 response to iron ion; GO:0010154 fruit development; GO:0015688 iron chelate transport; GO:0022414 reproductive process…	GO:0005623 cell; GO:0005886 plasma membrane; GO:0016020 membrane; GO:0044464 cell part; GO:0071944 cell periphery;	GO:0005215 transporter activity; GO:0015603 iron chelate transmembrane transporter activity; GO:0022857 transmembrane transporter activity; GO:0051980 iron-nicotianamine transmembrane transporter activity;
HORVU7Hr1G000260.2	0.785	0.581	Down	chloroplast	GO:0001101 response to acid chemical; GO:0007275 multicellular organism development; GO:0009605 response to external stimulus; GO:0009607 response to biotic stimulus; GO:0009617 response to bacterium; GO:0009719 response to endogenous stimulus; GO:0009725 response to hormone; GO:0009739 response to gibberellin; GO:0009987 cellular process; GO:0010033 response to organic substance; GO:0022622 root…	GO:0000325 plant-type vacuole; GO:0005618 cell wall; GO:0005622 intracellular; GO:0005623 cell; GO:0005737 cytoplasm; GO:0005773 vacuole; GO:0009505 plant-type cell wall; GO:0030312 external encapsulating structure; GO:0043226 organelle; GO:0043227 membrane-bounded organelle; GO:0043229 intracellular organelle; GO:0043231 intracellular membrane-bounded organelle; GO:0044424 intracellular part; GO…	GO:0003824 catalytic activity; GO:0004553 hydrolase activity, hydrolyzing O-glycosyl compounds; GO:0004564 beta-fructofuranosidase activity; GO:0016787 hydrolase activity; GO:0016798 hydrolase activity, acting on glycosyl bonds;	K21351	SST; sucrose:sucrose fructosyltransferase [EC:2.4.1.99]		PF00251; PF08244	Glycosyl hydrolases family 32 N-terminal domain; Glycosyl hydrolases family 32 C terminal
HORVU7Hr1G010690.3	0.628	0.637	Down	extracellular
HORVU7Hr1G012940.4	1.438	1.743	Up	chloroplast	GO:0000413 protein peptidyl-prolyl isomerization; GO:0006464 cellular protein modification process; GO:0006807 nitrogen compound metabolic process; GO:0008152 metabolic process; GO:0009987 cellular process; GO:0018193 peptidyl-amino acid modification; GO:0018208 peptidyl-proline modification; GO:0019538 protein metabolic process; GO:0036211 protein modification process; GO:0043170 macromolecule m…		GO:0003755 peptidyl-prolyl cis-trans isomerase activity; GO:0003824 catalytic activity; GO:0016853 isomerase activity; GO:0016859 cis-trans isomerase activity;	K12734	PPIL3; peptidyl-prolyl cis-trans isomerase-like 3 [EC:5.2.1.8]		PF00160	Cyclophilin type peptidyl-prolyl cis-trans isomerase/CLD
HORVU7Hr1G021800.1	0.989	1.502	Up	chloroplast	GO:0000724 double-strand break repair via homologous recombination; GO:0000725 recombinational repair; GO:0000730 DNA recombinase assembly; GO:0006139 nucleobase-containing compound metabolic process; GO:0006259 DNA metabolic process; GO:0006281 DNA repair; GO:0006302 double-strand break repair; GO:0006310 DNA recombination; GO:0006312 mitotic recombination; GO:0006725 cellular aromatic compound …	GO:0005622 intracellular; GO:0005623 cell; GO:0005634 nucleus; GO:0005737 cytoplasm; GO:0005829 cytosol; GO:0005886 plasma membrane; GO:0016020 membrane; GO:0043226 organelle; GO:0043227 membrane-bounded organelle; GO:0043229 intracellular organelle; GO:0043231 intracellular membrane-bounded organelle; GO:0044424 intracellular part; GO:0044444 cytoplasmic part; GO:0044464 cell part; GO:0071944 ce…	GO:0000150 recombinase activity; GO:0000217 DNA secondary structure binding; GO:0000400 four-way junction DNA binding; GO:0003676 nucleic acid binding; GO:0003677 DNA binding; GO:0003682 chromatin binding; GO:0003690 double-stranded DNA binding; GO:0003697 single-stranded DNA binding; GO:0003824 catalytic activity; GO:0005488 binding; GO:0005515 protein binding; GO:0008094 DNA-dependent ATPase ac…
HORVU7Hr1G033620.1	1.03	1.592	Up	chloroplast				K13449	PR1; pathogenesis-related protein 1	osa04016 MAPK signaling pathway - plant - Oryza sativa japonica (Japanese rice) (RefSeq); osa04075 Plant hormone signal transduction - Oryza sativa japonica (Japanese rice) (RefSeq); osa04626 Plant-pathogen interaction - Oryza sativa japonica (Japanese rice) (RefSeq);	PF00188	Cysteine-rich secretory protein family
HORVU7Hr1G055410.2	0.194	0.273	Down	vacuolar membrane							PF07712	Stress up-regulated Nod 19
HORVU7Hr1G088260.4	0.585	0.553	Down	chloroplast	GO:0005975 carbohydrate metabolic process; GO:0005996 monosaccharide metabolic process; GO:0006082 organic acid metabolic process; GO:0006732 coenzyme metabolic process; GO:0006766 vitamin metabolic process; GO:0006767 water-soluble vitamin metabolic process; GO:0008152 metabolic process; GO:0009058 biosynthetic process; GO:0009108 coenzyme biosynthetic process; GO:0009110 vitamin biosynthetic pr…		GO:0003824 catalytic activity; GO:0016491 oxidoreductase activity; GO:0016701 oxidoreductase activity, acting on single donors with incorporation of molecular oxygen; GO:0050113 inositol oxygenase activity;	K00469	MIOX; inositol oxygenase [EC:1.13.99.1]	osa00053 Ascorbate and aldarate metabolism - Oryza sativa japonica (Japanese rice) (RefSeq); osa00562 Inositol phosphate metabolism - Oryza sativa japonica (Japanese rice) (RefSeq); osa01100 Metabolic pathways - Oryza sativa japonica (Japanese rice) (RefSeq);
HORVU7Hr1G093630.1	1.994	1.965	Up	plasma membrane							PF00067	Cytochrome P450
HORVU7Hr1G101590.4	0.231	0.395	Down	chloroplast							PF00067	Cytochrome P450
HORVU7Hr1G114950.1	1.301	1.535	Up	cytoplasm	GO:0002376 immune system process; GO:0006950 response to stress; GO:0006952 defense response; GO:0006955 immune response; GO:0008152 metabolic process; GO:0009266 response to temperature stimulus; GO:0009409 response to cold; GO:0009605 response to external stimulus; GO:0009607 response to biotic stimulus; GO:0009617 response to bacterium; GO:0009620 response to fungus; GO:0009628 response to abi…	GO:0005576 extracellular region; GO:0005622 intracellular; GO:0005623 cell; GO:0005737 cytoplasm; GO:0005829 cytosol; GO:0005886 plasma membrane; GO:0009507 chloroplast; GO:0009526 plastid envelope; GO:0009532 plastid stroma; GO:0009534 chloroplast thylakoid; GO:0009535 chloroplast thylakoid membrane; GO:0009536 plastid; GO:0009570 chloroplast stroma; GO:0009579 thylakoid; GO:0009941 chloroplast …	GO:0003824 catalytic activity; GO:0004089 carbonate dehydratase activity; GO:0016829 lyase activity; GO:0016835 carbon-oxygen lyase activity; GO:0016836 hydro-lyase activity;	K01673	cynT, can; carbonic anhydrase [EC:4.2.1.1]	osa00910 Nitrogen metabolism - Oryza sativa japonica (Japanese rice) (RefSeq); osa01100 Metabolic pathways - Oryza sativa japonica (Japanese rice) (RefSeq);	PF00484	Carbonic anhydrase
HORVU7Hr1G116830.1	1.885	1.653	Up	cytoplasm	GO:0000302 response to reactive oxygen species; GO:0001101 response to acid chemical; GO:0006950 response to stress; GO:0006979 response to oxidative stress; GO:0007154 cell communication; GO:0009267 cellular response to starvation; GO:0009605 response to external stimulus; GO:0009987 cellular process; GO:0009991 response to extracellular stimulus; GO:0010033 response to organic substance; GO:001…			K05933	E1.14.17.4; aminocyclopropanecarboxylate oxidase [EC:1.14.17.4]	osa00270 Cysteine and methionine metabolism - Oryza sativa japonica (Japanese rice) (RefSeq); osa01100 Metabolic pathways - Oryza sativa japonica (Japanese rice) (RefSeq); osa01110 Biosynthesis of secondary metabolites - Oryza sativa japonica (Japanese rice) (RefSeq);	PF03171	2OG-Fe(II) oxygenase superfamily
HORVU7Hr1G119060.1	0.76	0.554	Down	extracellular

## Sheet: Pi recovery 48 h
Protein accession	H1E_48H/D1CK6H Ratio	H1E_48H/D1CK6H Ratio	Regulated Type	Subcellular localization	Biological Process	Cellular Component	Molecular Function	KEGG KO No.	KEGG Gene	KEGG pathway	Pfam ID	Domain description
HORVU0Hr1G003890.1	0.23	0.23	Down	chloroplast	GO:0000103 sulfate assimilation; GO:0006790 sulfur compound metabolic process; GO:0008152 metabolic process; GO:0009987 cellular process; GO:0019379 sulfate assimilation, phosphoadenylyl sulfate reduction by phosphoadenylyl-sulfate reductase (thioredoxin); GO:0019419 sulfate reduction; GO:0044237 cellular metabolic process; GO:0055114 oxidation-reduction process;	GO:0005622 intracellular; GO:0005623 cell; GO:0005737 cytoplasm; GO:0009507 chloroplast; GO:0009532 plastid stroma; GO:0009536 plastid; GO:0009570 chloroplast stroma; GO:0043226 organelle; GO:0043227 membrane-bounded organelle; GO:0043229 intracellular organelle; GO:0043231 intracellular membrane-bounded organelle; GO:0044422 organelle part; GO:0044424 intracellular part; GO:0044434 chloroplast p…	GO:0003824 catalytic activity; GO:0004604 phosphoadenylyl-sulfate reductase (thioredoxin) activity; GO:0009973 adenylyl-sulfate reductase activity; GO:0016491 oxidoreductase activity; GO:0016667 oxidoreductase activity, acting on a sulfur group of donors; GO:0016671 oxidoreductase activity, acting on a sulfur group of donors, disulfide as acceptor;	K05907	APR; adenylyl-sulfate reductase (glutathione) [EC:1.8.4.9]	osa00920 Sulfur metabolism - Oryza sativa japonica (Japanese rice) (RefSeq); osa01100 Metabolic pathways - Oryza sativa japonica (Japanese rice) (RefSeq);	PF00085	Thioredoxin
HORVU0Hr1G016330.1	0.608	0.608	Down	chloroplast				K10775	PAL; phenylalanine ammonia-lyase [EC:4.3.1.24]	osa00360 Phenylalanine metabolism - Oryza sativa japonica (Japanese rice) (RefSeq); osa00940 Phenylpropanoid biosynthesis - Oryza sativa japonica (Japanese rice) (RefSeq); osa01100 Metabolic pathways - Oryza sativa japonica (Japanese rice) (RefSeq); osa01110 Biosynthesis of secondary metabolites - Oryza sativa japonica (Japanese rice) (RefSeq);
HORVU0Hr1G038320.7	2.23	2.23	Up	chloroplast	GO:0006508 proteolysis; GO:0006807 nitrogen compound metabolic process; GO:0008152 metabolic process; GO:0019538 protein metabolic process; GO:0043170 macromolecule metabolic process; GO:0044238 primary metabolic process; GO:0071704 organic substance metabolic process; GO:1901564 organonitrogen compound metabolic process;	GO:0005622 intracellular; GO:0005623 cell; GO:0005634 nucleus; GO:0005737 cytoplasm; GO:0005829 cytosol; GO:0043226 organelle; GO:0043227 membrane-bounded organelle; GO:0043229 intracellular organelle; GO:0043231 intracellular membrane-bounded organelle; GO:0044424 intracellular part; GO:0044444 cytoplasmic part; GO:0044464 cell part;	GO:0003824 catalytic activity; GO:0004175 endopeptidase activity; GO:0005488 binding; GO:0008233 peptidase activity; GO:0016787 hydrolase activity; GO:0033218 amide binding; GO:0042277 peptide binding; GO:0070011 peptidase activity, acting on L-amino acid peptides;	K01322	PREP; prolyl oligopeptidase [EC:3.4.21.26]		PF02897; PF00326	Prolyl oligopeptidase, N-terminal beta-propeller domain; Prolyl oligopeptidase family
HORVU1Hr1G011930.1	0.593	0.593	Down	cytoplasm	GO:0006725 cellular aromatic compound metabolic process; GO:0006807 nitrogen compound metabolic process; GO:0008152 metabolic process; GO:0009058 biosynthetic process; GO:0009698 phenylpropanoid metabolic process; GO:0009699 phenylpropanoid biosynthetic process; GO:0009808 lignin metabolic process; GO:0009809 lignin biosynthetic process; GO:0009812 flavonoid metabolic process; GO:0009813 flavonoi…	GO:0005622 intracellular; GO:0005623 cell; GO:0005634 nucleus; GO:0005737 cytoplasm; GO:0005886 plasma membrane; GO:0005911 cell-cell junction; GO:0009506 plasmodesma; GO:0016020 membrane; GO:0030054 cell junction; GO:0043226 organelle; GO:0043227 membrane-bounded organelle; GO:0043229 intracellular organelle; GO:0043231 intracellular membrane-bounded organelle; GO:0044424 intracellular part; GO:…	GO:0003824 catalytic activity; GO:0008168 methyltransferase activity; GO:0008171 O-methyltransferase activity; GO:0008757 S-adenosylmethionine-dependent methyltransferase activity; GO:0016740 transferase activity; GO:0016741 transferase activity, transferring one-carbon groups; GO:0017096 acetylserotonin O-methyltransferase activity; GO:0030744 luteolin O-methyltransferase activity; GO:0030755 qu…				PF08100; PF00891	Dimerisation domain; O-methyltransferase
HORVU1Hr1G022060.1	0.253	0.253	Down	chloroplast				K10775	PAL; phenylalanine ammonia-lyase [EC:4.3.1.24]	osa00360 Phenylalanine metabolism - Oryza sativa japonica (Japanese rice) (RefSeq); osa00940 Phenylpropanoid biosynthesis - Oryza sativa japonica (Japanese rice) (RefSeq); osa01100 Metabolic pathways - Oryza sativa japonica (Japanese rice) (RefSeq); osa01110 Biosynthesis of secondary metabolites - Oryza sativa japonica (Japanese rice) (RefSeq);
HORVU1Hr1G049090.2	0.638	0.638	Down	cytoplasm				K00799	GST, gst; glutathione S-transferase [EC:2.5.1.18]	osa00480 Glutathione metabolism - Oryza sativa japonica (Japanese rice) (RefSeq); osa01100 Metabolic pathways - Oryza sativa japonica (Japanese rice) (RefSeq);	PF13417; PF00043	Glutathione S-transferase, N-terminal domain; Glutathione S-transferase, C-terminal domain
HORVU1Hr1G049190.1	0.424	0.424	Down	chloroplast				K00799	GST, gst; glutathione S-transferase [EC:2.5.1.18]	osa00480 Glutathione metabolism - Oryza sativa japonica (Japanese rice) (RefSeq); osa01100 Metabolic pathways - Oryza sativa japonica (Japanese rice) (RefSeq);	PF02798; PF00043	Glutathione S-transferase, N-terminal domain; Glutathione S-transferase, C-terminal domain
HORVU1Hr1G050300.1	0.585	0.585	Down	cytoplasm				K07562	NMD3; nonsense-mediated mRNA decay protein 3	osa03008 Ribosome biogenesis in eukaryotes - Oryza sativa japonica (Japanese rice) (RefSeq); osa03013 RNA transport - Oryza sativa japonica (Japanese rice) (RefSeq);
HORVU1Hr1G053070.1	0.256	0.256	Down	chloroplast							PF13370; PF00753	4Fe-4S single cluster domain; Metallo-beta-lactamase superfamily
HORVU1Hr1G061160.6	1.557	1.557	Up	chloroplast		GO:0005622 intracellular; GO:0005623 cell; GO:0005634 nucleus; GO:0005737 cytoplasm; GO:0005829 cytosol; GO:0009507 chloroplast; GO:0009532 plastid stroma; GO:0009536 plastid; GO:0009570 chloroplast stroma; GO:0043226 organelle; GO:0043227 membrane-bounded organelle; GO:0043229 intracellular organelle; GO:0043231 intracellular membrane-bounded organelle; GO:0044422 organelle part; GO:0044424 intr…		K01006	ppdK; pyruvate, orthophosphate dikinase [EC:2.7.9.1]	osa00620 Pyruvate metabolism - Oryza sativa japonica (Japanese rice) (RefSeq); osa00710 Carbon fixation in photosynthetic organisms - Oryza sativa japonica (Japanese rice) (RefSeq); osa01100 Metabolic pathways - Oryza sativa japonica (Japanese rice) (RefSeq); osa01200 Carbon metabolism - Oryza sativa japonica (Japanese rice) (RefSeq);	PF02896	PEP-utilising enzyme, TIM barrel domain
HORVU1Hr1G071260.3	2.265	2.265	Up	cytoskeleton			GO:0003824 catalytic activity; GO:0008483 transaminase activity; GO:0016740 transferase activity; GO:0016769 transferase activity, transferring nitrogenous groups; GO:0033855 nicotianamine aminotransferase activity;	K14271	NAAT; nicotianamine aminotransferase [EC:2.6.1.80]		PF00155	Aminotransferase class I and II
HORVU1Hr1G082250.2	1.848	1.848	Up	cytoplasm				K18857	ADH1; alcohol dehydrogenase class-P [EC:1.1.1.1]	osa00010 Glycolysis / Gluconeogenesis - Oryza sativa japonica (Japanese rice) (RefSeq); osa00071 Fatty acid degradation - Oryza sativa japonica (Japanese rice) (RefSeq); osa00350 Tyrosine metabolism - Oryza sativa japonica (Japanese rice) (RefSeq); osa00592 alpha-Linolenic acid metabolism - Oryza sativa japonica (Japanese rice) (RefSeq); osa01100 Metabolic pathways - Oryza sativa japonica (Japane…	PF08240	Alcohol dehydrogenase GroES-like domain
HORVU1Hr1G095430.9	0.591	0.591	Down	cytoplasm				K01784	galE, GALE; UDP-glucose 4-epimerase [EC:5.1.3.2]	osa00052 Galactose metabolism - Oryza sativa japonica (Japanese rice) (RefSeq); osa00520 Amino sugar and nucleotide sugar metabolism - Oryza sativa japonica (Japanese rice) (RefSeq); osa01100 Metabolic pathways - Oryza sativa japonica (Japanese rice) (RefSeq);
HORVU2Hr1G004480.2	0.629	0.629	Down	chloroplast	GO:0001101 response to acid chemical; GO:0006629 lipid metabolic process; GO:0006720 isoprenoid metabolic process; GO:0006721 terpenoid metabolic process; GO:0008152 metabolic process; GO:0009058 biosynthetic process; GO:0009719 response to endogenous stimulus; GO:0009725 response to hormone; GO:0009753 response to jasmonic acid; GO:0009987 cellular process; GO:0010033 response to organic substan…	GO:0016020 membrane;	GO:0003824 catalytic activity; GO:0004497 monooxygenase activity; GO:0016491 oxidoreductase activity; GO:0016705 oxidoreductase activity, acting on paired donors, with incorporation or reduction of molecular oxygen; GO:0016709 oxidoreductase activity, acting on paired donors, with incorporation or reduction of molecular oxygen, NAD(P)H as one donor, and incorporation of one atom of oxygen; GO:003…				PF00067	Cytochrome P450
HORVU2Hr1G004960.1	1.651	1.651	Up	chloroplast	GO:0000003 reproduction; GO:0000902 cell morphogenesis; GO:0000904 cell morphogenesis involved in differentiation; GO:0003006 developmental process involved in reproduction; GO:0006810 transport; GO:0007275 multicellular organism development; GO:0009555 pollen development; GO:0009653 anatomical structure morphogenesis; GO:0009826 unidimensional cell growth; GO:0009856 pollination; GO:0009860 poll…			K05953	E2.5.1.43; nicotianamine synthase [EC:2.5.1.43]
HORVU2Hr1G007570.1	0.659	0.659	Down	chloroplast	GO:0008152 metabolic process; GO:0032259 methylation;	GO:0005622 intracellular; GO:0005623 cell; GO:0005737 cytoplasm; GO:0044424 intracellular part; GO:0044464 cell part;	GO:0003824 catalytic activity; GO:0008168 methyltransferase activity; GO:0008757 S-adenosylmethionine-dependent methyltransferase activity; GO:0016740 transferase activity; GO:0016741 transferase activity, transferring one-carbon groups;				PF08241	Methyltransferase domain
HORVU2Hr1G009990.1	1.93	1.93	Up	cytoplasm							PF00300	Histidine phosphatase superfamily (branch 1)
HORVU2Hr1G022250.4	0.579	0.579	Down	peroxisome
HORVU2Hr1G028510.1	0.654	0.654	Down	nucleus				K02997	RP-S9e, RPS9; small subunit ribosomal protein S9e	osa03010 Ribosome - Oryza sativa japonica (Japanese rice) (RefSeq);	PF01479	S4 domain
HORVU2Hr1G032970.4	1.521	1.521	Up	cytoplasm	GO:0006081 cellular aldehyde metabolic process; GO:0006098 pentose-phosphate shunt; GO:0006139 nucleobase-containing compound metabolic process; GO:0006725 cellular aromatic compound metabolic process; GO:0006732 coenzyme metabolic process; GO:0006733 oxidoreduction coenzyme metabolic process; GO:0006739 NADP metabolic process; GO:0006753 nucleoside phosphate metabolic process; GO:0006793 phospho…	GO:0005622 intracellular; GO:0005623 cell; GO:0005737 cytoplasm; GO:0005829 cytosol; GO:0044424 intracellular part; GO:0044444 cytoplasmic part; GO:0044464 cell part;	GO:0003824 catalytic activity; GO:0016787 hydrolase activity; GO:0016788 hydrolase activity, acting on ester bonds; GO:0017057 6-phosphogluconolactonase activity; GO:0052689 carboxylic ester hydrolase activity;	K01057	PGLS, pgl, devB; 6-phosphogluconolactonase [EC:3.1.1.31]	osa00030 Pentose phosphate pathway - Oryza sativa japonica (Japanese rice) (RefSeq); osa01100 Metabolic pathways - Oryza sativa japonica (Japanese rice) (RefSeq); osa01110 Biosynthesis of secondary metabolites - Oryza sativa japonica (Japanese rice) (RefSeq); osa01200 Carbon metabolism - Oryza sativa japonica (Japanese rice) (RefSeq);	PF01182	Glucosamine-6-phosphate isomerases/6-phosphogluconolactonase
HORVU2Hr1G033130.1	1.6	1.6	Up	mitochondria		GO:0005622 intracellular; GO:0005623 cell; GO:0005737 cytoplasm; GO:0005739 mitochondrion; GO:0005740 mitochondrial envelope; GO:0005743 mitochondrial inner membrane; GO:0016020 membrane; GO:0019866 organelle inner membrane; GO:0031090 organelle membrane; GO:0031966 mitochondrial membrane; GO:0031967 organelle envelope; GO:0031975 envelope; GO:0043226 organelle; GO:0043227 membrane-bounded organe…
HORVU2Hr1G042180.2	1.656	1.656	Up	extracellular				K22139	MPC2; mitochondrial pyruvate carrier 2
HORVU2Hr1G066480.2	1.876	1.876	Up	chloroplast	GO:0000003 reproduction; GO:0000271 polysaccharide biosynthetic process; GO:0003006 developmental process involved in reproduction; GO:0005975 carbohydrate metabolic process; GO:0005976 polysaccharide metabolic process; GO:0006073 cellular glucan metabolic process; GO:0006139 nucleobase-containing compound metabolic process; GO:0006213 pyrimidine nucleoside metabolic process; GO:0006725 cellular …	GO:0005622 intracellular; GO:0005623 cell; GO:0005737 cytoplasm; GO:0005829 cytosol; GO:0044424 intracellular part; GO:0044444 cytoplasmic part; GO:0044464 cell part;	GO:0003824 catalytic activity; GO:0004751 ribose-5-phosphate isomerase activity; GO:0016853 isomerase activity; GO:0016860 intramolecular oxidoreductase activity; GO:0016861 intramolecular oxidoreductase activity, interconverting aldoses and ketoses;	K01807	rpiA; ribose 5-phosphate isomerase A [EC:5.3.1.6]	osa00030 Pentose phosphate pathway - Oryza sativa japonica (Japanese rice) (RefSeq); osa00710 Carbon fixation in photosynthetic organisms - Oryza sativa japonica (Japanese rice) (RefSeq); osa01100 Metabolic pathways - Oryza sativa japonica (Japanese rice) (RefSeq); osa01110 Biosynthesis of secondary metabolites - Oryza sativa japonica (Japanese rice) (RefSeq); osa01200 Carbon metabolism - Oryza s…
HORVU2Hr1G074770.3	1.675	1.675	Up	nucleus
HORVU2Hr1G087810.2	1.645	1.645	Up	cytoplasm	GO:0000226 microtubule cytoskeleton organization; GO:0000278 mitotic cell cycle; GO:0000902 cell morphogenesis; GO:0006996 organelle organization; GO:0007010 cytoskeleton organization; GO:0007017 microtubule-based process; GO:0007020 microtubule nucleation; GO:0007026 negative regulation of microtubule depolymerization; GO:0007049 cell cycle; GO:0009653 anatomical structure morphogenesis; GO:0009…	GO:0005622 intracellular; GO:0005623 cell; GO:0005737 cytoplasm; GO:0005819 spindle; GO:0005856 cytoskeleton; GO:0005874 microtubule; GO:0005876 spindle microtubule; GO:0005886 plasma membrane; GO:0005911 cell-cell junction; GO:0005938 cell cortex; GO:0009506 plasmodesma; GO:0009524 phragmoplast; GO:0015630 microtubule cytoskeleton; GO:0016020 membrane; GO:0030054 cell junction; GO:0043226 organe…	GO:0005488 binding; GO:0005515 protein binding; GO:0008017 microtubule binding; GO:0008092 cytoskeletal protein binding; GO:0015631 tubulin binding; GO:0051010 microtubule plus-end binding;	K16578	CLASP1_2; CLIP-associating protein 1/2
HORVU2Hr1G101980.1	0.656	0.656	Down	chloroplast	GO:0006091 generation of precursor metabolites and energy; GO:0008152 metabolic process; GO:0009060 aerobic respiration; GO:0009987 cellular process; GO:0010230 alternative respiration; GO:0015980 energy derivation by oxidation of organic compounds; GO:0044237 cellular metabolic process; GO:0045333 cellular respiration; GO:0055114 oxidation-reduction process;	GO:0005622 intracellular; GO:0005623 cell; GO:0005737 cytoplasm; GO:0005739 mitochondrion; GO:0043226 organelle; GO:0043227 membrane-bounded organelle; GO:0043229 intracellular organelle; GO:0043231 intracellular membrane-bounded organelle; GO:0044424 intracellular part; GO:0044444 cytoplasmic part; GO:0044464 cell part;	GO:0003824 catalytic activity; GO:0009916 alternative oxidase activity; GO:0016491 oxidoreductase activity; GO:0016679 oxidoreductase activity, acting on diphenols and related substances as donors; GO:0016682 oxidoreductase activity, acting on diphenols and related substances as donors, oxygen as acceptor;	K17893	AOX1, AOX2; ubiquinol oxidase [EC:1.10.3.11]
HORVU2Hr1G111600.2	1.644	1.644	Up	cytoplasm		GO:0005623 cell; GO:0005886 plasma membrane; GO:0016020 membrane; GO:0044464 cell part; GO:0071944 cell periphery;	GO:0000166 nucleotide binding; GO:0005488 binding; GO:0008144 drug binding; GO:0016208 AMP binding; GO:0017076 purine nucleotide binding; GO:0030554 adenyl nucleotide binding; GO:0032553 ribonucleotide binding; GO:0032555 purine ribonucleotide binding; GO:0032559 adenyl ribonucleotide binding; GO:0036094 small molecule binding; GO:0043167 ion binding; GO:0043168 anion binding; GO:0043169 cation b…				PF00582	Universal stress protein family
HORVU2Hr1G112860.1	0.595	0.595	Down	mitochondria							PF02265	S1/P1 Nuclease
HORVU2Hr1G120530.1	1.554	1.554	Up	chloroplast							PF00967	Barwin family
HORVU2Hr1G126130.2	1.668	1.668	Up	chloroplast
HORVU3Hr1G018530.3	0.483	0.483	Down	chloroplast	GO:0006950 response to stress; GO:0006952 defense response; GO:0006970 response to osmotic stress; GO:0008152 metabolic process; GO:0009605 response to external stimulus; GO:0009607 response to biotic stimulus; GO:0009617 response to bacterium; GO:0009628 response to abiotic stimulus; GO:0009651 response to salt stress; GO:0009719 response to endogenous stimulus; GO:0009725 response to hormone; G…	GO:0005622 intracellular; GO:0005623 cell; GO:0005737 cytoplasm; GO:0005829 cytosol; GO:0005886 plasma membrane; GO:0009507 chloroplast; GO:0009532 plastid stroma; GO:0009536 plastid; GO:0009570 chloroplast stroma; GO:0016020 membrane; GO:0043226 organelle; GO:0043227 membrane-bounded organelle; GO:0043229 intracellular organelle; GO:0043231 intracellular membrane-bounded organelle; GO:0044422 or…	GO:0000166 nucleotide binding; GO:0003824 catalytic activity; GO:0005488 binding; GO:0010181 FMN binding; GO:0016491 oxidoreductase activity; GO:0016645 oxidoreductase activity, acting on the CH-NH group of donors; GO:0016646 oxidoreductase activity, acting on the CH-NH group of donors, NAD or NADP as acceptor; GO:0032553 ribonucleotide binding; GO:0036094 small molecule binding; GO:0043167 ion b…	K19784	chrR; chromate reductase		PF03358	NADPH-dependent FMN reductase
HORVU3Hr1G019790.8	0.621	0.621	Down	mitochondria	GO:0006082 organic acid metabolic process; GO:0006090 pyruvate metabolic process; GO:0006108 malate metabolic process; GO:0008152 metabolic process; GO:0009987 cellular process; GO:0019752 carboxylic acid metabolic process; GO:0032787 monocarboxylic acid metabolic process; GO:0043436 oxoacid metabolic process; GO:0043648 dicarboxylic acid metabolic process; GO:0044237 cellular metabolic process; …	GO:0005622 intracellular; GO:0005623 cell; GO:0005737 cytoplasm; GO:0009507 chloroplast; GO:0009536 plastid; GO:0043226 organelle; GO:0043227 membrane-bounded organelle; GO:0043229 intracellular organelle; GO:0043231 intracellular membrane-bounded organelle; GO:0044424 intracellular part; GO:0044444 cytoplasmic part; GO:0044464 cell part;	GO:0003824 catalytic activity; GO:0004470 malic enzyme activity; GO:0004473 malate dehydrogenase (decarboxylating) (NADP+) activity; GO:0016491 oxidoreductase activity; GO:0016614 oxidoreductase activity, acting on CH-OH group of donors; GO:0016615 malate dehydrogenase activity; GO:0016616 oxidoreductase activity, acting on the CH-OH group of donors, NAD or NADP as acceptor;	K00029	E1.1.1.40, maeB; malate dehydrogenase (oxaloacetate-decarboxylating)(NADP+) [EC:1.1.1.40]	osa00620 Pyruvate metabolism - Oryza sativa japonica (Japanese rice) (RefSeq); osa00710 Carbon fixation in photosynthetic organisms - Oryza sativa japonica (Japanese rice) (RefSeq); osa01100 Metabolic pathways - Oryza sativa japonica (Japanese rice) (RefSeq); osa01200 Carbon metabolism - Oryza sativa japonica (Japanese rice) (RefSeq);	PF00390; PF03949	Malic enzyme, N-terminal domain; Malic enzyme, NAD binding domain
HORVU3Hr1G023400.1	0.629	0.629	Down	cytoplasm				K13496	UGT73C; UDP-glucosyl transferase 73C [EC:2.4.1.-]	osa00908 Zeatin biosynthesis - Oryza sativa japonica (Japanese rice) (RefSeq); osa01110 Biosynthesis of secondary metabolites - Oryza sativa japonica (Japanese rice) (RefSeq);
HORVU3Hr1G023780.1	0.475	0.475	Down	chloroplast	GO:0000902 cell morphogenesis; GO:0000904 cell morphogenesis involved in differentiation; GO:0008152 metabolic process; GO:0009058 biosynthetic process; GO:0009059 macromolecule biosynthetic process; GO:0009653 anatomical structure morphogenesis; GO:0009888 tissue development; GO:0009987 cellular process; GO:0010026 trichome differentiation; GO:0010090 trichome morphogenesis; GO:0010143 cutin bio…	GO:0005622 intracellular; GO:0005623 cell; GO:0005737 cytoplasm; GO:0044424 intracellular part; GO:0044464 cell part;
HORVU3Hr1G065390.1	0.335	0.335	Down	plasma membrane				K05658	ABCB1, CD243; ATP-binding cassette, subfamily B (MDR/TAP), member 1 [EC:3.6.3.44]	osa02010 ABC transporters - Oryza sativa japonica (Japanese rice) (RefSeq);	PF00005	ABC transporter
HORVU3Hr1G065420.1	0.222	0.222	Down	chloroplast		GO:0005622 intracellular; GO:0005623 cell; GO:0005737 cytoplasm; GO:0005829 cytosol; GO:0043226 organelle; GO:0043227 membrane-bounded organelle; GO:0043229 intracellular organelle; GO:0043231 intracellular membrane-bounded organelle; GO:0044424 intracellular part; GO:0044444 cytoplasmic part; GO:0044464 cell part;	GO:0003824 catalytic activity; GO:0008194 UDP-glycosyltransferase activity; GO:0016740 transferase activity; GO:0016757 transferase activity, transferring glycosyl groups; GO:0016758 transferase activity, transferring hexosyl groups; GO:0035251 UDP-glucosyltransferase activity; GO:0046527 glucosyltransferase activity; GO:0080043 quercetin 3-O-glucosyltransferase activity; GO:0080044 quercetin 7-O…	K22845
HORVU3Hr1G091320.2	3.435	3.435	Up	chloroplast		GO:0016020 membrane;		K03921	FAB2, SSI2, desA1; acyl-[acyl-carrier-protein] desaturase [EC:1.14.19.2 1.14.19.11 1.14.19.26]	osa00061 Fatty acid biosynthesis - Oryza sativa japonica (Japanese rice) (RefSeq); osa01040 Biosynthesis of unsaturated fatty acids - Oryza sativa japonica (Japanese rice) (RefSeq); osa01100 Metabolic pathways - Oryza sativa japonica (Japanese rice) (RefSeq); osa01212 Fatty acid metabolism - Oryza sativa japonica (Japanese rice) (RefSeq);	PF03405	Fatty acid desaturase
HORVU3Hr1G100370.1	1.734	1.734	Up	chloroplast
HORVU4Hr1G012540.1	0.64	0.64	Down	cytoplasm	GO:0006725 cellular aromatic compound metabolic process; GO:0008152 metabolic process; GO:0009058 biosynthetic process; GO:0009987 cellular process; GO:0019438 aromatic compound biosynthetic process; GO:0032259 methylation; GO:0044237 cellular metabolic process; GO:0044249 cellular biosynthetic process;		GO:0003824 catalytic activity; GO:0008168 methyltransferase activity; GO:0008171 O-methyltransferase activity; GO:0008757 S-adenosylmethionine-dependent methyltransferase activity; GO:0016740 transferase activity; GO:0016741 transferase activity, transferring one-carbon groups;				PF08100; PF00891	Dimerisation domain; O-methyltransferase
HORVU4Hr1G020030.1	1.685	1.685	Up	mitochondria	GO:0001101 response to acid chemical; GO:0006355 regulation of transcription, DNA-templated; GO:0006950 response to stress; GO:0006979 response to oxidative stress; GO:0009414 response to water deprivation; GO:0009415 response to water; GO:0009628 response to abiotic stimulus; GO:0009889 regulation of biosynthetic process; GO:0010035 response to inorganic substance; GO:0010038 response to metal i…	GO:0005622 intracellular; GO:0005623 cell; GO:0005634 nucleus; GO:0005737 cytoplasm; GO:0043226 organelle; GO:0043227 membrane-bounded organelle; GO:0043229 intracellular organelle; GO:0043231 intracellular membrane-bounded organelle; GO:0044424 intracellular part; GO:0044464 cell part;	GO:0003676 nucleic acid binding; GO:0003677 DNA binding; GO:0005488 binding; GO:0043565 sequence-specific DNA binding; GO:0097159 organic cyclic compound binding; GO:1901363 heterocyclic compound binding;
HORVU4Hr1G053850.2	1.894	1.894	Up	chloroplast				K05953	E2.5.1.43; nicotianamine synthase [EC:2.5.1.43]
HORVU4Hr1G054200.1	3.393	3.393	Up	chloroplast							PF00582	Universal stress protein family
HORVU4Hr1G055910.2	1.797	1.797	Up	chloroplast	GO:0000060 protein import into nucleus, translocation; GO:0000070 mitotic sister chromatid segregation; GO:0000226 microtubule cytoskeleton organization; GO:0000278 mitotic cell cycle; GO:0000280 nuclear division; GO:0000819 sister chromatid segregation; GO:0006606 protein import into nucleus; GO:0006607 NLS-bearing protein import into nucleus; GO:0006610 ribosomal protein import into nucleus; GO…	GO:0005622 intracellular; GO:0005623 cell; GO:0005634 nucleus; GO:0005635 nuclear envelope; GO:0005643 nuclear pore; GO:0005654 nucleoplasm; GO:0005737 cytoplasm; GO:0005783 endoplasmic reticulum; GO:0005829 cytosol; GO:0010494 cytoplasmic stress granule; GO:0012505 endomembrane system; GO:0016020 membrane; GO:0031090 organelle membrane; GO:0031965 nuclear membrane; GO:0031967 organelle envelope;…	GO:0005048 signal sequence binding; GO:0005215 transporter activity; GO:0005488 binding; GO:0005515 protein binding; GO:0008092 cytoskeletal protein binding; GO:0008139 nuclear localization sequence binding; GO:0008565 protein transporter activity; GO:0019894 kinesin binding; GO:0019899 enzyme binding; GO:0019904 protein domain specific binding; GO:0031072 heat shock protein binding; GO:0033218 a…	K14293	KPNB1, IPO1; importin subunit beta-1	osa03013 RNA transport - Oryza sativa japonica (Japanese rice) (RefSeq);
HORVU4Hr1G057740.1	0.66	0.66	Down	chloroplast	GO:0006464 cellular protein modification process; GO:0006518 peptide metabolic process; GO:0006575 cellular modified amino acid metabolic process; GO:0006749 glutathione metabolic process; GO:0006790 sulfur compound metabolic process; GO:0006807 nitrogen compound metabolic process; GO:0008152 metabolic process; GO:0009987 cellular process; GO:0010035 response to inorganic substance; GO:0010038 re…	GO:0005622 intracellular; GO:0005623 cell; GO:0005737 cytoplasm; GO:0005829 cytosol; GO:0009507 chloroplast; GO:0009532 plastid stroma; GO:0009536 plastid; GO:0009570 chloroplast stroma; GO:0043226 organelle; GO:0043227 membrane-bounded organelle; GO:0043229 intracellular organelle; GO:0043231 intracellular membrane-bounded organelle; GO:0044422 organelle part; GO:0044424 intracellular part; GO:0…	GO:0003824 catalytic activity; GO:0004364 glutathione transferase activity; GO:0016740 transferase activity; GO:0016765 transferase activity, transferring alkyl or aryl (other than methyl) groups;	K00799	GST, gst; glutathione S-transferase [EC:2.5.1.18]	osa00480 Glutathione metabolism - Oryza sativa japonica (Japanese rice) (RefSeq); osa01100 Metabolic pathways - Oryza sativa japonica (Japanese rice) (RefSeq);	PF13417; PF13410	Glutathione S-transferase, N-terminal domain; Glutathione S-transferase, C-terminal domain
HORVU4Hr1G072320.2	0.577	0.577	Down	chloroplast
HORVU4Hr1G080350.2	1.964	1.964	Up	plasma membrane				K08176	PHO84; MFS transporter, PHS family, inorganic phosphate transporter
HORVU4Hr1G081480.3	2.497	2.497	Up	cytoplasm				K18054	IDS3_2; 2'-deoxymugineic-acid 2'-dioxygenase / mugineic-acid 3-dioxygenase [EC:1.14.11.24 1.14.11.25]		PF03171	2OG-Fe(II) oxygenase superfamily
HORVU4Hr1G081520.3	2.892	2.892	Up	cytoplasm				K18054	IDS3_2; 2'-deoxymugineic-acid 2'-dioxygenase / mugineic-acid 3-dioxygenase [EC:1.14.11.24 1.14.11.25]		PF03171	2OG-Fe(II) oxygenase superfamily
HORVU4Hr1G081670.1	0.628	0.628	Down	chloroplast				K13447	RBOH; respiratory burst oxidase [EC:1.6.3.- 1.11.1.-]	osa04016 MAPK signaling pathway - plant - Oryza sativa japonica (Japanese rice) (RefSeq); osa04626 Plant-pathogen interaction - Oryza sativa japonica (Japanese rice) (RefSeq);	PF08022; PF08030	FAD-binding domain; Ferric reductase NAD binding domain
HORVU4Hr1G085050.1	0.66	0.66	Down	vacuolar membrane				K22390			PF00149; PF14008	Calcineurin-like phosphoesterase; Iron/zinc purple acid phosphatase-like protein C
HORVU4Hr1G087390.1	2.408	2.408	Up	cytoplasm				K05953	E2.5.1.43; nicotianamine synthase [EC:2.5.1.43]
HORVU4Hr1G087430.1	1.545	1.545	Up	cytoplasm							PF00161	Ribosome inactivating protein
HORVU4Hr1G089750.1	2.411	2.411	Up	cytoplasm	GO:0000003 reproduction; GO:0000902 cell morphogenesis; GO:0000904 cell morphogenesis involved in differentiation; GO:0003006 developmental process involved in reproduction; GO:0006810 transport; GO:0007275 multicellular organism development; GO:0009555 pollen development; GO:0009653 anatomical structure morphogenesis; GO:0009826 unidimensional cell growth; GO:0009856 pollination; GO:0009860 poll…			K05953	E2.5.1.43; nicotianamine synthase [EC:2.5.1.43]
HORVU5Hr1G006330.4	0.57	0.57	Down	cytoplasm				K00799	GST, gst; glutathione S-transferase [EC:2.5.1.18]	osa00480 Glutathione metabolism - Oryza sativa japonica (Japanese rice) (RefSeq); osa01100 Metabolic pathways - Oryza sativa japonica (Japanese rice) (RefSeq);	PF00043	Glutathione S-transferase, C-terminal domain
HORVU5Hr1G009040.2	1.606	1.606	Up	cytoplasm							PF01419	Jacalin-like lectin domain
HORVU5Hr1G019030.9	2.076	2.076	Up	chloroplast				K00895	pfp, PFP; diphosphate-dependent phosphofructokinase [EC:2.7.1.90]	osa00010 Glycolysis / Gluconeogenesis - Oryza sativa japonica (Japanese rice) (RefSeq); osa00030 Pentose phosphate pathway - Oryza sativa japonica (Japanese rice) (RefSeq); osa00051 Fructose and mannose metabolism - Oryza sativa japonica (Japanese rice) (RefSeq); osa01100 Metabolic pathways - Oryza sativa japonica (Japanese rice) (RefSeq); osa01110 Biosynthesis of secondary metabolites - Oryza sa…	PF00365	Phosphofructokinase
HORVU5Hr1G024040.1	0.666	0.666	Down	cytoplasm
HORVU5Hr1G040970.5	2.444	2.444	Up	cytoplasm							PF12481	Aluminium induced protein
HORVU5Hr1G047730.1	0.397	0.397	Down	cytoplasm	GO:0000003 reproduction; GO:0000041 transition metal ion transport; GO:0000302 response to reactive oxygen species; GO:0001101 response to acid chemical; GO:0003006 developmental process involved in reproduction; GO:0006810 transport; GO:0006811 ion transport; GO:0006812 cation transport; GO:0006826 iron ion transport; GO:0006873 cellular ion homeostasis; GO:0006875 cellular metal ion homeostasis…	GO:0005622 intracellular; GO:0005623 cell; GO:0005737 cytoplasm; GO:0005739 mitochondrion; GO:0009507 chloroplast; GO:0009526 plastid envelope; GO:0009532 plastid stroma; GO:0009534 chloroplast thylakoid; GO:0009535 chloroplast thylakoid membrane; GO:0009536 plastid; GO:0009570 chloroplast stroma; GO:0009579 thylakoid; GO:0009941 chloroplast envelope; GO:0016020 membrane; GO:0031967 organelle env…	GO:0005488 binding; GO:0005506 iron ion binding; GO:0005515 protein binding; GO:0019904 protein domain specific binding; GO:0043167 ion binding; GO:0043169 cation binding; GO:0046872 metal ion binding; GO:0046914 transition metal ion binding;	K00522	FTH1; ferritin heavy chain [EC:1.16.3.2]		PF00210	Ferritin-like domain
HORVU5Hr1G051310.1	1.52	1.52	Up	chloroplast	GO:0001101 response to acid chemical; GO:0006082 organic acid metabolic process; GO:0006790 sulfur compound metabolic process; GO:0006807 nitrogen compound metabolic process; GO:0006950 response to stress; GO:0006952 defense response; GO:0007275 multicellular organism development; GO:0007568 aging; GO:0008152 metabolic process; GO:0009056 catabolic process; GO:0009058 biosynthetic process; GO:000…	GO:0005622 intracellular; GO:0005623 cell; GO:0005634 nucleus; GO:0005737 cytoplasm; GO:0005829 cytosol; GO:0005911 cell-cell junction; GO:0009506 plasmodesma; GO:0009507 chloroplast; GO:0009536 plastid; GO:0030054 cell junction; GO:0043226 organelle; GO:0043227 membrane-bounded organelle; GO:0043229 intracellular organelle; GO:0043231 intracellular membrane-bounded organelle; GO:0044424 intracel…	GO:0003676 nucleic acid binding; GO:0003723 RNA binding; GO:0003729 mRNA binding; GO:0005488 binding; GO:0030234 enzyme regulator activity; GO:0097159 organic cyclic compound binding; GO:0098772 molecular function regulator; GO:1901363 heterocyclic compound binding;
HORVU5Hr1G096000.1	1.993	1.993	Up	plasma membrane	GO:0006810 transport; GO:0006811 ion transport; GO:0006873 cellular ion homeostasis; GO:0006875 cellular metal ion homeostasis; GO:0009987 cellular process; GO:0010035 response to inorganic substance; GO:0010038 response to metal ion; GO:0010044 response to aluminum ion; GO:0010217 cellular aluminum ion homeostasis; GO:0019725 cellular homeostasis; GO:0030003 cellular cation homeostasis; GO:00342…	GO:0000325 plant-type vacuole; GO:0005622 intracellular; GO:0005623 cell; GO:0005737 cytoplasm; GO:0005773 vacuole; GO:0005774 vacuolar membrane; GO:0009705 plant-type vacuole membrane; GO:0016020 membrane; GO:0031090 organelle membrane; GO:0043226 organelle; GO:0043227 membrane-bounded organelle; GO:0043229 intracellular organelle; GO:0043231 intracellular membrane-bounded organelle; GO:0044422 …	GO:0005215 transporter activity; GO:0015075 ion transmembrane transporter activity; GO:0015083 aluminum ion transmembrane transporter activity; GO:0015318 inorganic solute uptake transmembrane transporter activity; GO:0022857 transmembrane transporter activity;				PF00005	ABC transporter
HORVU5Hr1G104580.1	0.593	0.593	Down	cytoplasm
HORVU6Hr1G011140.1	0.656	0.656	Down	chloroplast		GO:0005622 intracellular; GO:0005623 cell; GO:0005737 cytoplasm; GO:0005777 peroxisome; GO:0042579 microbody; GO:0043226 organelle; GO:0043227 membrane-bounded organelle; GO:0043229 intracellular organelle; GO:0043231 intracellular membrane-bounded organelle; GO:0044424 intracellular part; GO:0044444 cytoplasmic part; GO:0044464 cell part;					PF13193	Domain of unknown function (DUF4009)
HORVU6Hr1G026810.3	0.579	0.579	Down	cytoplasm				K00799	GST, gst; glutathione S-transferase [EC:2.5.1.18]	osa00480 Glutathione metabolism - Oryza sativa japonica (Japanese rice) (RefSeq); osa01100 Metabolic pathways - Oryza sativa japonica (Japanese rice) (RefSeq);	PF02798; PF00043	Glutathione S-transferase, N-terminal domain; Glutathione S-transferase, C-terminal domain
HORVU6Hr1G032290.1	1.562	1.562	Up	chloroplast	GO:0000003 reproduction; GO:0000902 cell morphogenesis; GO:0000904 cell morphogenesis involved in differentiation; GO:0003006 developmental process involved in reproduction; GO:0006810 transport; GO:0007275 multicellular organism development; GO:0009555 pollen development; GO:0009653 anatomical structure morphogenesis; GO:0009826 unidimensional cell growth; GO:0009856 pollination; GO:0009860 poll…			K05953	E2.5.1.43; nicotianamine synthase [EC:2.5.1.43]
HORVU6Hr1G051560.2	0.465	0.465	Down	chloroplast	GO:0006766 vitamin metabolic process; GO:0006767 water-soluble vitamin metabolic process; GO:0006771 riboflavin metabolic process; GO:0006807 nitrogen compound metabolic process; GO:0008152 metabolic process; GO:0009058 biosynthetic process; GO:0009110 vitamin biosynthetic process; GO:0009231 riboflavin biosynthetic process; GO:0009987 cellular process; GO:0017144 drug metabolic process; GO:00181…	GO:0005622 intracellular; GO:0005623 cell; GO:0005737 cytoplasm; GO:0009507 chloroplast; GO:0009532 plastid stroma; GO:0009536 plastid; GO:0009570 chloroplast stroma; GO:0016020 membrane; GO:0043226 organelle; GO:0043227 membrane-bounded organelle; GO:0043229 intracellular organelle; GO:0043231 intracellular membrane-bounded organelle; GO:0044422 organelle part; GO:0044424 intracellular part; GO:…	GO:0003824 catalytic activity; GO:0003933 GTP cyclohydrolase activity; GO:0003935 GTP cyclohydrolase II activity; GO:0008686 3,4-dihydroxy-2-butanone-4-phosphate synthase activity; GO:0016787 hydrolase activity; GO:0016810 hydrolase activity, acting on carbon-nitrogen (but not peptide) bonds; GO:0016814 hydrolase activity, acting on carbon-nitrogen (but not peptide) bonds, in cyclic amidines; GO:…	K14652	ribBA; 3,4-dihydroxy 2-butanone 4-phosphate synthase / GTP cyclohydrolase II [EC:4.1.99.12 3.5.4.25]	osa00740 Riboflavin metabolism - Oryza sativa japonica (Japanese rice) (RefSeq); osa00790 Folate biosynthesis - Oryza sativa japonica (Japanese rice) (RefSeq); osa01100 Metabolic pathways - Oryza sativa japonica (Japanese rice) (RefSeq); osa01110 Biosynthesis of secondary metabolites - Oryza sativa japonica (Japanese rice) (RefSeq);
HORVU6Hr1G055440.1	2.554	2.554	Up	nucleus							PF00076	RNA recognition motif. (a.k.a. RRM, RBD, or RNP domain)
HORVU6Hr1G057870.1	0.545	0.545	Down	chloroplast	GO:0006810 transport; GO:0006811 ion transport; GO:0006812 cation transport; GO:0015695 organic cation transport; GO:0015696 ammonium transport; GO:0034220 ion transmembrane transport; GO:0051179 localization; GO:0051234 establishment of localization; GO:0055085 transmembrane transport; GO:0071702 organic substance transport; GO:0071705 nitrogen compound transport; GO:0072488 ammonium transmembra…	GO:0005623 cell; GO:0005886 plasma membrane; GO:0005887 integral component of plasma membrane; GO:0016020 membrane; GO:0016021 integral component of membrane; GO:0031224 intrinsic component of membrane; GO:0031226 intrinsic component of plasma membrane; GO:0044425 membrane part; GO:0044459 plasma membrane part; GO:0044464 cell part; GO:0071944 cell periphery;	GO:0005215 transporter activity; GO:0008324 cation transmembrane transporter activity; GO:0008519 ammonium transmembrane transporter activity; GO:0015075 ion transmembrane transporter activity; GO:0022857 transmembrane transporter activity;	K03320	amt, AMT, MEP; ammonium transporter, Amt family
HORVU6Hr1G075510.1	1.56	1.56	Up	extracellular				K00430	E1.11.1.7; peroxidase [EC:1.11.1.7]	osa00940 Phenylpropanoid biosynthesis - Oryza sativa japonica (Japanese rice) (RefSeq); osa01100 Metabolic pathways - Oryza sativa japonica (Japanese rice) (RefSeq); osa01110 Biosynthesis of secondary metabolites - Oryza sativa japonica (Japanese rice) (RefSeq);	PF00141	Peroxidase
HORVU6Hr1G081640.1	0.635	0.635	Down	endoplasmic reticulum							PF05922; PF00082	Peptidase inhibitor I9; Subtilase family
HORVU6Hr1G088440.1	0.66	0.66	Down	cytoplasm	GO:0007275 multicellular organism development; GO:0007568 aging; GO:0008152 metabolic process; GO:0010150 leaf senescence; GO:0032501 multicellular organismal process; GO:0032502 developmental process; GO:0048366 leaf development; GO:0048367 shoot system development; GO:0048731 system development; GO:0048827 phyllome development; GO:0048856 anatomical structure development; GO:0055114 oxidation-r…		GO:0003824 catalytic activity; GO:0016491 oxidoreductase activity; GO:0016679 oxidoreductase activity, acting on diphenols and related substances as donors; GO:0016682 oxidoreductase activity, acting on diphenols and related substances as donors, oxygen as acceptor;				PF03171	2OG-Fe(II) oxygenase superfamily
HORVU7Hr1G001040.6	0.462	0.462	Down	cytoplasm	GO:0001101 response to acid chemical; GO:0007275 multicellular organism development; GO:0009605 response to external stimulus; GO:0009607 response to biotic stimulus; GO:0009617 response to bacterium; GO:0009719 response to endogenous stimulus; GO:0009725 response to hormone; GO:0009739 response to gibberellin; GO:0009987 cellular process; GO:0010033 response to organic substance; GO:0022622 root…	GO:0000325 plant-type vacuole; GO:0005618 cell wall; GO:0005622 intracellular; GO:0005623 cell; GO:0005737 cytoplasm; GO:0005773 vacuole; GO:0009505 plant-type cell wall; GO:0030312 external encapsulating structure; GO:0043226 organelle; GO:0043227 membrane-bounded organelle; GO:0043229 intracellular organelle; GO:0043231 intracellular membrane-bounded organelle; GO:0044424 intracellular part; GO…	GO:0003824 catalytic activity; GO:0004553 hydrolase activity, hydrolyzing O-glycosyl compounds; GO:0004564 beta-fructofuranosidase activity; GO:0016787 hydrolase activity; GO:0016798 hydrolase activity, acting on glycosyl bonds;	K21351	SST; sucrose:sucrose fructosyltransferase [EC:2.4.1.99]		PF00251; PF08244	Glycosyl hydrolases family 32 N-terminal domain; Glycosyl hydrolases family 32 C terminal
HORVU7Hr1G001070.17	0.665	0.665	Down	peroxisome	GO:0001101 response to acid chemical; GO:0007275 multicellular organism development; GO:0009605 response to external stimulus; GO:0009607 response to biotic stimulus; GO:0009617 response to bacterium; GO:0009719 response to endogenous stimulus; GO:0009725 response to hormone; GO:0009739 response to gibberellin; GO:0009987 cellular process; GO:0010033 response to organic substance; GO:0022622 root…	GO:0000325 plant-type vacuole; GO:0005618 cell wall; GO:0005622 intracellular; GO:0005623 cell; GO:0005737 cytoplasm; GO:0005773 vacuole; GO:0009505 plant-type cell wall; GO:0030312 external encapsulating structure; GO:0043226 organelle; GO:0043227 membrane-bounded organelle; GO:0043229 intracellular organelle; GO:0043231 intracellular membrane-bounded organelle; GO:0044424 intracellular part; GO…	GO:0003824 catalytic activity; GO:0004553 hydrolase activity, hydrolyzing O-glycosyl compounds; GO:0004564 beta-fructofuranosidase activity; GO:0016787 hydrolase activity; GO:0016798 hydrolase activity, acting on glycosyl bonds;	K21351	SST; sucrose:sucrose fructosyltransferase [EC:2.4.1.99]		PF00251; PF08244	Glycosyl hydrolases family 32 N-terminal domain; Glycosyl hydrolases family 32 C terminal
HORVU7Hr1G001190.1	0.637	0.637	Down	extracellular							PF01477	PLAT/LH2 domain
HORVU7Hr1G010690.3	0.628	0.628	Down	extracellular
HORVU7Hr1G020960.2	1.848	1.848	Up	cytoplasm	GO:0006417 regulation of translation; GO:0007623 circadian rhythm; GO:0009889 regulation of biosynthetic process; GO:0010468 regulation of gene expression; GO:0010556 regulation of macromolecule biosynthetic process; GO:0010608 posttranscriptional regulation of gene expression; GO:0019222 regulation of metabolic process; GO:0031323 regulation of cellular metabolic process; GO:0031326 regulation o…			K00430	E1.11.1.7; peroxidase [EC:1.11.1.7]	osa00940 Phenylpropanoid biosynthesis - Oryza sativa japonica (Japanese rice) (RefSeq); osa01100 Metabolic pathways - Oryza sativa japonica (Japanese rice) (RefSeq); osa01110 Biosynthesis of secondary metabolites - Oryza sativa japonica (Japanese rice) (RefSeq);	PF00141	Peroxidase
HORVU7Hr1G039580.1	1.94	1.94	Up	mitochondria							PF00141	Peroxidase
HORVU7Hr1G055410.2	0.194	0.194	Down	vacuolar membrane							PF07712	Stress up-regulated Nod 19
HORVU7Hr1G088190.6	0.609	0.609	Down	cytoplasm		GO:0005622 intracellular; GO:0005623 cell; GO:0005737 cytoplasm; GO:0009507 chloroplast; GO:0009536 plastid; GO:0043226 organelle; GO:0043227 membrane-bounded organelle; GO:0043229 intracellular organelle; GO:0043231 intracellular membrane-bounded organelle; GO:0044424 intracellular part; GO:0044444 cytoplasmic part; GO:0044464 cell part;		K01601	rbcL; ribulose-bisphosphate carboxylase large chain [EC:4.1.1.39]	osa00630 Glyoxylate and dicarboxylate metabolism - Oryza sativa japonica (Japanese rice) (RefSeq); osa00710 Carbon fixation in photosynthetic organisms - Oryza sativa japonica (Japanese rice) (RefSeq); osa01100 Metabolic pathways - Oryza sativa japonica (Japanese rice) (RefSeq); osa01110 Biosynthesis of secondary metabolites - Oryza sativa japonica (Japanese rice) (RefSeq); osa01200 Carbon metabo…	PF02788; PF00016	Ribulose bisphosphate carboxylase large chain, N-terminal domain; Ribulose bisphosphate carboxylase large chain, catalytic domain
HORVU7Hr1G088260.4	0.585	0.585	Down	chloroplast	GO:0005975 carbohydrate metabolic process; GO:0005996 monosaccharide metabolic process; GO:0006082 organic acid metabolic process; GO:0006732 coenzyme metabolic process; GO:0006766 vitamin metabolic process; GO:0006767 water-soluble vitamin metabolic process; GO:0008152 metabolic process; GO:0009058 biosynthetic process; GO:0009108 coenzyme biosynthetic process; GO:0009110 vitamin biosynthetic pr…		GO:0003824 catalytic activity; GO:0016491 oxidoreductase activity; GO:0016701 oxidoreductase activity, acting on single donors with incorporation of molecular oxygen; GO:0050113 inositol oxygenase activity;	K00469	MIOX; inositol oxygenase [EC:1.13.99.1]	osa00053 Ascorbate and aldarate metabolism - Oryza sativa japonica (Japanese rice) (RefSeq); osa00562 Inositol phosphate metabolism - Oryza sativa japonica (Japanese rice) (RefSeq); osa01100 Metabolic pathways - Oryza sativa japonica (Japanese rice) (RefSeq);
HORVU7Hr1G091390.3	1.916	1.916	Up	chloroplast				K00430	E1.11.1.7; peroxidase [EC:1.11.1.7]	osa00940 Phenylpropanoid biosynthesis - Oryza sativa japonica (Japanese rice) (RefSeq); osa01100 Metabolic pathways - Oryza sativa japonica (Japanese rice) (RefSeq); osa01110 Biosynthesis of secondary metabolites - Oryza sativa japonica (Japanese rice) (RefSeq);	PF00141	Peroxidase
HORVU7Hr1G093400.2	2.322	2.322	Up	chloroplast				K00430	E1.11.1.7; peroxidase [EC:1.11.1.7]	osa00940 Phenylpropanoid biosynthesis - Oryza sativa japonica (Japanese rice) (RefSeq); osa01100 Metabolic pathways - Oryza sativa japonica (Japanese rice) (RefSeq); osa01110 Biosynthesis of secondary metabolites - Oryza sativa japonica (Japanese rice) (RefSeq);	PF00141	Peroxidase
HORVU7Hr1G093630.1	1.994	1.994	Up	plasma membrane							PF00067	Cytochrome P450
HORVU7Hr1G101710.1	0.662	0.662	Down	chloroplast	GO:0000278 mitotic cell cycle; GO:0000280 nuclear division; GO:0000281 mitotic cytokinesis; GO:0000910 cytokinesis; GO:0000911 cytokinesis by cell plate formation; GO:0000919 cell plate assembly; GO:0001101 response to acid chemical; GO:0006082 organic acid metabolic process; GO:0006520 cellular amino acid metabolic process; GO:0006725 cellular aromatic compound metabolic process; GO:0006807 nitr…	GO:0005622 intracellular; GO:0005623 cell; GO:0005737 cytoplasm; GO:0005794 Golgi apparatus; GO:0009524 phragmoplast; GO:0012505 endomembrane system; GO:0043226 organelle; GO:0043227 membrane-bounded organelle; GO:0043229 intracellular organelle; GO:0043231 intracellular membrane-bounded organelle; GO:0044424 intracellular part; GO:0044444 cytoplasmic part; GO:0044464 cell part;	GO:0003824 catalytic activity; GO:0008194 UDP-glycosyltransferase activity; GO:0016740 transferase activity; GO:0016757 transferase activity, transferring glycosyl groups; GO:0016758 transferase activity, transferring hexosyl groups; GO:0035251 UDP-glucosyltransferase activity; GO:0046527 glucosyltransferase activity; GO:0080002 UDP-glucose:4-aminobenzoate acylglucosyltransferase activity; GO:008…
HORVU7Hr1G103510.3	1.594	1.594	Up	chloroplast	GO:0002790 peptide secretion; GO:0003400 regulation of COPII vesicle coating; GO:0006810 transport; GO:0006811 ion transport; GO:0006817 phosphate ion transport; GO:0006820 anion transport; GO:0006888 ER to Golgi vesicle-mediated transport; GO:0006950 response to stress; GO:0007154 cell communication; GO:0008104 protein localization; GO:0009267 cellular response to starvation; GO:0009306 protein …	GO:0005622 intracellular; GO:0005623 cell; GO:0005737 cytoplasm; GO:0005783 endoplasmic reticulum; GO:0005789 endoplasmic reticulum membrane; GO:0005886 plasma membrane; GO:0012505 endomembrane system; GO:0016020 membrane; GO:0016021 integral component of membrane; GO:0030176 integral component of endoplasmic reticulum membrane; GO:0031224 intrinsic component of membrane; GO:0031227 intrinsic com…	GO:0005085 guanyl-nucleotide exchange factor activity; GO:0005090 Sar guanyl-nucleotide exchange factor activity; GO:0005096 GTPase activator activity; GO:0005488 binding; GO:0005515 protein binding; GO:0008047 enzyme activator activity; GO:0019899 enzyme binding; GO:0030234 enzyme regulator activity; GO:0030695 GTPase regulator activity; GO:0051020 GTPase binding; GO:0060589 nucleoside-triphosph…	K14003	PREB, SEC12; prolactin regulatory element-binding protein	osa04141 Protein processing in endoplasmic reticulum - Oryza sativa japonica (Japanese rice) (RefSeq);
HORVU7Hr1G106150.2	2.041	2.041	Up	cytoplasm				K03234	EEF2; elongation factor 2		PF00009; PF03144; PF03764; PF00679	Elongation factor Tu GTP binding domain; Elongation factor Tu domain 2; Elongation factor G, domain IV; Elongation factor G C-terminus
HORVU7Hr1G116830.1	1.885	1.885	Up	cytoplasm	GO:0000302 response to reactive oxygen species; GO:0001101 response to acid chemical; GO:0006950 response to stress; GO:0006979 response to oxidative stress; GO:0007154 cell communication; GO:0009267 cellular response to starvation; GO:0009605 response to external stimulus; GO:0009987 cellular process; GO:0009991 response to extracellular stimulus; GO:0010033 response to organic substance; GO:001…			K05933	E1.14.17.4; aminocyclopropanecarboxylate oxidase [EC:1.14.17.4]	osa00270 Cysteine and methionine metabolism - Oryza sativa japonica (Japanese rice) (RefSeq); osa01100 Metabolic pathways - Oryza sativa japonica (Japanese rice) (RefSeq); osa01110 Biosynthesis of secondary metabolites - Oryza sativa japonica (Japanese rice) (RefSeq);	PF03171	2OG-Fe(II) oxygenase superfamily
HORVU7Hr1G122350.2	1.717	1.717	Up	chloroplast				K18054	IDS3_2; 2'-deoxymugineic-acid 2'-dioxygenase / mugineic-acid 3-dioxygenase [EC:1.14.11.24 1.14.11.25]		PF03171	2OG-Fe(II) oxygenase superfamily
