# Supplementary material for: Dynamic Responses of Barley Root Succinyl-Proteome to Short-Term Phosphate Starvation and Recovery
Source: Front Plant Sci. 2021 Mar 31;12:649147. doi: 10.3389/fpls.2021.649147 (PMC8045032; doi:10.3389/fpls.2021.649147)
Supplement: Supplementary Table 1 — Statistics of the differentially succinylated sites and proteins under Pi starvation (6, 48 h) and Pi recovery (6, 48 h). [file Data_Sheet_1.ZIP › Additional files/Tables/Table S8.xlsx]

## Sheet: Pi Starvation 6 h
KEGG pathway	Fisher's exact test p value	Mapping	Fold enrichment	Protein accession	Ratio	Ratio	Regulated Type	P value
osa00330 Arginine and proline metabolism	0.217715	2	2.28	HORVU6Hr1G093570.4	1.406	1.607	Up	0.00038436
osa00330 Arginine and proline metabolism	0.217715	2	2.28	HORVU3Hr1G073220.3	1.278	1.518	Up	1.5319e-06
osa03013 RNA transport	0.951654	1	0.34	HORVU5Hr1G063770.2	0.848	0.63	Down	0.00027546
osa04120 Ubiquitin mediated proteolysis	0.366196	2	1.57	HORVU5Hr1G055360.2	1.175	1.681	Up	0.026404
osa04120 Ubiquitin mediated proteolysis	0.366196	2	1.57	HORVU3Hr1G004520.12	0.986	0.655	Down	0.0030834
osa00195 Photosynthesis	0.401372	1	1.98	HORVU2Hr1G121820.5	0.83	0.497	Down	4.6498e-08
osa00790 Folate biosynthesis	0.276455	1	3.14	HORVU6Hr1G051560.2	0.465	0.436	Down	1.54772e-05
osa00030 Pentose phosphate pathway	0.0140662	4	4.19	HORVU5Hr1G019030.9	2.076	2.904	Up	1.8092e-06
osa00030 Pentose phosphate pathway	0.0140662	4	4.19	HORVU2Hr1G032970.4	1.521	1.702	Up	2.4306e-05
osa00030 Pentose phosphate pathway	0.0140662	4	4.19	HORVU5Hr1G081010.1	1.249	1.556	Up	8.4378e-05
osa00030 Pentose phosphate pathway	0.0140662	4	4.19	HORVU3Hr1G019580.15	0.814	0.616	Down	0.00012234
osa03060 Protein export	0.448167	1	1.71	HORVU2Hr1G066560.1	0.872	0.644	Down	2.1563e-05
osa00071 Fatty acid degradation	0.257433	2	2.04	HORVU4Hr1G016810.14	1.464	1.802	Up	3.2084e-07
osa00071 Fatty acid degradation	0.257433	2	2.04	HORVU1Hr1G082250.2	1.848	2.812	Up	2.6023e-07
osa00061 Fatty acid biosynthesis	0.543805	1	1.3	HORVU3Hr1G091320.2	3.435	4.771	Up	8.9063e-07
osa00520 Amino sugar and nucleotide sugar metabolism	0.91984	1	0.41	HORVU1Hr1G052430.6	1.425	1.806	Up	1.5887e-06
osa00710 Carbon fixation in photosynthetic organisms	0.00215922	6	4.35	HORVU1Hr1G061160.6	1.557	1.562	Up	0.007179
osa00710 Carbon fixation in photosynthetic organisms	0.00215922	6	4.35	HORVU3Hr1G019790.8	0.621	0.375	Down	3.5873e-05
osa00710 Carbon fixation in photosynthetic organisms	0.00215922	6	4.35	HORVU4Hr1G062440.2	1.122	0.609	Down	0.00029853
osa00710 Carbon fixation in photosynthetic organisms	0.00215922	6	4.35	HORVU7Hr1G074690.1	1.375	1.567	Up	3.9161e-05
osa00710 Carbon fixation in photosynthetic organisms	0.00215922	6	4.35	HORVU3Hr1G073220.3	1.278	1.518	Up	1.5319e-06
osa00710 Carbon fixation in photosynthetic organisms	0.00215922	6	4.35	HORVU1Hr1G018540.17	1.264	1.506	Up	1.62773e-05
osa00270 Cysteine and methionine metabolism	0.00720912	6	3.42	HORVU7Hr1G116830.1	1.885	2.288	Up	3.8142e-06
osa00270 Cysteine and methionine metabolism	0.00720912	6	3.42	HORVU4Hr1G067280.2	1.393	0.603	Down	6.2747e-05
osa00270 Cysteine and methionine metabolism	0.00720912	6	3.42	HORVU2Hr1G058800.2	1.016	0.66	Down	0.0085978
osa00270 Cysteine and methionine metabolism	0.00720912	6	3.42	HORVU6Hr1G089250.20	0.955	0.514	Down	7.6536e-07
osa00270 Cysteine and methionine metabolism	0.00720912	6	3.42	HORVU3Hr1G073220.3	1.278	1.518	Up	1.5319e-06
osa00270 Cysteine and methionine metabolism	0.00720912	6	3.42	HORVU1Hr1G083380.2	0.897	1.687	Up	0.00062226
osa04075 Plant hormone signal transduction	0.697173	1	0.86	HORVU7Hr1G033620.1	1.03	1.576	Up	1.81231e-05
osa00480 Glutathione metabolism	0.59191	2	1.02	HORVU4Hr1G057740.1	0.66	1.735	Up	1.76864e-05
osa00480 Glutathione metabolism	0.59191	2	1.02	HORVU4Hr1G081100.1	1.187	1.642	Up	0.0153185
osa00220 Arginine biosynthesis	0.131904	2	3.14	HORVU3Hr1G073220.3	1.278	1.518	Up	1.5319e-06
osa00220 Arginine biosynthesis	0.131904	2	3.14	HORVU1Hr1G018540.17	1.264	1.506	Up	1.62773e-05
osa00190 Oxidative phosphorylation	0.0957381	4	2.28	HORVU1Hr1G051280.1	1.331	1.764	Up	0.000136626
osa00190 Oxidative phosphorylation	0.0957381	4	2.28	HORVU2Hr1G072660.2	1.339	1.632	Up	1.85272e-05
osa00190 Oxidative phosphorylation	0.0957381	4	2.28	HORVU5Hr1G109620.1	1.293	1.536	Up	0.00057533
osa00190 Oxidative phosphorylation	0.0957381	4	2.28	HORVU2Hr1G071350.1	1.102	1.535	Up	8.2194e-05
osa00592 alpha-Linolenic acid metabolism	0.0731062	3	3.05	HORVU7Hr1G036070.3		0.496	Down	8.2099e-05
osa00592 alpha-Linolenic acid metabolism	0.0731062	3	3.05	HORVU4Hr1G016810.14	1.464	1.802	Up	3.2084e-07
osa00592 alpha-Linolenic acid metabolism	0.0731062	3	3.05	HORVU1Hr1G082250.2	1.848	2.812	Up	2.6023e-07
osa03410 Base excision repair	0.332855	1	2.51	HORVU1Hr1G079900.2	0.966	0.6	Down	0.008002
osa04016 MAPK signaling pathway - plant	0.184401	3	2.02	HORVU4Hr1G044040.16	1.273	1.705	Up	4.7055e-06
osa04016 MAPK signaling pathway - plant	0.184401	3	2.02	HORVU7Hr1G033620.1	1.03	1.576	Up	1.81231e-05
osa04016 MAPK signaling pathway - plant	0.184401	3	2.02	HORVU1Hr1G052430.6	1.425	1.806	Up	1.5887e-06
osa00360 Phenylalanine metabolism	0.0242611	3	4.71	HORVU3Hr1G073220.3	1.278	1.518	Up	1.5319e-06
osa00360 Phenylalanine metabolism	0.0242611	3	4.71	HORVU0Hr1G016330.1	0.608	0.441	Down	3.5523e-05
osa00360 Phenylalanine metabolism	0.0242611	3	4.71	HORVU1Hr1G022060.1	0.253	0.251	Down	4.436e-06
osa04626 Plant-pathogen interaction	0.82047	1	0.6	HORVU7Hr1G033620.1	1.03	1.576	Up	1.81231e-05
osa04141 Protein processing in endoplasmic reticulum	0.956815	1	0.33	HORVU2Hr1G066560.1	0.872	0.644	Down	2.1563e-05
osa00062 Fatty acid elongation	0.149212	1	6.28	HORVU1Hr1G089710.3	0.843	0.595	Down	0.00020373
osa00100 Steroid biosynthesis	0.256632	1	3.42	HORVU1Hr1G052620.1	1.233	0.657	Down	0.000178751
osa00240 Pyrimidine metabolism	0.0828709	3	2.9	HORVU4Hr1G044040.16	1.273	1.705	Up	4.7055e-06
osa00240 Pyrimidine metabolism	0.0828709	3	2.9	HORVU2Hr1G003110.1	0.702	0.593	Down	3.9231e-05
osa00240 Pyrimidine metabolism	0.0828709	3	2.9	HORVU4Hr1G087230.2	0.675	0.628	Down	8.4206e-05
osa00010 Glycolysis / Gluconeogenesis	0.0168484	7	2.59	HORVU4Hr1G056050.1	1.449	1.804	Up	1.8181e-08
osa00010 Glycolysis / Gluconeogenesis	0.0168484	7	2.59	HORVU5Hr1G019030.9	2.076	2.904	Up	1.8092e-06
osa00010 Glycolysis / Gluconeogenesis	0.0168484	7	2.59	HORVU4Hr1G062440.2	1.122	0.609	Down	0.00029853
osa00010 Glycolysis / Gluconeogenesis	0.0168484	7	2.59	HORVU7Hr1G074690.1	1.375	1.567	Up	3.9161e-05
osa00010 Glycolysis / Gluconeogenesis	0.0168484	7	2.59	HORVU4Hr1G016810.14	1.464	1.802	Up	3.2084e-07
osa00010 Glycolysis / Gluconeogenesis	0.0168484	7	2.59	HORVU1Hr1G082250.2	1.848	2.812	Up	2.6023e-07
osa00010 Glycolysis / Gluconeogenesis	0.0168484	7	2.59	HORVU3Hr1G019580.15	0.814	0.616	Down	0.00012234
osa00230 Purine metabolism	0.0763646	4	2.47	HORVU7Hr1G090950.1	1.243	1.575	Up	5.6107e-07
osa00230 Purine metabolism	0.0763646	4	2.47	HORVU4Hr1G044040.16	1.273	1.705	Up	4.7055e-06
osa00230 Purine metabolism	0.0763646	4	2.47	HORVU2Hr1G003110.1	0.702	0.593	Down	3.9231e-05
osa00230 Purine metabolism	0.0763646	4	2.47	HORVU4Hr1G087230.2	0.675	0.628	Down	8.4206e-05
osa03018 RNA degradation	0.553263	2	1.09	HORVU7Hr1G071700.1	1.213	1.54	Up	0.00064149
osa03018 RNA degradation	0.553263	2	1.09	HORVU3Hr1G019580.15	0.814	0.616	Down	0.00012234
osa04130 SNARE interactions in vesicular transport	0.46295	1	1.64	HORVU3Hr1G022030.2	1.044	1.758	Up	0.00051723
osa03008 Ribosome biogenesis in eukaryotes	0.756882	1	0.72	HORVU7Hr1G033470.2	0.787	0.547	Down	0.0122816
osa04712 Circadian rhythm - plant	0.236275	1	3.77	HORVU3Hr1G006040.1	0.991	0.458	Down	0.000136319
osa02010 ABC transporters	0.256632	1	3.42	HORVU3Hr1G065390.1	0.335	0.622	Down	0.0033792
osa00960 Tropane, piperidine and pyridine alkaloid biosynthesis	0.350675	1	2.35	HORVU3Hr1G073220.3	1.278	1.518	Up	1.5319e-06
osa00051 Fructose and mannose metabolism	0.35648	2	1.6	HORVU5Hr1G019030.9	2.076	2.904	Up	1.8092e-06
osa00051 Fructose and mannose metabolism	0.35648	2	1.6	HORVU3Hr1G019580.15	0.814	0.616	Down	0.00012234
osa01210 2-Oxocarboxylic acid metabolism	0.287351	2	1.88	HORVU3Hr1G073220.3	1.278	1.518	Up	1.5319e-06
osa01210 2-Oxocarboxylic acid metabolism	0.287351	2	1.88	HORVU1Hr1G018540.17	1.264	1.506	Up	1.62773e-05
osa03040 Spliceosome	0.863792	2	0.59	HORVU7Hr1G071700.1	1.213	1.54	Up	0.00064149
osa03040 Spliceosome	0.863792	2	0.59	HORVU2Hr1G031890.2	0.966	1.736	Up	0.0109788
osa00941 Flavonoid biosynthesis	0.384921	1	2.09	HORVU3Hr1G006040.1	0.991	0.458	Down	0.000136319
osa03450 Non-homologous end-joining	0.171852	1	5.38	HORVU1Hr1G079900.2	0.966	0.6	Down	0.008002
osa04144 Endocytosis	0.917566	1	0.41	HORVU7Hr1G045860.5	1.359	1.775	Up	0.0138372
osa00750 Vitamin B6 metabolism	0.236275	1	3.77	HORVU5Hr1G014350.2	1.116	1.532	Up	0.0146359
osa00940 Phenylpropanoid biosynthesis	0.00942145	9	2.46	HORVU3Hr1G112040.1	1.043	1.607	Up	4.5993e-07
osa00940 Phenylpropanoid biosynthesis	0.00942145	9	2.46	HORVU7Hr1G020960.2	1.848	1.909	Up	2.371e-05
osa00940 Phenylpropanoid biosynthesis	0.00942145	9	2.46	HORVU6Hr1G010340.1	1.467	1.915	Up	1.87112e-05
osa00940 Phenylpropanoid biosynthesis	0.00942145	9	2.46	HORVU7Hr1G020300.1	1.273	1.548	Up	9.5582e-05
osa00940 Phenylpropanoid biosynthesis	0.00942145	9	2.46	HORVU1Hr1G022060.1	0.253	0.251	Down	4.436e-06
osa00940 Phenylpropanoid biosynthesis	0.00942145	9	2.46	HORVU3Hr1G038290.1	1.436	1.551	Up	8.3885e-05
osa00940 Phenylpropanoid biosynthesis	0.00942145	9	2.46	HORVU1Hr1G020800.1	0.973	1.593	Up	3.7289e-05
osa00940 Phenylpropanoid biosynthesis	0.00942145	9	2.46	HORVU7Hr1G083550.1	1.231	1.545	Up	0.0040414
osa00940 Phenylpropanoid biosynthesis	0.00942145	9	2.46	HORVU0Hr1G016330.1	0.608	0.441	Down	3.5523e-05
osa00350 Tyrosine metabolism	0.0331444	3	4.19	HORVU3Hr1G073220.3	1.278	1.518	Up	1.5319e-06
osa00350 Tyrosine metabolism	0.0331444	3	4.19	HORVU4Hr1G016810.14	1.464	1.802	Up	3.2084e-07
osa00350 Tyrosine metabolism	0.0331444	3	4.19	HORVU1Hr1G082250.2	1.848	2.812	Up	2.6023e-07
osa00250 Alanine, aspartate and glutamate metabolism	0.103973	3	2.63	HORVU5Hr1G048100.4	0.698	0.46	Down	1.7336e-06
osa00250 Alanine, aspartate and glutamate metabolism	0.103973	3	2.63	HORVU3Hr1G073220.3	1.278	1.518	Up	1.5319e-06
osa00250 Alanine, aspartate and glutamate metabolism	0.103973	3	2.63	HORVU1Hr1G018540.17	1.264	1.506	Up	1.62773e-05
osa00730 Thiamine metabolism	0.276455	1	3.14	HORVU7Hr1G090950.1	1.243	1.575	Up	5.6107e-07
osa00260 Glycine, serine and threonine metabolism	0.728639	1	0.78	HORVU6Hr1G094950.1	1.122	1.504	Up	7.68e-05
osa00052 Galactose metabolism	0.623083	1	1.05	HORVU3Hr1G019580.15	0.814	0.616	Down	0.00012234
osa03030 DNA replication	0.20787	2	2.35	HORVU7Hr1G102300.8	0.902	0.64	Down	0.029497
osa03030 DNA replication	0.20787	2	2.35	HORVU1Hr1G079900.2	0.966	0.6	Down	0.008002
osa01040 Biosynthesis of unsaturated fatty acids	0.295758	1	2.9	HORVU3Hr1G091320.2	3.435	4.771	Up	8.9063e-07
osa00400 Phenylalanine, tyrosine and tryptophan biosynthesis	0.612649	1	1.08	HORVU3Hr1G073220.3	1.278	1.518	Up	1.5319e-06
osa04070 Phosphatidylinositol signaling system	0.567995	1	1.22	HORVU4Hr1G004590.4	0.713	0.641	Down	0.0038841
osa00020 Citrate cycle (TCA cycle)	0.728639	1	0.78	HORVU4Hr1G062440.2	1.122	0.609	Down	0.00029853
osa00620 Pyruvate metabolism	0.24737	3	1.74	HORVU1Hr1G061160.6	1.557	1.562	Up	0.007179
osa00620 Pyruvate metabolism	0.24737	3	1.74	HORVU3Hr1G019790.8	0.621	0.375	Down	3.5873e-05
osa00620 Pyruvate metabolism	0.24737	3	1.74	HORVU4Hr1G062440.2	1.122	0.609	Down	0.00029853
osa00950 Isoquinoline alkaloid biosynthesis	0.256632	1	3.42	HORVU3Hr1G073220.3	1.278	1.518	Up	1.5319e-06
osa00740 Riboflavin metabolism	0.193899	1	4.71	HORVU6Hr1G051560.2	0.465	0.436	Down	1.54772e-05
osa00860 Porphyrin and chlorophyll metabolism	0.332855	1	2.51	HORVU2Hr1G099770.6	1.479	1.608	Up	0.00187839

## Sheet: Pi starvation 48 h
KEGG pathway	Fisher's exact test p value	Mapping	Fold enrichment	Protein accession	Ratio	Ratio	Regulated Type	P value
osa03013 RNA transport	0.824683	1	0.59	HORVU1Hr1G050300.1	0.585	0.553	Down	4.4472e-05
osa04120 Ubiquitin mediated proteolysis	0.527503	1	1.36	HORVU5Hr1G055360.2	1.175	1.796	Up	0.029863
osa00790 Folate biosynthesis	0.169736	1	5.43	HORVU6Hr1G051560.2	0.465	0.486	Down	1.54271e-05
osa00030 Pentose phosphate pathway	0.0167745	3	5.43	HORVU2Hr1G066480.2	1.876	2.028	Up	3.9782e-08
osa00030 Pentose phosphate pathway	0.0167745	3	5.43	HORVU5Hr1G019030.9	2.076	2.157	Up	1.82262e-05
osa00030 Pentose phosphate pathway	0.0167745	3	5.43	HORVU2Hr1G032970.4	1.521	1.614	Up	1.73424e-05
osa00071 Fatty acid degradation	0.109203	2	3.52	HORVU4Hr1G016810.14	1.464	1.546	Up	8.1339e-07
osa00071 Fatty acid degradation	0.109203	2	3.52	HORVU1Hr1G082250.2	1.848	1.891	Up	1.295e-06
osa00061 Fatty acid biosynthesis	0.363098	1	2.25	HORVU3Hr1G091320.2	3.435	3.559	Up	1.0574e-06
osa00270 Cysteine and methionine metabolism	0.07865	3	2.96	HORVU7Hr1G116830.1	1.885	1.815	Up	7.659e-07
osa00270 Cysteine and methionine metabolism	0.07865	3	2.96	HORVU4Hr1G067280.2	1.393	1.611	Up	4.6012e-06
osa00270 Cysteine and methionine metabolism	0.07865	3	2.96	HORVU4Hr1G073630.1	1.435	1.566	Up	1.9138e-06
osa00710 Carbon fixation in photosynthetic organisms	0.0439219	3	3.76	HORVU2Hr1G066480.2	1.876	2.028	Up	3.9782e-08
osa00710 Carbon fixation in photosynthetic organisms	0.0439219	3	3.76	HORVU3Hr1G019790.8	0.621	0.592	Down	1.3709e-06
osa00710 Carbon fixation in photosynthetic organisms	0.0439219	3	3.76	HORVU7Hr1G088190.6	0.609	0.647	Down	0.044459
osa00480 Glutathione metabolism	0.102596	3	2.64	HORVU6Hr1G026810.3	0.579	0.616	Down	0.006317
osa00480 Glutathione metabolism	0.102596	3	2.64	HORVU1Hr1G049090.2	0.638	0.642	Down	3.7371e-05
osa00480 Glutathione metabolism	0.102596	3	2.64	HORVU1Hr1G049270.2	0.524	0.512	Down	0.000124487
osa00190 Oxidative phosphorylation	0.268965	2	1.97	HORVU2Hr1G072660.2	1.339	1.583	Up	0.00175741
osa00190 Oxidative phosphorylation	0.268965	2	1.97	HORVU5Hr1G109620.1	1.293	1.65	Up	9.6794e-05
osa00592 alpha-Linolenic acid metabolism	0.109203	2	3.52	HORVU4Hr1G016810.14	1.464	1.546	Up	8.1339e-07
osa00592 alpha-Linolenic acid metabolism	0.109203	2	3.52	HORVU1Hr1G082250.2	1.848	1.891	Up	1.295e-06
osa00562 Inositol phosphate metabolism	0.372991	1	2.17	HORVU7Hr1G088260.4	0.585	0.563	Down	0.00025834
osa04016 MAPK signaling pathway - plant	0.583625	1	1.16	HORVU4Hr1G081670.1	0.628	0.631	Down	0.00021652
osa00360 Phenylalanine metabolism	0.051183	2	5.43	HORVU0Hr1G016330.1	0.608	0.578	Down	4.299e-05
osa00360 Phenylalanine metabolism	0.051183	2	5.43	HORVU1Hr1G022060.1	0.253	0.235	Down	1.6465e-06
osa04626 Plant-pathogen interaction	0.627368	1	1.03	HORVU4Hr1G081670.1	0.628	0.631	Down	0.00021652
osa04141 Protein processing in endoplasmic reticulum	0.835698	1	0.57	HORVU7Hr1G103510.3	1.594	1.561	Up	4.5663e-06
osa03010 Ribosome	0.913249	1	0.43	HORVU2Hr1G028510.1	0.654	0.625	Down	0.0028954
osa00053 Ascorbate and aldarate metabolism	0.420256	1	1.86	HORVU7Hr1G088260.4	0.585	0.563	Down	0.00025834
osa00010 Glycolysis / Gluconeogenesis	0.204273	3	1.92	HORVU5Hr1G019030.9	2.076	2.157	Up	1.82262e-05
osa00010 Glycolysis / Gluconeogenesis	0.204273	3	1.92	HORVU4Hr1G016810.14	1.464	1.546	Up	8.1339e-07
osa00010 Glycolysis / Gluconeogenesis	0.204273	3	1.92	HORVU1Hr1G082250.2	1.848	1.891	Up	1.295e-06
osa00920 Sulfur metabolism	0.278293	1	3.1	HORVU0Hr1G003890.1	0.23	0.194	Down	0.00147655
osa03008 Ribosome biogenesis in eukaryotes	0.189042	2	2.51	HORVU7Hr1G033470.2	0.787	0.643	Down	0.021175
osa03008 Ribosome biogenesis in eukaryotes	0.189042	2	2.51	HORVU1Hr1G050300.1	0.585	0.553	Down	4.4472e-05
osa02010 ABC transporters	0.156736	1	5.92	HORVU3Hr1G065390.1	0.335	0.276	Down	0.00034054
osa00051 Fructose and mannose metabolism	0.51999	1	1.39	HORVU5Hr1G019030.9	2.076	2.157	Up	1.82262e-05
osa00630 Glyoxylate and dicarboxylate metabolism	0.549362	1	1.28	HORVU7Hr1G088190.6	0.609	0.647	Down	0.044459
osa00940 Phenylpropanoid biosynthesis	0.000882188	8	3.78	HORVU7Hr1G091390.3	1.916	1.986	Up	3.818e-05
osa00940 Phenylpropanoid biosynthesis	0.000882188	8	3.78	HORVU7Hr1G020960.2	1.848	1.885	Up	0.00063736
osa00940 Phenylpropanoid biosynthesis	0.000882188	8	3.78	HORVU6Hr1G010340.1	1.467	1.648	Up	8.302e-05
osa00940 Phenylpropanoid biosynthesis	0.000882188	8	3.78	HORVU1Hr1G022060.1	0.253	0.235	Down	1.6465e-06
osa00940 Phenylpropanoid biosynthesis	0.000882188	8	3.78	HORVU3Hr1G038290.1	1.436	1.527	Up	0.000116067
osa00940 Phenylpropanoid biosynthesis	0.000882188	8	3.78	HORVU7Hr1G093400.2	2.322	2.341	Up	0.00048324
osa00940 Phenylpropanoid biosynthesis	0.000882188	8	3.78	HORVU6Hr1G075510.1	1.56	1.601	Up	0.000177981
osa00940 Phenylpropanoid biosynthesis	0.000882188	8	3.78	HORVU0Hr1G016330.1	0.608	0.578	Down	4.299e-05
osa00350 Tyrosine metabolism	0.0632591	2	4.83	HORVU4Hr1G016810.14	1.464	1.546	Up	8.1339e-07
osa00350 Tyrosine metabolism	0.0632591	2	4.83	HORVU1Hr1G082250.2	1.848	1.891	Up	1.295e-06
osa00250 Alanine, aspartate and glutamate metabolism	0.48876	1	1.52	HORVU5Hr1G048100.4	0.698	0.662	Down	0.000117673
osa01040 Biosynthesis of unsaturated fatty acids	0.182541	1	5.01	HORVU3Hr1G091320.2	3.435	3.559	Up	1.0574e-06
osa04070 Phosphatidylinositol signaling system	0.382735	1	2.1	HORVU4Hr1G004590.4	0.713	0.507	Down	0.0102586
osa00620 Pyruvate metabolism	0.639022	1	1	HORVU3Hr1G019790.8	0.621	0.592	Down	1.3709e-06
osa00860 Porphyrin and chlorophyll metabolism	0.207578	1	4.34	HORVU2Hr1G099770.6	1.479	1.553	Up	0.000121878
osa00740 Riboflavin metabolism	0.116535	1	8.15	HORVU6Hr1G051560.2	0.465	0.486	Down	1.54271e-05

## Sheet: Pi recovery 6 h
KEGG pathway	Fisher's exact test p value	Mapping	Fold enrichment	Protein accession	Ratio	Ratio	Regulated Type	P value
osa03015 mRNA surveillance pathway	0.540084	1	1.31	HORVU6Hr1G038770.1	0.751	0.591	Down	0.000155355
osa00790 Folate biosynthesis	0.12668	1	7.44	HORVU6Hr1G051560.2	0.465	0.474	Down	4.8964e-06
osa00030 Pentose phosphate pathway	0.060248	2	4.96	HORVU5Hr1G019030.9	2.076	2.375	Up	4.0015e-06
osa00030 Pentose phosphate pathway	0.060248	2	4.96	HORVU2Hr1G032970.4	1.521	1.676	Up	6.1373e-05
osa00071 Fatty acid degradation	0.0632591	2	4.83	HORVU4Hr1G016810.14	1.464	1.527	Up	7.2813e-07
osa00071 Fatty acid degradation	0.0632591	2	4.83	HORVU1Hr1G082250.2	1.848	2.383	Up	0.00032279
osa00061 Fatty acid biosynthesis	0.280009	1	3.08	HORVU3Hr1G091320.2	3.435	3.845	Up	8.0663e-07
osa00520 Amino sugar and nucleotide sugar metabolism	0.652249	1	0.97	HORVU1Hr1G052430.6	1.425	1.704	Up	4.6579e-06
osa00710 Carbon fixation in photosynthetic organisms	0.446745	1	1.72	HORVU3Hr1G019790.8	0.621	0.48	Down	1.8234e-05
osa00270 Cysteine and methionine metabolism	0.0358679	3	4.06	HORVU7Hr1G116830.1	1.885	1.653	Up	2.495e-06
osa00270 Cysteine and methionine metabolism	0.0358679	3	4.06	HORVU4Hr1G067280.2	1.393	0.562	Down	6.4764e-05
osa00270 Cysteine and methionine metabolism	0.0358679	3	4.06	HORVU2Hr1G096380.2	1.201	1.55	Up	0.00179937
osa04075 Plant hormone signal transduction	0.393481	1	2.03	HORVU7Hr1G033620.1	1.03	1.592	Up	0.00183877
osa00592 alpha-Linolenic acid metabolism	0.0632591	2	4.83	HORVU4Hr1G016810.14	1.464	1.527	Up	7.2813e-07
osa00592 alpha-Linolenic acid metabolism	0.0632591	2	4.83	HORVU1Hr1G082250.2	1.848	2.383	Up	0.00032279
osa00562 Inositol phosphate metabolism	0.28817	1	2.98	HORVU7Hr1G088260.4	0.585	0.553	Down	0.00116275
osa00290 Valine, leucine and isoleucine biosynthesis	0.146231	1	6.38	HORVU2Hr1G096380.2	1.201	1.55	Up	0.00179937
osa00360 Phenylalanine metabolism	0.0286485	2	7.44	HORVU0Hr1G016330.1	0.608	0.501	Down	1.90578e-05
osa00360 Phenylalanine metabolism	0.0286485	2	7.44	HORVU1Hr1G022060.1	0.253	0.399	Down	2.2315e-06
osa04016 MAPK signaling pathway - plant	0.023399	3	4.78	HORVU4Hr1G044040.16	1.273	1.512	Up	0.0031629
osa04016 MAPK signaling pathway - plant	0.023399	3	4.78	HORVU7Hr1G033620.1	1.03	1.592	Up	0.00183877
osa04016 MAPK signaling pathway - plant	0.023399	3	4.78	HORVU1Hr1G052430.6	1.425	1.704	Up	4.6579e-06
osa04626 Plant-pathogen interaction	0.512679	1	1.42	HORVU7Hr1G033620.1	1.03	1.592	Up	0.00183877
osa00280 Valine, leucine and isoleucine degradation	0.350328	1	2.35	HORVU2Hr1G096380.2	1.201	1.55	Up	0.00179937
osa00591 Linoleic acid metabolism	0.00624326	2	16.24	HORVU5Hr1G117110.1	0.876	0.635	Down	2.1962e-05
osa00591 Linoleic acid metabolism	0.00624326	2	16.24	HORVU2Hr1G115960.1	1.323	1.694	Up	0.0112592
osa00910 Nitrogen metabolism	0.17477	1	5.25	HORVU7Hr1G114950.1	1.301	1.535	Up	0.00022114
osa03010 Ribosome	0.831382	1	0.58	HORVU2Hr1G057430.1	0.94	0.609	Down	0.0135244
osa00053 Ascorbate and aldarate metabolism	0.327657	1	2.55	HORVU7Hr1G088260.4	0.585	0.553	Down	0.00116275
osa00240 Pyrimidine metabolism	0.35772	1	2.29	HORVU4Hr1G044040.16	1.273	1.512	Up	0.0031629
osa00010 Glycolysis / Gluconeogenesis	0.0250383	4	3.5	HORVU4Hr1G056050.1	1.449	1.592	Up	1.5202e-06
osa00010 Glycolysis / Gluconeogenesis	0.0250383	4	3.5	HORVU5Hr1G019030.9	2.076	2.375	Up	4.0015e-06
osa00010 Glycolysis / Gluconeogenesis	0.0250383	4	3.5	HORVU4Hr1G016810.14	1.464	1.527	Up	7.2813e-07
osa00010 Glycolysis / Gluconeogenesis	0.0250383	4	3.5	HORVU1Hr1G082250.2	1.848	2.383	Up	0.00032279
osa00230 Purine metabolism	0.501283	1	1.46	HORVU4Hr1G044040.16	1.273	1.512	Up	0.0031629
osa00920 Sulfur metabolism	0.211396	1	4.25	HORVU0Hr1G003890.1	0.23	0.217	Down	0.0117223
osa04136 Autophagy - other	0.17477	1	5.25	HORVU6Hr1G038770.1	0.751	0.591	Down	0.000155355
osa02010 ABC transporters	0.00624326	2	16.24	HORVU3Hr1G065390.1	0.335	0.58	Down	0.0028991
osa02010 ABC transporters	0.00624326	2	16.24	HORVU2Hr1G115180.1	1.082	0.652	Down	0.0042395
osa01210 2-Oxocarboxylic acid metabolism	0.365031	1	2.23	HORVU2Hr1G096380.2	1.201	1.55	Up	0.00179937
osa00051 Fructose and mannose metabolism	0.414009	1	1.9	HORVU5Hr1G019030.9	2.076	2.375	Up	4.0015e-06
osa00940 Phenylpropanoid biosynthesis	0.0647115	4	2.59	HORVU1Hr1G020800.1	0.973	1.841	Up	1.62489e-05
osa00940 Phenylpropanoid biosynthesis	0.0647115	4	2.59	HORVU6Hr1G010340.1	1.467	1.6	Up	0.00046046
osa00940 Phenylpropanoid biosynthesis	0.0647115	4	2.59	HORVU0Hr1G016330.1	0.608	0.501	Down	1.90578e-05
osa00940 Phenylpropanoid biosynthesis	0.0647115	4	2.59	HORVU1Hr1G022060.1	0.253	0.399	Down	2.2315e-06
osa00350 Tyrosine metabolism	0.0356925	2	6.61	HORVU4Hr1G016810.14	1.464	1.527	Up	7.2813e-07
osa00350 Tyrosine metabolism	0.0356925	2	6.61	HORVU1Hr1G082250.2	1.848	2.383	Up	0.00032279
osa00770 Pantothenate and CoA biosynthesis	0.184077	1	4.96	HORVU2Hr1G096380.2	1.201	1.55	Up	0.00179937
osa01040 Biosynthesis of unsaturated fatty acids	0.136509	1	6.87	HORVU3Hr1G091320.2	3.435	3.845	Up	8.0663e-07
osa00620 Pyruvate metabolism	0.523825	1	1.37	HORVU3Hr1G019790.8	0.621	0.48	Down	1.8234e-05
osa00740 Riboflavin metabolism	0.0862759	1	11.16	HORVU6Hr1G051560.2	0.465	0.474	Down	4.8964e-06

## Sheet: Pi recovery 48 h
KEGG pathway	Fisher's exact test p value	Mapping	Fold enrichment	Protein accession	Ratio	Ratio	Regulated Type	P value
osa03013 RNA transport	0.417266	2	1.41	HORVU4Hr1G055910.2	1.797	1.797	Up	0.0021605
osa03013 RNA transport	0.417266	2	1.41	HORVU1Hr1G050300.1	0.585	0.585	Down	0.000115492
osa00790 Folate biosynthesis	0.144142	1	6.48	HORVU6Hr1G051560.2	0.465	0.465	Down	0.0109384
osa00030 Pentose phosphate pathway	0.0103169	3	6.48	HORVU2Hr1G066480.2	1.876	1.876	Up	1.2271e-07
osa00030 Pentose phosphate pathway	0.0103169	3	6.48	HORVU5Hr1G019030.9	2.076	2.076	Up	1.86352e-05
osa00030 Pentose phosphate pathway	0.0103169	3	6.48	HORVU2Hr1G032970.4	1.521	1.521	Up	0.00025875
osa00071 Fatty acid degradation	0.382735	1	2.1	HORVU1Hr1G082250.2	1.848	1.848	Up	1.2777e-06
osa00061 Fatty acid biosynthesis	0.314429	1	2.68	HORVU3Hr1G091320.2	3.435	3.435	Up	0.00051743
osa00520 Amino sugar and nucleotide sugar metabolism	0.702931	1	0.85	HORVU1Hr1G095430.9	0.591	0.591	Down	0.0113395
osa00710 Carbon fixation in photosynthetic organisms	0.00393703	4	5.98	HORVU1Hr1G061160.6	1.557	1.557	Up	0.00037943
osa00710 Carbon fixation in photosynthetic organisms	0.00393703	4	5.98	HORVU2Hr1G066480.2	1.876	1.876	Up	1.2271e-07
osa00710 Carbon fixation in photosynthetic organisms	0.00393703	4	5.98	HORVU3Hr1G019790.8	0.621	0.621	Down	4.1077e-05
osa00710 Carbon fixation in photosynthetic organisms	0.00393703	4	5.98	HORVU7Hr1G088190.6	0.609	0.609	Down	8.4991e-05
osa00270 Cysteine and methionine metabolism	0.579334	1	1.18	HORVU7Hr1G116830.1	1.885	1.885	Up	7.0797e-08
osa00480 Glutathione metabolism	0.00216506	5	5.26	HORVU6Hr1G026810.3	0.579	0.579	Down	0.00352
osa00480 Glutathione metabolism	0.00216506	5	5.26	HORVU5Hr1G006330.4	0.57	0.57	Down	0.0037964
osa00480 Glutathione metabolism	0.00216506	5	5.26	HORVU1Hr1G049090.2	0.638	0.638	Down	3.7555e-05
osa00480 Glutathione metabolism	0.00216506	5	5.26	HORVU4Hr1G057740.1	0.66	0.66	Down	2.7317e-06
osa00480 Glutathione metabolism	0.00216506	5	5.26	HORVU1Hr1G049190.1	0.424	0.424	Down	0.00072113
osa00592 alpha-Linolenic acid metabolism	0.382735	1	2.1	HORVU1Hr1G082250.2	1.848	1.848	Up	1.2777e-06
osa00908 Zeatin biosynthesis	0.0627073	1	15.55	HORVU3Hr1G023400.1	0.629	0.629	Down	0.0044843
osa00562 Inositol phosphate metabolism	0.323351	1	2.59	HORVU7Hr1G088260.4	0.585	0.585	Down	0.00046333
osa04016 MAPK signaling pathway - plant	0.519608	1	1.39	HORVU4Hr1G081670.1	0.628	0.628	Down	7.6996e-05
osa00360 Phenylalanine metabolism	0.0370488	2	6.48	HORVU0Hr1G016330.1	0.608	0.608	Down	9.972e-05
osa00360 Phenylalanine metabolism	0.0370488	2	6.48	HORVU1Hr1G022060.1	0.253	0.253	Down	1.5328e-06
osa04626 Plant-pathogen interaction	0.562215	1	1.23	HORVU4Hr1G081670.1	0.628	0.628	Down	7.6996e-05
osa04141 Protein processing in endoplasmic reticulum	0.77936	1	0.68	HORVU7Hr1G103510.3	1.594	1.594	Up	2.0178e-07
osa03010 Ribosome	0.870699	1	0.51	HORVU2Hr1G028510.1	0.654	0.654	Down	0.046181
osa00053 Ascorbate and aldarate metabolism	0.366303	1	2.22	HORVU7Hr1G088260.4	0.585	0.585	Down	0.00046333
osa00010 Glycolysis / Gluconeogenesis	0.38023	2	1.52	HORVU5Hr1G019030.9	2.076	2.076	Up	1.86352e-05
osa00010 Glycolysis / Gluconeogenesis	0.38023	2	1.52	HORVU1Hr1G082250.2	1.848	1.848	Up	1.2777e-06
osa00920 Sulfur metabolism	0.238834	1	3.7	HORVU0Hr1G003890.1	0.23	0.23	Down	0.0009802
osa03008 Ribosome biogenesis in eukaryotes	0.493487	1	1.5	HORVU1Hr1G050300.1	0.585	0.585	Down	0.000115492
osa02010 ABC transporters	0.132943	1	7.07	HORVU3Hr1G065390.1	0.335	0.335	Down	0.000663
osa00051 Fructose and mannose metabolism	0.458899	1	1.65	HORVU5Hr1G019030.9	2.076	2.076	Up	1.86352e-05
osa00630 Glyoxylate and dicarboxylate metabolism	0.486745	1	1.52	HORVU7Hr1G088190.6	0.609	0.609	Down	8.4991e-05
osa00940 Phenylpropanoid biosynthesis	0.00707417	6	3.38	HORVU7Hr1G091390.3	1.916	1.916	Up	4.9189e-06
osa00940 Phenylpropanoid biosynthesis	0.00707417	6	3.38	HORVU7Hr1G093400.2	2.322	2.322	Up	4.0697e-06
osa00940 Phenylpropanoid biosynthesis	0.00707417	6	3.38	HORVU7Hr1G020960.2	1.848	1.848	Up	3.8038e-05
osa00940 Phenylpropanoid biosynthesis	0.00707417	6	3.38	HORVU6Hr1G075510.1	1.56	1.56	Up	0.00022073
osa00940 Phenylpropanoid biosynthesis	0.00707417	6	3.38	HORVU0Hr1G016330.1	0.608	0.608	Down	9.972e-05
osa00940 Phenylpropanoid biosynthesis	0.00707417	6	3.38	HORVU1Hr1G022060.1	0.253	0.253	Down	1.5328e-06
osa00350 Tyrosine metabolism	0.296242	1	2.88	HORVU1Hr1G082250.2	1.848	1.848	Up	1.2777e-06
osa00052 Galactose metabolism	0.374571	1	2.16	HORVU1Hr1G095430.9	0.591	0.591	Down	0.0113395
osa01040 Biosynthesis of unsaturated fatty acids	0.155202	1	5.98	HORVU3Hr1G091320.2	3.435	3.435	Up	0.00051743
osa00620 Pyruvate metabolism	0.202807	2	2.39	HORVU1Hr1G061160.6	1.557	1.557	Up	0.00037943
osa00620 Pyruvate metabolism	0.202807	2	2.39	HORVU3Hr1G019790.8	0.621	0.621	Down	4.1077e-05
osa00740 Riboflavin metabolism	0.0984867	1	9.72	HORVU6Hr1G051560.2	0.465	0.465	Down	0.0109384
