# Supplementary material for: Dynamic Responses of Barley Root Succinyl-Proteome to Short-Term Phosphate Starvation and Recovery
Source: Front Plant Sci. 2021 Mar 31;12:649147. doi: 10.3389/fpls.2021.649147 (PMC8045032; doi:10.3389/fpls.2021.649147)
Supplement: Supplementary Table 1 — Statistics of the differentially succinylated sites and proteins under Pi starvation (6, 48 h) and Pi recovery (6, 48 h). [file Data_Sheet_1.ZIP › Additional files/Tables/Table S9.xlsx]

## Sheet: Pi starvation 6 h
Protein accession	Position	H1_P6H/D1CK6H Ratio	Regulated Type	H1_P6H/D1CK6H P value	Amino acid	Protein description	Gene name	Localization probability	PEP	Score	Modified sequence	Charge	Mass error [ppm]	MS/MS Count	Subcellular localization	Biological Process	Cellular Component	Molecular Function	KEGG KO No.	KEGG Gene	KEGG pathway	Pfam ID	Domain description
HORVU2Hr1G072660.2	1.339	1.632	Up	nucleus	GO:0006139 nucleobase-containing compound metabolic process; GO:0006163 purine nucleotide metabolic process; GO:0006164 purine nucleotide biosynthetic process; GO:0006725 cellular aromatic compound metabolic process; GO:0006753 nucleoside phosphate metabolic process; GO:0006754 ATP biosynthetic process; GO:0006793 phosphorus metabolic process; GO:0006796 phosphate-containing compound metabolic pr…	GO:0000274 mitochondrial proton-transporting ATP synthase, stator stalk; GO:0000276 mitochondrial proton-transporting ATP synthase complex, coupling factor F(o); GO:0005622 intracellular; GO:0005623 cell; GO:0005634 nucleus; GO:0005730 nucleolus; GO:0005737 cytoplasm; GO:0005739 mitochondrion; GO:0005740 mitochondrial envelope; GO:0005743 mitochondrial inner membrane; GO:0005753 mitochondrial pro…	GO:0003735 structural constituent of ribosome; GO:0005198 structural molecule activity; GO:0005488 binding; GO:0005507 copper ion binding; GO:0008270 zinc ion binding; GO:0043167 ion binding; GO:0043169 cation binding; GO:0046872 metal ion binding; GO:0046914 transition metal ion binding;	K02138	ATPeF0D, ATP5H, ATP7; F-type H+-transporting ATPase subunit d	osa00190 Oxidative phosphorylation - Oryza sativa japonica (Japanese rice) (RefSeq); osa01100 Metabolic pathways - Oryza sativa japonica (Japanese rice) (RefSeq);
HORVU4Hr1G027150.1	1.144	1.622	Up	chloroplast				K15103	UCP2_3, SLC25A8_9; solute carrier family 25 (mitochondrial uncoupling protein), member 8/9

## Sheet: Pi recovery 48 h
Protein accession	Position	H1E_48H/D1CK6H Ratio	Regulated Type	H1E_48H/D1CK6H P value	Amino acid	Protein description	Gene name	Localization probability	PEP	Score	Modified sequence	Charge	Mass error [ppm]	MS/MS Count	Subcellular localization	Biological Process	Cellular Component	Molecular Function	KEGG KO No.	KEGG Gene	KEGG pathway	Pfam ID	Domain description
HORVU7Hr1G088190.6	0.609	0.609	Down	cytoplasm		GO:0005622 intracellular; GO:0005623 cell; GO:0005737 cytoplasm; GO:0009507 chloroplast; GO:0009536 plastid; GO:0043226 organelle; GO:0043227 membrane-bounded organelle; GO:0043229 intracellular organelle; GO:0043231 intracellular membrane-bounded organelle; GO:0044424 intracellular part; GO:0044444 cytoplasmic part; GO:0044464 cell part;		K01601	rbcL; ribulose-bisphosphate carboxylase large chain [EC:4.1.1.39]	osa00630 Glyoxylate and dicarboxylate metabolism - Oryza sativa japonica (Japanese rice) (RefSeq); osa00710 Carbon fixation in photosynthetic organisms - Oryza sativa japonica (Japanese rice) (RefSeq); osa01100 Metabolic pathways - Oryza sativa japonica (Japanese rice) (RefSeq); osa01110 Biosynthesis of secondary metabolites - Oryza sativa japonica (Japanese rice) (RefSeq); osa01200 Carbon metabo…	PF02788; PF00016	Ribulose bisphosphate carboxylase large chain, N-terminal domain; Ribulose bisphosphate carboxylase large chain, catalytic domain
HORVU7Hr1G122350.2	1.717	1.717	Up	chloroplast				K18054	IDS3_2; 2'-deoxymugineic-acid 2'-dioxygenase / mugineic-acid 3-dioxygenase [EC:1.14.11.24 1.14.11.25]		PF03171	2OG-Fe(II) oxygenase superfamily
